# Supplementary material for: Gene expression kinetics of Exaiptasia pallida innate immune response to Vibrio parahaemolyticus infection
Source: BMC Genomics. 2020 Nov 9;21:768. doi: 10.1186/s12864-020-07140-6 (PMC7654579; doi:10.1186/s12864-020-07140-6)
Supplement: Supplementary file 4 — Additional file 4 : Supplementary Figure 3. [file 12864_2020_7140_MOESM4_ESM.zip]

Archive with 2 entries (2 files):
- Supp_FIG3_A_Venn_diagram_series_UP_regulated_panelA.pdf
- Supp_FIG3_B_Venn_diagram_series_DOWN_regulated_panelB.pdf
