# Supplementary material for: Gene expression kinetics of Exaiptasia pallida innate immune response to Vibrio parahaemolyticus infection
Source: BMC Genomics. 2020 Nov 9;21:768. doi: 10.1186/s12864-020-07140-6 (PMC7654579; doi:10.1186/s12864-020-07140-6)
Supplement: Supplementary file 6 — Additional file 6 : Supplementary Table 2. [file 12864_2020_7140_MOESM6_ESM.xlsx]

## Sheet: FET_stats_Up_1h
Tags	Time	GO ID	GO Name	GO Category	FDR	P-Value	Nr Test	Nr Reference	Non Annot Test	Non Annot Reference
Up	1h	GO:0005164	tumor necrosis factor receptor binding	MOLECULAR_FUNCTION	0.003004076480665651	4.6556783892532367E-7	8	125	364	72698
Up	1h	GO:0032813	tumor necrosis factor receptor superfamily binding	MOLECULAR_FUNCTION	0.003004076480665651	4.6556783892532367E-7	8	125	364	72698
Up	1h	GO:0005126	cytokine receptor binding	MOLECULAR_FUNCTION	0.0031235029183623937	7.26114587763439E-7	8	133	364	72690
Up	1h	GO:0006022	aminoglycan metabolic process	BIOLOGICAL_PROCESS	0.010114190547551982	3.134968011639514E-6	9	220	363	72603
Up	1h	GO:0006955	immune response	BIOLOGICAL_PROCESS	0.03273194473755081	1.3397054377918608E-5	12	493	360	72330
Up	1h	GO:0003991	acetylglutamate kinase activity	MOLECULAR_FUNCTION	0.03273194473755081	1.5218261791964731E-5	3	7	369	72816
Up	1h	GO:0008063	Toll signaling pathway	BIOLOGICAL_PROCESS	0.03416480557795972	1.8531858895445024E-5	4	27	368	72796
Down	1h	GO:0003735	structural constituent of ribosome	MOLECULAR_FUNCTION	7.15268457523038E-5	5.542568442642681E-9	21	1057	278	71839
Down	1h	GO:0043603	cellular amide metabolic process	BIOLOGICAL_PROCESS	1.7097359905483153E-4	2.6497264479632936E-8	35	2943	264	69953
Down	1h	GO:0005198	structural molecule activity	MOLECULAR_FUNCTION	1.9140626355703685E-4	4.449583809927241E-8	26	1791	273	71105
Down	1h	GO:0005840	ribosome	CELLULAR_COMPONENT	0.001121330348132593	3.4756461778615827E-7	24	1734	275	71162
Down	1h	GO:0006518	peptide metabolic process	BIOLOGICAL_PROCESS	0.0012345393969200144	5.559856331649749E-7	29	2465	270	70431
Down	1h	GO:0022613	ribonucleoprotein complex biogenesis	BIOLOGICAL_PROCESS	0.0012345393969200144	5.739818970569614E-7	23	1655	276	71241
Down	1h	GO:0043604	amide biosynthetic process	BIOLOGICAL_PROCESS	0.0016896585091290834	9.165137205659499E-7	28	2385	271	70511
Down	1h	GO:0042254	ribosome biogenesis	BIOLOGICAL_PROCESS	0.0018203958554214332	1.1284902629501329E-6	21	1466	278	71430
Down	1h	GO:0044085	cellular component biogenesis	BIOLOGICAL_PROCESS	0.002079771523824381	1.4504412022022027E-6	35	3498	264	69398
Down	1h	GO:0044271	cellular nitrogen compound biosynthetic process	BIOLOGICAL_PROCESS	0.0042782358523957295	3.3151769487762335E-6	53	6714	246	66182
Down	1h	GO:1901566	organonitrogen compound biosynthetic process	BIOLOGICAL_PROCESS	0.004409714407412234	3.7587647021723805E-6	39	4307	260	68589
Down	1h	GO:0006412	translation	BIOLOGICAL_PROCESS	0.004934068005215128	4.588052387646767E-6	25	2160	274	70736
Down	1h	GO:0043043	peptide biosynthetic process	BIOLOGICAL_PROCESS	0.006550116293947254	6.598334895103781E-6	25	2207	274	70689
Down	1h	GO:0009058	biosynthetic process	BIOLOGICAL_PROCESS	0.00903454383958226	9.801132410240344E-6	66	9440	233	63456
Down	1h	GO:0071840	cellular component organization or biogenesis	BIOLOGICAL_PROCESS	0.009068157896428598	1.0540284265511736E-5	50	6445	249	66451
Down	1h	GO:0044249	cellular biosynthetic process	BIOLOGICAL_PROCESS	0.012081164642696573	1.4978584601561036E-5	62	8789	237	64107
Down	1h	GO:0005739	mitochondrion	CELLULAR_COMPONENT	0.012379669272110034	1.6307971919865988E-5	14	851	285	72045
Down	1h	GO:0051186	cofactor metabolic process	BIOLOGICAL_PROCESS	0.013394817932164012	1.8683202075083474E-5	16	1103	283	71793
Down	1h	GO:0005740	mitochondrial envelope	CELLULAR_COMPONENT	0.014066897365545769	2.0931556308794973E-5	11	542	288	72354
Down	1h	GO:1901576	organic substance biosynthetic process	BIOLOGICAL_PROCESS	0.014066897365545769	2.180069332126427E-5	63	9093	236	63803
Up	3h	GO:0006418	tRNA aminoacylation for protein translation	BIOLOGICAL_PROCESS	1.7197993921001871E-40	3.997983863851655E-44	58	236	1150	71751
Up	3h	GO:0043039	tRNA aminoacylation	BIOLOGICAL_PROCESS	1.7197993921001871E-40	3.997983863851655E-44	58	236	1150	71751
Up	3h	GO:0043038	amino acid activation	BIOLOGICAL_PROCESS	1.7197993921001871E-40	3.997983863851655E-44	58	236	1150	71751
Up	3h	GO:0016875	ligase activity, forming carbon-oxygen bonds	MOLECULAR_FUNCTION	3.1121158477170718E-40	1.2057790963646152E-43	57	229	1151	71758
Up	3h	GO:0004812	aminoacyl-tRNA ligase activity	MOLECULAR_FUNCTION	3.1121158477170718E-40	1.2057790963646152E-43	57	229	1151	71758
Up	3h	GO:0140101	catalytic activity, acting on a tRNA	MOLECULAR_FUNCTION	5.713789140056138E-32	2.656546674958297E-35	61	410	1147	71577
Up	3h	GO:0006399	tRNA metabolic process	BIOLOGICAL_PROCESS	2.5106363516841873E-28	1.3618329687554676E-31	68	627	1140	71360
Up	3h	GO:0016874	ligase activity	MOLECULAR_FUNCTION	5.360018759150591E-20	3.322754751894981E-23	77	1147	1131	70840
Up	3h	GO:0034660	ncRNA metabolic process	BIOLOGICAL_PROCESS	9.062643944464544E-20	6.320325106561867E-23	71	993	1137	70994
Up	3h	GO:0140098	catalytic activity, acting on RNA	MOLECULAR_FUNCTION	2.1632249634325243E-12	1.6762688596919987E-15	66	1230	1142	70757
Up	3h	GO:1901607	alpha-amino acid biosynthetic process	BIOLOGICAL_PROCESS	6.551157241649277E-12	5.584093735617361E-15	42	551	1166	71436
Up	3h	GO:0002161	aminoacyl-tRNA editing activity	MOLECULAR_FUNCTION	9.325813652624693E-12	8.671814322471623E-15	17	60	1191	71927
Up	3h	GO:0008652	cellular amino acid biosynthetic process	BIOLOGICAL_PROCESS	1.3726920792279801E-11	1.3827971352160976E-14	42	567	1166	71420
Up	3h	GO:0006955	immune response	BIOLOGICAL_PROCESS	1.5194328574048293E-11	1.6483580010590942E-14	38	467	1170	71520
Up	3h	GO:0042981	regulation of apoptotic process	BIOLOGICAL_PROCESS	2.2604244193804552E-11	2.6273821224879368E-14	44	633	1164	71354
Up	3h	GO:0043067	regulation of programmed cell death	BIOLOGICAL_PROCESS	3.899845592569479E-11	4.835143702527056E-14	44	645	1164	71342
Up	3h	GO:0006438	valyl-tRNA aminoacylation	BIOLOGICAL_PROCESS	4.622546662664143E-11	6.447566054084043E-14	12	20	1196	71967
Up	3h	GO:0004832	valine-tRNA ligase activity	MOLECULAR_FUNCTION	4.622546662664143E-11	6.447566054084043E-14	12	20	1196	71967
Up	3h	GO:0005164	tumor necrosis factor receptor binding	MOLECULAR_FUNCTION	5.364454066167322E-11	9.08280805517155E-14	20	113	1188	71874
Up	3h	GO:0032813	tumor necrosis factor receptor superfamily binding	MOLECULAR_FUNCTION	5.364454066167322E-11	9.08280805517155E-14	20	113	1188	71874
Up	3h	GO:0009099	valine biosynthetic process	BIOLOGICAL_PROCESS	5.364454066167322E-11	9.145136726515388E-14	17	71	1191	71916
Up	3h	GO:0009098	leucine biosynthetic process	BIOLOGICAL_PROCESS	5.364454066167322E-11	9.145136726515388E-14	17	71	1191	71916
Up	3h	GO:0010941	regulation of cell death	BIOLOGICAL_PROCESS	9.240062959689306E-11	1.6468147855316081E-13	44	670	1164	71317
Up	3h	GO:0009097	isoleucine biosynthetic process	BIOLOGICAL_PROCESS	1.2804922050462128E-10	2.381388060527633E-13	17	76	1191	71911
Up	3h	GO:0005126	cytokine receptor binding	MOLECULAR_FUNCTION	1.456660377086192E-10	2.8218914705272993E-13	20	121	1188	71866
Up	3h	GO:0009082	branched-chain amino acid biosynthetic process	BIOLOGICAL_PROCESS	5.722096987733122E-10	1.152844026974515E-12	17	85	1191	71902
Up	3h	GO:0006412	translation	BIOLOGICAL_PROCESS	7.209641693351308E-10	1.508410117942544E-12	84	2101	1124	69886
Up	3h	GO:0016705	oxidoreductase activity, acting on paired donors, with incorporation or reduction of molecular oxygen	MOLECULAR_FUNCTION	1.0090088917476927E-9	2.189248273454893E-12	50	912	1158	71075
Up	3h	GO:0006915	apoptotic process	BIOLOGICAL_PROCESS	1.0489897724053053E-9	2.3572803874276524E-12	47	820	1161	71167
Up	3h	GO:0043043	peptide biosynthetic process	BIOLOGICAL_PROCESS	1.924024899428448E-9	4.472742889023901E-12	84	2148	1124	69839
Up	3h	GO:0012501	programmed cell death	BIOLOGICAL_PROCESS	2.821243580312844E-9	6.777105849647281E-12	47	847	1161	71140
Up	3h	GO:0006518	peptide metabolic process	BIOLOGICAL_PROCESS	6.659409595463919E-9	1.6513065250278605E-11	89	2405	1119	69582
Up	3h	GO:0008219	cell death	BIOLOGICAL_PROCESS	7.020343596429156E-9	1.7952060339570876E-11	47	873	1161	71114
Up	3h	GO:0006520	cellular amino acid metabolic process	BIOLOGICAL_PROCESS	1.2443386329886636E-8	3.2783815204660647E-11	108	3224	1100	68763
Up	3h	GO:0002376	immune system process	BIOLOGICAL_PROCESS	1.3787291554075766E-8	3.739288681849297E-11	46	861	1162	71126
Up	3h	GO:0016070	RNA metabolic process	BIOLOGICAL_PROCESS	1.9369516802426732E-8	5.553445344361015E-11	158	5482	1050	66505
Up	3h	GO:0003700	DNA-binding transcription factor activity	MOLECULAR_FUNCTION	1.9369516802426732E-8	5.407717981795453E-11	45	839	1163	71148
Up	3h	GO:0050688	regulation of defense response to virus	BIOLOGICAL_PROCESS	2.2774065468611257E-8	6.706040199978518E-11	10	22	1198	71965
Up	3h	GO:0043604	amide biosynthetic process	BIOLOGICAL_PROCESS	3.002306281709956E-8	9.073223168282703E-11	85	2328	1123	69659
Up	3h	GO:0140110	transcription regulator activity	MOLECULAR_FUNCTION	3.883393293725966E-8	1.2036864141731006E-10	51	1062	1157	70925
Up	3h	GO:0044271	cellular nitrogen compound biosynthetic process	BIOLOGICAL_PROCESS	1.272832635327655E-7	4.0438696666744563E-10	178	6589	1030	65398
Up	3h	GO:0034645	cellular macromolecule biosynthetic process	BIOLOGICAL_PROCESS	1.632541254273405E-7	5.313191218867339E-10	172	6326	1036	65661
Up	3h	GO:0043603	cellular amide metabolic process	BIOLOGICAL_PROCESS	1.7254604967690242E-7	5.749306575828597E-10	96	2882	1112	69105
Up	3h	GO:0031347	regulation of defense response	BIOLOGICAL_PROCESS	1.9403146396578454E-7	6.765916992220306E-10	15	98	1193	71889
Up	3h	GO:0009059	macromolecule biosynthetic process	BIOLOGICAL_PROCESS	1.9403146396578454E-7	6.74335433566881E-10	172	6347	1036	65640
Up	3h	GO:0005506	iron ion binding	MOLECULAR_FUNCTION	5.15861309116021E-7	1.8387927329978276E-9	41	809	1167	71178
Up	3h	GO:0016053	organic acid biosynthetic process	BIOLOGICAL_PROCESS	6.002698550150764E-7	2.2326968648371686E-9	43	882	1165	71105
Up	3h	GO:0046394	carboxylic acid biosynthetic process	BIOLOGICAL_PROCESS	6.002698550150764E-7	2.2326968648371686E-9	43	882	1165	71105
Up	3h	GO:0001012	RNA polymerase II regulatory region DNA binding	MOLECULAR_FUNCTION	6.787759118541372E-7	2.6298950478656998E-9	16	128	1192	71859
Up	3h	GO:0000977	RNA polymerase II regulatory region sequence-specific DNA binding	MOLECULAR_FUNCTION	6.787759118541372E-7	2.6298950478656998E-9	16	128	1192	71859
Up	3h	GO:0002697	regulation of immune effector process	BIOLOGICAL_PROCESS	8.698212036640676E-7	3.4374956518301007E-9	10	36	1198	71951
Up	3h	GO:0002831	regulation of response to biotic stimulus	BIOLOGICAL_PROCESS	1.350025591110943E-6	5.544467751172413E-9	13	81	1195	71906
Up	3h	GO:1901605	alpha-amino acid metabolic process	BIOLOGICAL_PROCESS	1.350025591110943E-6	5.456148105025026E-9	97	3063	1111	68924
Up	3h	GO:0046906	tetrapyrrole binding	MOLECULAR_FUNCTION	1.3948719537027597E-6	5.836736574966991E-9	46	1018	1162	70969
Up	3h	GO:0020037	heme binding	MOLECULAR_FUNCTION	1.5512852594866809E-6	6.6114443449645444E-9	45	987	1163	71000
Up	3h	GO:0000976	transcription regulatory region sequence-specific DNA binding	MOLECULAR_FUNCTION	1.8202776633994084E-6	7.898918957796735E-9	17	160	1191	71827
Up	3h	GO:0010467	gene expression	BIOLOGICAL_PROCESS	2.803613777302417E-6	1.2383261162823538E-8	183	7158	1025	64829
Up	3h	GO:0005667	transcription factor complex	CELLULAR_COMPONENT	3.3370317170787577E-6	1.499789535765734E-8	46	1052	1162	70935
Up	3h	GO:0043433	negative regulation of DNA-binding transcription factor activity	BIOLOGICAL_PROCESS	4.98913952543675E-6	2.28097041457395E-8	8	22	1200	71965
Up	3h	GO:0001067	regulatory region nucleic acid binding	MOLECULAR_FUNCTION	7.258455442034156E-6	3.430963052801887E-8	21	276	1187	71711
Up	3h	GO:0044212	transcription regulatory region DNA binding	MOLECULAR_FUNCTION	7.258455442034156E-6	3.430963052801887E-8	21	276	1187	71711
Up	3h	GO:2000112	regulation of cellular macromolecule biosynthetic process	BIOLOGICAL_PROCESS	7.887118625546609E-6	3.7892394791467625E-8	102	3417	1106	68570
Up	3h	GO:0010556	regulation of macromolecule biosynthetic process	BIOLOGICAL_PROCESS	8.313269115591356E-6	4.0583956162902396E-8	102	3422	1106	68565
Up	3h	GO:0001817	regulation of cytokine production	BIOLOGICAL_PROCESS	8.424171248776091E-6	4.1778144899005795E-8	12	80	1196	71907
Up	3h	GO:0001816	cytokine production	BIOLOGICAL_PROCESS	1.1815436702371259E-5	6.015078262261732E-8	12	83	1196	71904
Up	3h	GO:1990837	sequence-specific double-stranded DNA binding	MOLECULAR_FUNCTION	1.1815436702371259E-5	6.04276499307635E-8	17	186	1191	71801
Up	3h	GO:0006082	organic acid metabolic process	BIOLOGICAL_PROCESS	1.2847578408478908E-5	6.670187937761231E-8	116	4100	1092	67887
Up	3h	GO:0031326	regulation of cellular biosynthetic process	BIOLOGICAL_PROCESS	1.4920438963016279E-5	7.861990309841975E-8	102	3471	1106	68516
Up	3h	GO:0019752	carboxylic acid metabolic process	BIOLOGICAL_PROCESS	1.5680970387461834E-5	8.384246080859097E-8	114	4026	1094	67961
Up	3h	GO:0032088	negative regulation of NF-kappaB transcription factor activity	BIOLOGICAL_PROCESS	1.6365891850415083E-5	8.877275703440959E-8	7	17	1201	71970
Up	3h	GO:0009889	regulation of biosynthetic process	BIOLOGICAL_PROCESS	1.9104123278970483E-5	1.0510598626942303E-7	102	3493	1106	68494
Up	3h	GO:0009058	biosynthetic process	BIOLOGICAL_PROCESS	2.254866398722033E-5	1.258042469647318E-7	220	9286	988	62701
Up	3h	GO:0070273	phosphatidylinositol-4-phosphate binding	MOLECULAR_FUNCTION	2.4528466860830383E-5	1.387507230407298E-7	6	10	1202	71977
Up	3h	GO:1901576	organic substance biosynthetic process	BIOLOGICAL_PROCESS	2.5045211752253537E-5	1.4361454239959408E-7	213	8943	995	63044
Up	3h	GO:0071310	cellular response to organic substance	BIOLOGICAL_PROCESS	2.5953691729485663E-5	1.5485736250836078E-7	33	676	1175	71311
Up	3h	GO:0010033	response to organic substance	BIOLOGICAL_PROCESS	2.5953691729485663E-5	1.5459566968599415E-7	41	958	1167	71029
Up	3h	GO:0044249	cellular biosynthetic process	BIOLOGICAL_PROCESS	2.5953691729485663E-5	1.5331463472890842E-7	207	8644	1001	63343
Up	3h	GO:0043436	oxoacid metabolic process	BIOLOGICAL_PROCESS	2.6326755265676963E-5	1.591233561195508E-7	114	4079	1094	67908
Up	3h	GO:0002682	regulation of immune system process	BIOLOGICAL_PROCESS	2.743292848123625E-5	1.6793501356200416E-7	20	278	1188	71709
Up	3h	GO:0051254	positive regulation of RNA metabolic process	BIOLOGICAL_PROCESS	3.0856567551289044E-5	1.912844172106256E-7	27	486	1181	71501
Up	3h	GO:0032101	regulation of response to external stimulus	BIOLOGICAL_PROCESS	3.907452516673792E-5	2.452566089504666E-7	15	159	1193	71828
Up	3h	GO:1903508	positive regulation of nucleic acid-templated transcription	BIOLOGICAL_PROCESS	4.0508472519033855E-5	2.6367390093753147E-7	26	463	1182	71524
Up	3h	GO:1902680	positive regulation of RNA biosynthetic process	BIOLOGICAL_PROCESS	4.0508472519033855E-5	2.6367390093753147E-7	26	463	1182	71524
Up	3h	GO:0045893	positive regulation of transcription, DNA-templated	BIOLOGICAL_PROCESS	4.0508472519033855E-5	2.6367390093753147E-7	26	463	1182	71524
Up	3h	GO:0000323	lytic vacuole	CELLULAR_COMPONENT	5.439466071486876E-5	3.582755645690697E-7	16	188	1192	71799
Up	3h	GO:0010468	regulation of gene expression	BIOLOGICAL_PROCESS	7.415583262998857E-5	4.941806746361114E-7	105	3755	1103	68232
Up	3h	GO:1903506	regulation of nucleic acid-templated transcription	BIOLOGICAL_PROCESS	7.616842981195731E-5	5.252995159445332E-7	81	2667	1127	69320
Up	3h	GO:2001141	regulation of RNA biosynthetic process	BIOLOGICAL_PROCESS	7.616842981195731E-5	5.252995159445332E-7	81	2667	1127	69320
Up	3h	GO:0006355	regulation of transcription, DNA-templated	BIOLOGICAL_PROCESS	7.616842981195731E-5	5.252995159445332E-7	81	2667	1127	69320
Up	3h	GO:0005102	signaling receptor binding	MOLECULAR_FUNCTION	7.72442423402629E-5	5.387045184520466E-7	27	514	1181	71473
Up	3h	GO:0006573	valine metabolic process	BIOLOGICAL_PROCESS	8.068866665641788E-5	5.752310989841491E-7	18	247	1190	71740
Up	3h	GO:0006551	leucine metabolic process	BIOLOGICAL_PROCESS	8.068866665641788E-5	5.752310989841491E-7	18	247	1190	71740
Up	3h	GO:0008063	Toll signaling pathway	BIOLOGICAL_PROCESS	8.461854289798377E-5	6.098042998459892E-7	7	24	1201	71963
Up	3h	GO:0006549	isoleucine metabolic process	BIOLOGICAL_PROCESS	1.0353191592174272E-4	7.541263151215665E-7	18	252	1190	71735
Up	3h	GO:0052689	carboxylic ester hydrolase activity	MOLECULAR_FUNCTION	1.1394996895916956E-4	8.388413057823408E-7	18	254	1190	71733
Up	3h	GO:0005764	lysosome	CELLULAR_COMPONENT	1.3272795309701686E-4	9.87360209013066E-7	15	179	1193	71808
Up	3h	GO:0045935	positive regulation of nucleobase-containing compound metabolic process	BIOLOGICAL_PROCESS	1.4327796350191666E-4	1.07694401082417E-6	27	534	1181	71453
Up	3h	GO:0051090	regulation of DNA-binding transcription factor activity	BIOLOGICAL_PROCESS	1.5578054631425428E-4	1.1829905880509045E-6	11	92	1197	71895
Up	3h	GO:0009081	branched-chain amino acid metabolic process	BIOLOGICAL_PROCESS	1.9286022073810173E-4	1.4795166100791996E-6	18	265	1190	71722
Up	3h	GO:0043648	dicarboxylic acid metabolic process	BIOLOGICAL_PROCESS	1.9372804240049048E-4	1.5011859155404142E-6	23	414	1185	71573
Up	3h	GO:0071356	cellular response to tumor necrosis factor	BIOLOGICAL_PROCESS	1.9964700247719188E-4	1.5625220651062674E-6	8	42	1200	71945
Up	3h	GO:0044283	small molecule biosynthetic process	BIOLOGICAL_PROCESS	2.577834209624757E-4	2.0374977867626907E-6	52	1506	1156	70481
Up	3h	GO:0010628	positive regulation of gene expression	BIOLOGICAL_PROCESS	2.9333409406776987E-4	2.3412174884913054E-6	28	592	1180	71395
Up	3h	GO:0006959	humoral immune response	BIOLOGICAL_PROCESS	3.0640015366780946E-4	2.4692457172764188E-6	8	45	1200	71942
Up	3h	GO:0045765	regulation of angiogenesis	BIOLOGICAL_PROCESS	3.6349962242554447E-4	2.9575715114050503E-6	9	63	1199	71924
Up	3h	GO:0042159	lipoprotein catabolic process	BIOLOGICAL_PROCESS	3.832875800118886E-4	3.17797528564681E-6	5	10	1203	71977
Up	3h	GO:0002084	protein depalmitoylation	BIOLOGICAL_PROCESS	3.832875800118886E-4	3.17797528564681E-6	5	10	1203	71977
Up	3h	GO:0044281	small molecule metabolic process	BIOLOGICAL_PROCESS	4.933216328479596E-4	4.128534393458321E-6	148	6052	1060	65935
Up	3h	GO:0006665	sphingolipid metabolic process	BIOLOGICAL_PROCESS	4.959437662919874E-4	4.188908990765334E-6	16	230	1192	71757
Up	3h	GO:1901566	organonitrogen compound biosynthetic process	BIOLOGICAL_PROCESS	5.003734177071975E-4	4.265096935125279E-6	111	4235	1097	67752
Up	3h	GO:0009931	calcium-dependent protein serine/threonine kinase activity	MOLECULAR_FUNCTION	5.300863608196213E-4	4.559440995813868E-6	5	11	1203	71976
Up	3h	GO:2001256	regulation of store-operated calcium entry	BIOLOGICAL_PROCESS	5.647578818763756E-4	4.901424468822476E-6	4	4	1204	71983
Up	3h	GO:0051239	regulation of multicellular organismal process	BIOLOGICAL_PROCESS	5.939986901000472E-4	5.2472569292061505E-6	32	764	1176	71223
Up	3h	GO:1901342	regulation of vasculature development	BIOLOGICAL_PROCESS	5.939986901000472E-4	5.20830278097227E-6	9	68	1199	71919
Up	3h	GO:0004565	beta-galactosidase activity	MOLECULAR_FUNCTION	6.967732263374276E-4	6.371115126525878E-6	5	12	1203	71975
Up	3h	GO:0009341	beta-galactosidase complex	CELLULAR_COMPONENT	6.967732263374276E-4	6.371115126525878E-6	5	12	1203	71975
Up	3h	GO:0010857	calcium-dependent protein kinase activity	MOLECULAR_FUNCTION	6.967732263374276E-4	6.371115126525878E-6	5	12	1203	71975
Up	3h	GO:0033209	tumor necrosis factor-mediated signaling pathway	BIOLOGICAL_PROCESS	6.967732263374276E-4	6.289608876005993E-6	7	36	1201	71951
Up	3h	GO:0045595	regulation of cell differentiation	BIOLOGICAL_PROCESS	7.686146149099918E-4	7.087573744617514E-6	19	329	1189	71658
Up	3h	GO:0010557	positive regulation of macromolecule biosynthetic process	BIOLOGICAL_PROCESS	8.006977591799986E-4	7.4454654088802654E-6	26	561	1182	71426
Up	3h	GO:0071986	Ragulator complex	CELLULAR_COMPONENT	9.285960447184553E-4	8.706712236414807E-6	4	5	1204	71982
Up	3h	GO:0030203	glycosaminoglycan metabolic process	BIOLOGICAL_PROCESS	0.001050908024158228	9.934969310135903E-6	11	117	1197	71870
Up	3h	GO:0071345	cellular response to cytokine stimulus	BIOLOGICAL_PROCESS	0.0010644843637663839	1.0145802149807456E-5	12	141	1196	71846
Up	3h	GO:0009064	glutamine family amino acid metabolic process	BIOLOGICAL_PROCESS	0.0010896995221307444	1.0470572703929663E-5	23	469	1185	71518
Up	3h	GO:0019221	cytokine-mediated signaling pathway	BIOLOGICAL_PROCESS	0.0011071071649207634	1.072362616157268E-5	9	75	1199	71912
Up	3h	GO:0098734	macromolecule depalmitoylation	BIOLOGICAL_PROCESS	0.0011929910644196775	1.1647956150087513E-5	5	14	1203	71973
Up	3h	GO:0034612	response to tumor necrosis factor	BIOLOGICAL_PROCESS	0.001200038413290529	1.1809754241603811E-5	8	57	1200	71930
Up	3h	GO:0045600	positive regulation of fat cell differentiation	BIOLOGICAL_PROCESS	0.0014438216196451061	1.4320741364941774E-5	4	6	1204	71981
Up	3h	GO:0031328	positive regulation of cellular biosynthetic process	BIOLOGICAL_PROCESS	0.0015609957462656109	1.5724869974004603E-5	26	587	1182	71400
Up	3h	GO:0051187	cofactor catabolic process	BIOLOGICAL_PROCESS	0.0015609957462656109	1.5694005316545546E-5	9	79	1199	71908
Up	3h	GO:0004559	alpha-mannosidase activity	MOLECULAR_FUNCTION	0.0016311847331247457	1.6558326233191916E-5	8	60	1200	71927
Up	3h	GO:0046326	positive regulation of glucose import	BIOLOGICAL_PROCESS	0.0017189590189049895	1.7715734173914265E-5	3	1	1205	71986
Up	3h	GO:0071425	hematopoietic stem cell proliferation	BIOLOGICAL_PROCESS	0.0017189590189049895	1.7715734173914265E-5	3	1	1205	71986
Up	3h	GO:0031902	late endosome membrane	CELLULAR_COMPONENT	0.0017411442252852289	1.8079296876266616E-5	6	28	1202	71959
Up	3h	GO:0015923	mannosidase activity	MOLECULAR_FUNCTION	0.0017646377625594911	1.8459984342931523E-5	8	61	1200	71926
Up	3h	GO:0009891	positive regulation of biosynthetic process	BIOLOGICAL_PROCESS	0.001859485614546868	1.9596283888289348E-5	26	595	1182	71392
Up	3h	GO:0006427	histidyl-tRNA aminoacylation	BIOLOGICAL_PROCESS	0.0020619072000135656	2.2208841596426624E-5	4	7	1204	71980
Up	3h	GO:0004821	histidine-tRNA ligase activity	MOLECULAR_FUNCTION	0.0020619072000135656	2.2208841596426624E-5	4	7	1204	71980
Up	3h	GO:0045598	regulation of fat cell differentiation	BIOLOGICAL_PROCESS	0.0020619072000135656	2.2208841596426624E-5	4	7	1204	71980
Up	3h	GO:0042219	cellular modified amino acid catabolic process	BIOLOGICAL_PROCESS	0.0020882838844027618	2.281658486639205E-5	8	63	1200	71924
Up	3h	GO:0050793	regulation of developmental process	BIOLOGICAL_PROCESS	0.0020882838844027618	2.2749993839326948E-5	27	637	1181	71350
Up	3h	GO:0005773	vacuole	CELLULAR_COMPONENT	0.0026732866721414033	2.9622626432872584E-5	16	272	1192	71715
Up	3h	GO:0051171	regulation of nitrogen compound metabolic process	BIOLOGICAL_PROCESS	0.0026732866721414033	2.958866182076288E-5	113	4536	1095	67451
Up	3h	GO:1901698	response to nitrogen compound	BIOLOGICAL_PROCESS	0.0027083083276938386	3.0220565609291962E-5	18	335	1190	71652
Up	3h	GO:0006421	asparaginyl-tRNA aminoacylation	BIOLOGICAL_PROCESS	0.0028097468680809033	3.2876542199164386E-5	4	8	1204	71979
Up	3h	GO:0004360	glutamine-fructose-6-phosphate transaminase (isomerizing) activity	MOLECULAR_FUNCTION	0.0028097468680809033	3.2876542199164386E-5	4	8	1204	71979
Up	3h	GO:0004816	asparagine-tRNA ligase activity	MOLECULAR_FUNCTION	0.0028097468680809033	3.2876542199164386E-5	4	8	1204	71979
Up	3h	GO:0002115	store-operated calcium entry	BIOLOGICAL_PROCESS	0.0028097468680809033	3.2876542199164386E-5	4	8	1204	71979
Up	3h	GO:0046914	transition metal ion binding	MOLECULAR_FUNCTION	0.0028097468680809033	3.179888583645751E-5	91	3471	1117	68516
Up	3h	GO:0070548	L-glutamine aminotransferase activity	MOLECULAR_FUNCTION	0.0028097468680809033	3.2876542199164386E-5	4	8	1204	71979
Up	3h	GO:0006022	aminoglycan metabolic process	BIOLOGICAL_PROCESS	0.0028097468680809033	3.2544506063478976E-5	14	215	1194	71772
Up	3h	GO:0043331	response to dsRNA	BIOLOGICAL_PROCESS	0.0034212262164267627	4.374291559166337E-5	3	2	1205	71985
Up	3h	GO:0006515	protein quality control for misfolded or incompletely synthesized proteins	BIOLOGICAL_PROCESS	0.0034212262164267627	4.088355907468407E-5	6	33	1202	71954
Up	3h	GO:0032774	RNA biosynthetic process	BIOLOGICAL_PROCESS	0.0034212262164267627	4.133319666614452E-5	83	3114	1125	68873
Up	3h	GO:0004497	monooxygenase activity	MOLECULAR_FUNCTION	0.0034212262164267627	4.341398386578367E-5	18	345	1190	71642
Up	3h	GO:0039532	negative regulation of viral-induced cytoplasmic pattern recognition receptor signaling pathway	BIOLOGICAL_PROCESS	0.0034212262164267627	4.374291559166337E-5	3	2	1205	71985
Up	3h	GO:0039534	negative regulation of MDA-5 signaling pathway	BIOLOGICAL_PROCESS	0.0034212262164267627	4.374291559166337E-5	3	2	1205	71985
Up	3h	GO:0003690	double-stranded DNA binding	MOLECULAR_FUNCTION	0.0034212262164267627	4.0600264898403815E-5	17	311	1191	71676
Up	3h	GO:0089720	caspase binding	MOLECULAR_FUNCTION	0.0034212262164267627	4.374291559166337E-5	3	2	1205	71985
Up	3h	GO:1990784	response to dsDNA	BIOLOGICAL_PROCESS	0.0034212262164267627	4.374291559166337E-5	3	2	1205	71985
Up	3h	GO:1990786	cellular response to dsDNA	BIOLOGICAL_PROCESS	0.0034212262164267627	4.374291559166337E-5	3	2	1205	71985
Up	3h	GO:0071359	cellular response to dsRNA	BIOLOGICAL_PROCESS	0.0034212262164267627	4.374291559166337E-5	3	2	1205	71985
Up	3h	GO:0010828	positive regulation of glucose transmembrane transport	BIOLOGICAL_PROCESS	0.0034212262164267627	4.374291559166337E-5	3	2	1205	71985
Up	3h	GO:0032463	negative regulation of protein homooligomerization	BIOLOGICAL_PROCESS	0.0034212262164267627	4.374291559166337E-5	3	2	1205	71985
Up	3h	GO:0032460	negative regulation of protein oligomerization	BIOLOGICAL_PROCESS	0.0034212262164267627	4.374291559166337E-5	3	2	1205	71985
Up	3h	GO:0045087	innate immune response	BIOLOGICAL_PROCESS	0.003597122077760725	4.627061332106008E-5	10	115	1198	71872
Up	3h	GO:0008474	palmitoyl-(protein) hydrolase activity	MOLECULAR_FUNCTION	0.0037729272703169742	4.90209013576366E-5	5	20	1203	71967
Up	3h	GO:0080090	regulation of primary metabolic process	BIOLOGICAL_PROCESS	0.0037729272703169742	4.9116759505095055E-5	113	4594	1095	67393
Up	3h	GO:0001525	angiogenesis	BIOLOGICAL_PROCESS	0.003774139370105439	4.942499446321729E-5	11	141	1197	71846
Up	3h	GO:0006027	glycosaminoglycan catabolic process	BIOLOGICAL_PROCESS	0.0037821660391906984	4.982318687814171E-5	8	71	1200	71916
Up	3h	GO:0051252	regulation of RNA metabolic process	BIOLOGICAL_PROCESS	0.0038075232202887336	5.0452264290536495E-5	83	3133	1125	68854
Up	3h	GO:0030099	myeloid cell differentiation	BIOLOGICAL_PROCESS	0.004426535740789806	5.969486128726182E-5	9	95	1199	71892
Up	3h	GO:0001227	DNA-binding transcription repressor activity, RNA polymerase II-specific	MOLECULAR_FUNCTION	0.004426535740789806	5.986780767742433E-5	5	21	1203	71966
Up	3h	GO:0001217	DNA-binding transcription repressor activity	MOLECULAR_FUNCTION	0.004426535740789806	5.986780767742433E-5	5	21	1203	71966
Up	3h	GO:0006351	transcription, DNA-templated	BIOLOGICAL_PROCESS	0.004426535740789806	6.0026637321829985E-5	82	3102	1126	68885
Up	3h	GO:0097659	nucleic acid-templated transcription	BIOLOGICAL_PROCESS	0.004682890345620019	6.386584276087744E-5	82	3108	1126	68879
Up	3h	GO:0051607	defense response to virus	BIOLOGICAL_PROCESS	0.004706497028211759	6.455249701615508E-5	10	120	1198	71867
Up	3h	GO:0031323	regulation of cellular metabolic process	BIOLOGICAL_PROCESS	0.005033864429485953	6.950331048130356E-5	115	4735	1093	67252
Up	3h	GO:0006522	alanine metabolic process	BIOLOGICAL_PROCESS	0.005033864429485953	7.021275453758012E-5	11	147	1197	71840
Up	3h	GO:0009078	pyruvate family amino acid metabolic process	BIOLOGICAL_PROCESS	0.005033864429485953	7.021275453758012E-5	11	147	1197	71840
Up	3h	GO:0098599	palmitoyl hydrolase activity	MOLECULAR_FUNCTION	0.005139034450279721	7.247611545532037E-5	5	22	1203	71965
Up	3h	GO:0043122	regulation of I-kappaB kinase/NF-kappaB signaling	BIOLOGICAL_PROCESS	0.005139034450279721	7.247611545532037E-5	5	22	1203	71965
Up	3h	GO:0090304	nucleic acid metabolic process	BIOLOGICAL_PROCESS	0.00517067885580081	7.361953606838245E-5	170	7565	1038	64422
Up	3h	GO:0002252	immune effector process	BIOLOGICAL_PROCESS	0.00517067885580081	7.372374346899257E-5	14	233	1194	71754
Up	3h	GO:0006952	defense response	BIOLOGICAL_PROCESS	0.005270336469372597	7.555306058379933E-5	17	328	1191	71659
Up	3h	GO:0006526	arginine biosynthetic process	BIOLOGICAL_PROCESS	0.005690946993381815	8.246471040390541E-5	6	38	1202	71949
Up	3h	GO:0080134	regulation of response to stress	BIOLOGICAL_PROCESS	0.005690946993381815	8.243371010800185E-5	16	298	1192	71689
Up	3h	GO:0006531	aspartate metabolic process	BIOLOGICAL_PROCESS	0.005707767706508965	8.31507422567753E-5	11	150	1197	71837
Up	3h	GO:0004055	argininosuccinate synthase activity	MOLECULAR_FUNCTION	0.005816854826937884	8.714447084600348E-5	4	11	1204	71976
Up	3h	GO:0039533	regulation of MDA-5 signaling pathway	BIOLOGICAL_PROCESS	0.005816854826937884	8.64073655256846E-5	3	3	1205	71984
Up	3h	GO:0039530	MDA-5 signaling pathway	BIOLOGICAL_PROCESS	0.005816854826937884	8.64073655256846E-5	3	3	1205	71984
Up	3h	GO:1903670	regulation of sprouting angiogenesis	BIOLOGICAL_PROCESS	0.005816854826937884	8.714447084600348E-5	4	11	1204	71976
Up	3h	GO:0050687	negative regulation of defense response to virus	BIOLOGICAL_PROCESS	0.005816854826937884	8.64073655256846E-5	3	3	1205	71984
Up	3h	GO:0022603	regulation of anatomical structure morphogenesis	BIOLOGICAL_PROCESS	0.005816854826937884	8.744438871956214E-5	14	237	1194	71750
Up	3h	GO:0042221	response to chemical	BIOLOGICAL_PROCESS	0.005936046037332894	8.969616251684729E-5	52	1745	1156	70242
Up	3h	GO:0006446	regulation of translational initiation	BIOLOGICAL_PROCESS	0.006443493892083866	9.786321602855001E-5	18	369	1190	71618
Up	3h	GO:0034097	response to cytokine	BIOLOGICAL_PROCESS	0.006510544573793989	9.938607369526663E-5	12	181	1196	71806
Up	3h	GO:0043565	sequence-specific DNA binding	MOLECULAR_FUNCTION	0.007074842077123293	1.0854852625109739E-4	30	820	1178	71167
Up	3h	GO:0006435	threonyl-tRNA aminoacylation	BIOLOGICAL_PROCESS	0.007254179737357314	1.1467281413567548E-4	4	12	1204	71975
Up	3h	GO:0004829	threonine-tRNA ligase activity	MOLECULAR_FUNCTION	0.007254179737357314	1.1467281413567548E-4	4	12	1204	71975
Up	3h	GO:0016682	oxidoreductase activity, acting on diphenols and related substances as donors, oxygen as acceptor	MOLECULAR_FUNCTION	0.007254179737357314	1.1467281413567548E-4	4	12	1204	71975
Up	3h	GO:0001569	branching involved in blood vessel morphogenesis	BIOLOGICAL_PROCESS	0.007254179737357314	1.1467281413567548E-4	4	12	1204	71975
Up	3h	GO:0035497	cAMP response element binding	MOLECULAR_FUNCTION	0.007254179737357314	1.1467281413567548E-4	4	12	1204	71975
Up	3h	GO:0009916	alternative oxidase activity	MOLECULAR_FUNCTION	0.007254179737357314	1.1467281413567548E-4	4	12	1204	71975
Up	3h	GO:0006026	aminoglycan catabolic process	BIOLOGICAL_PROCESS	0.007346877986252681	1.1670747672853929E-4	8	81	1200	71906
Up	3h	GO:0019219	regulation of nucleobase-containing compound metabolic process	BIOLOGICAL_PROCESS	0.008436090828247601	1.34663673817823E-4	83	3231	1125	68756
Up	3h	GO:0039531	regulation of viral-induced cytoplasmic pattern recognition receptor signaling pathway	BIOLOGICAL_PROCESS	0.008964496359285284	1.493503849086661E-4	3	4	1205	71983
Up	3h	GO:0039528	cytoplasmic pattern recognition receptor signaling pathway in response to virus	BIOLOGICAL_PROCESS	0.008964496359285284	1.493503849086661E-4	3	4	1205	71983
Up	3h	GO:0002753	cytoplasmic pattern recognition receptor signaling pathway	BIOLOGICAL_PROCESS	0.008964496359285284	1.493503849086661E-4	3	4	1205	71983
Up	3h	GO:0036513	Derlin-1 retrotranslocation complex	CELLULAR_COMPONENT	0.008964496359285284	1.493503849086661E-4	3	4	1205	71983
Up	3h	GO:0002832	negative regulation of response to biotic stimulus	BIOLOGICAL_PROCESS	0.008964496359285284	1.493503849086661E-4	3	4	1205	71983
Up	3h	GO:1901363	heterocyclic compound binding	MOLECULAR_FUNCTION	0.008964496359285284	1.444112320284317E-4	412	21030	796	50957
Up	3h	GO:0032462	regulation of protein homooligomerization	BIOLOGICAL_PROCESS	0.008964496359285284	1.493503849086661E-4	3	4	1205	71983
Up	3h	GO:0032459	regulation of protein oligomerization	BIOLOGICAL_PROCESS	0.008964496359285284	1.493503849086661E-4	3	4	1205	71983
Up	3h	GO:0045670	regulation of osteoclast differentiation	BIOLOGICAL_PROCESS	0.008964496359285284	1.4799641382057737E-4	4	13	1204	71974
Up	3h	GO:0004683	calmodulin-dependent protein kinase activity	MOLECULAR_FUNCTION	0.00905805113634088	1.5231283197101675E-4	6	43	1202	71944
Up	3h	GO:0045637	regulation of myeloid cell differentiation	BIOLOGICAL_PROCESS	0.00905805113634088	1.5231283197101675E-4	6	43	1202	71944
Up	3h	GO:0009615	response to virus	BIOLOGICAL_PROCESS	0.009478816193093082	1.6012258272718265E-4	10	135	1198	71852
Up	3h	GO:0097159	organic cyclic compound binding	MOLECULAR_FUNCTION	0.00974740481418854	1.6541508363481522E-4	412	21063	796	50924
Up	3h	GO:0017017	MAP kinase tyrosine/serine/threonine phosphatase activity	MOLECULAR_FUNCTION	0.011015885342819177	1.8779502327936608E-4	4	14	1204	71973
Up	3h	GO:0006413	translational initiation	BIOLOGICAL_PROCESS	0.01129816330945702	1.934826882130958E-4	18	391	1190	71596
Up	3h	GO:0032728	positive regulation of interferon-beta production	BIOLOGICAL_PROCESS	0.013358925520969811	2.3601976123836628E-4	3	5	1205	71982
Up	3h	GO:0006424	glutamyl-tRNA aminoacylation	BIOLOGICAL_PROCESS	0.013358925520969811	2.3601976123836628E-4	3	5	1205	71982
Up	3h	GO:0004818	glutamate-tRNA ligase activity	MOLECULAR_FUNCTION	0.013358925520969811	2.3601976123836628E-4	3	5	1205	71982
Up	3h	GO:0060255	regulation of macromolecule metabolic process	BIOLOGICAL_PROCESS	0.013358925520969811	2.3596576237722302E-4	114	4839	1094	67148
Up	3h	GO:0009332	glutamate-tRNA ligase complex	CELLULAR_COMPONENT	0.013358925520969811	2.3601976123836628E-4	3	5	1205	71982
Up	3h	GO:0061614	pri-miRNA transcription by RNA polymerase II	BIOLOGICAL_PROCESS	0.013358925520969811	2.3601976123836628E-4	3	5	1205	71982
Up	3h	GO:0033549	MAP kinase phosphatase activity	MOLECULAR_FUNCTION	0.013358925520969811	2.3476757448932464E-4	4	15	1204	71972
Up	3h	GO:0004553	hydrolase activity, hydrolyzing O-glycosyl compounds	MOLECULAR_FUNCTION	0.013559842834764706	2.4062022542899013E-4	23	583	1185	71404
Up	3h	GO:0070887	cellular response to chemical stimulus	BIOLOGICAL_PROCESS	0.014467657461430137	2.578505398007696E-4	36	1116	1172	70871
Up	3h	GO:0003725	double-stranded RNA binding	MOLECULAR_FUNCTION	0.014591379551145393	2.623169357509284E-4	6	48	1202	71939
Up	3h	GO:0007249	I-kappaB kinase/NF-kappaB signaling	BIOLOGICAL_PROCESS	0.014591379551145393	2.6129101897797737E-4	5	30	1203	71957
Up	3h	GO:0006433	prolyl-tRNA aminoacylation	BIOLOGICAL_PROCESS	0.015009266159347062	2.721556204019537E-4	2	0	1206	71987
Up	3h	GO:0004827	proline-tRNA ligase activity	MOLECULAR_FUNCTION	0.015009266159347062	2.721556204019537E-4	2	0	1206	71987
Up	3h	GO:0009084	glutamine family amino acid biosynthetic process	BIOLOGICAL_PROCESS	0.015036054279190338	2.749716241680682E-4	10	145	1198	71842
Up	3h	GO:0045597	positive regulation of cell differentiation	BIOLOGICAL_PROCESS	0.015036054279190338	2.749716241680682E-4	10	145	1198	71842
Up	3h	GO:0072358	cardiovascular system development	BIOLOGICAL_PROCESS	0.015402126334962088	2.8285966225385624E-4	12	204	1196	71783
Up	3h	GO:0030316	osteoclast differentiation	BIOLOGICAL_PROCESS	0.015638792256729903	2.8962970549077465E-4	4	16	1204	71971
Up	3h	GO:0090482	vitamin transmembrane transporter activity	MOLECULAR_FUNCTION	0.015638792256729903	2.8962970549077465E-4	4	16	1204	71971
Up	3h	GO:0015925	galactosidase activity	MOLECULAR_FUNCTION	0.01609514870824614	2.993286082897383E-4	5	31	1203	71956
Up	3h	GO:0006751	glutathione catabolic process	BIOLOGICAL_PROCESS	0.017940561788638922	3.414172354507289E-4	5	32	1203	71955
Up	3h	GO:0030729	acetoacetate-CoA ligase activity	MOLECULAR_FUNCTION	0.017940561788638922	3.496762856782708E-4	3	6	1205	71981
Up	3h	GO:0061138	morphogenesis of a branching epithelium	BIOLOGICAL_PROCESS	0.017940561788638922	3.531114059910334E-4	4	17	1204	71970
Up	3h	GO:0002761	regulation of myeloid leukocyte differentiation	BIOLOGICAL_PROCESS	0.017940561788638922	3.531114059910334E-4	4	17	1204	71970
Up	3h	GO:0001763	morphogenesis of a branching structure	BIOLOGICAL_PROCESS	0.017940561788638922	3.531114059910334E-4	4	17	1204	71970
Up	3h	GO:0048514	blood vessel morphogenesis	BIOLOGICAL_PROCESS	0.017940561788638922	3.376936014786006E-4	11	178	1197	71809
Up	3h	GO:0048203	vesicle targeting, trans-Golgi to endosome	BIOLOGICAL_PROCESS	0.017940561788638922	3.496762856782708E-4	3	6	1205	71981
Up	3h	GO:0098542	defense response to other organism	BIOLOGICAL_PROCESS	0.017940561788638922	3.481660229520206E-4	14	273	1194	71714
Up	3h	GO:0035650	AP-1 adaptor complex binding	MOLECULAR_FUNCTION	0.017940561788638922	3.496762856782708E-4	3	6	1205	71981
Up	3h	GO:0046324	regulation of glucose import	BIOLOGICAL_PROCESS	0.017940561788638922	3.496762856782708E-4	3	6	1205	71981
Up	3h	GO:1900025	negative regulation of substrate adhesion-dependent cell spreading	BIOLOGICAL_PROCESS	0.017940561788638922	3.496762856782708E-4	3	6	1205	71981
Up	3h	GO:0048754	branching morphogenesis of an epithelial tube	BIOLOGICAL_PROCESS	0.017940561788638922	3.531114059910334E-4	4	17	1204	71970
Up	3h	GO:0071712	ER-associated misfolded protein catabolic process	BIOLOGICAL_PROCESS	0.017940561788638922	3.496762856782708E-4	3	6	1205	71981
Up	3h	GO:0006012	galactose metabolic process	BIOLOGICAL_PROCESS	0.017940561788638922	3.4280051462697286E-4	8	96	1200	71891
Up	3h	GO:0006643	membrane lipid metabolic process	BIOLOGICAL_PROCESS	0.018322476122348448	3.620481527469085E-4	16	342	1192	71645
Up	3h	GO:0097367	carbohydrate derivative binding	MOLECULAR_FUNCTION	0.01844129431977165	3.658249783697437E-4	218	10407	990	61580
Up	3h	GO:0003743	translation initiation factor activity	MOLECULAR_FUNCTION	0.02114400671298319	4.210778555007113E-4	16	347	1192	71640
Up	3h	GO:0005770	late endosome	CELLULAR_COMPONENT	0.021264929122900008	4.267816073484E-4	6	53	1202	71934
Up	3h	GO:1901981	phosphatidylinositol phosphate binding	MOLECULAR_FUNCTION	0.021264929122900008	4.2528193172488383E-4	7	75	1201	71912
Up	3h	GO:0006687	glycosphingolipid metabolic process	BIOLOGICAL_PROCESS	0.021379438045690115	4.3073645035873146E-4	10	154	1198	71833
Up	3h	GO:0043531	ADP binding	MOLECULAR_FUNCTION	0.021698856812409687	4.3885328384648804E-4	5	34	1203	71953
Up	3h	GO:1901699	cellular response to nitrogen compound	BIOLOGICAL_PROCESS	0.02225602532108238	4.518464652556051E-4	10	155	1198	71832
Up	3h	GO:0007034	vacuolar transport	BIOLOGICAL_PROCESS	0.023598597718309376	4.8093228980359285E-4	9	128	1199	71859
Up	3h	GO:0098586	cellular response to virus	BIOLOGICAL_PROCESS	0.023915071624833632	4.934000902808436E-4	3	7	1205	71980
Up	3h	GO:0010827	regulation of glucose transmembrane transport	BIOLOGICAL_PROCESS	0.023915071624833632	4.934000902808436E-4	3	7	1205	71980
Up	3h	GO:0008483	transaminase activity	MOLECULAR_FUNCTION	0.023915071624833632	4.966477485823645E-4	10	157	1198	71830
Up	3h	GO:0010604	positive regulation of macromolecule metabolic process	BIOLOGICAL_PROCESS	0.023915071624833632	4.951373885782606E-4	31	943	1177	71044
Up	3h	GO:0043168	anion binding	MOLECULAR_FUNCTION	0.023915071624833632	4.932373237366797E-4	243	11835	965	60152
Up	3h	GO:0010243	response to organonitrogen compound	BIOLOGICAL_PROCESS	0.02411957851198504	5.027637830084445E-4	15	318	1193	71669
Up	3h	GO:0006432	phenylalanyl-tRNA aminoacylation	BIOLOGICAL_PROCESS	0.024145250848323748	5.089119124946966E-4	4	19	1204	71968
Up	3h	GO:0045444	fat cell differentiation	BIOLOGICAL_PROCESS	0.024145250848323748	5.089119124946966E-4	4	19	1204	71968
Up	3h	GO:0019222	regulation of metabolic process	BIOLOGICAL_PROCESS	0.024145250848323748	5.07048874975912E-4	117	5098	1091	66889
Up	3h	GO:0051173	positive regulation of nitrogen compound metabolic process	BIOLOGICAL_PROCESS	0.025564730407904503	5.408114220347098E-4	30	906	1178	71081
Up	3h	GO:0030218	erythrocyte differentiation	BIOLOGICAL_PROCESS	0.026085955561955133	5.558804943461962E-4	5	36	1203	71951
Up	3h	GO:0034101	erythrocyte homeostasis	BIOLOGICAL_PROCESS	0.026085955561955133	5.558804943461962E-4	5	36	1203	71951
Up	3h	GO:0017076	purine nucleotide binding	MOLECULAR_FUNCTION	0.026644101485953323	5.698389779250769E-4	211	10114	997	61873
Up	3h	GO:0048518	positive regulation of biological process	BIOLOGICAL_PROCESS	0.026694638954546355	5.729883758550438E-4	57	2128	1151	69859
Up	3h	GO:0002040	sprouting angiogenesis	BIOLOGICAL_PROCESS	0.02797984374078099	6.027428562523917E-4	4	20	1204	71967
Up	3h	GO:0016798	hydrolase activity, acting on glycosyl bonds	MOLECULAR_FUNCTION	0.02838822926986548	6.137400981241744E-4	25	706	1183	71281
Up	3h	GO:0001568	blood vessel development	BIOLOGICAL_PROCESS	0.029536076954530383	6.408447537596673E-4	11	193	1197	71794
Up	3h	GO:0006013	mannose metabolic process	BIOLOGICAL_PROCESS	0.030020017681171428	6.536710552816096E-4	10	163	1198	71824
Up	3h	GO:0043124	negative regulation of I-kappaB kinase/NF-kappaB signaling	BIOLOGICAL_PROCESS	0.030665245799286586	6.700968086322213E-4	3	8	1205	71979
Up	3h	GO:0002262	myeloid cell homeostasis	BIOLOGICAL_PROCESS	0.03157567059133291	6.948849630328204E-4	5	38	1203	71949
Up	3h	GO:0106074	aminoacyl-tRNA metabolism involved in translational fidelity	BIOLOGICAL_PROCESS	0.03157567059133291	6.948849630328204E-4	5	38	1203	71949
Up	3h	GO:0032555	purine ribonucleotide binding	MOLECULAR_FUNCTION	0.03263998266641149	7.208365021253217E-4	210	10107	998	61880
Up	3h	GO:0000978	RNA polymerase II cis-regulatory region sequence-specific DNA binding	MOLECULAR_FUNCTION	0.03366702059973705	7.461269191417898E-4	7	83	1201	71904
Up	3h	GO:0018130	heterocycle biosynthetic process	BIOLOGICAL_PROCESS	0.03373994620708066	7.503575793438318E-4	104	4486	1104	67501
Up	3h	GO:0009066	aspartate family amino acid metabolic process	BIOLOGICAL_PROCESS	0.034584520176894853	7.71820365048099E-4	25	718	1183	71269
Up	3h	GO:0001944	vasculature development	BIOLOGICAL_PROCESS	0.036317268124365434	8.133041834902449E-4	11	199	1197	71788
Up	3h	GO:0042816	vitamin B6 metabolic process	BIOLOGICAL_PROCESS	0.03676121757751878	8.26094777022894E-4	4	22	1204	71965
Up	3h	GO:0016155	formyltetrahydrofolate dehydrogenase activity	MOLECULAR_FUNCTION	0.037462856897408116	8.825035642628491E-4	3	9	1205	71978
Up	3h	GO:0006437	tyrosyl-tRNA aminoacylation	BIOLOGICAL_PROCESS	0.037462856897408116	8.825035642628491E-4	3	9	1205	71978
Up	3h	GO:0006434	seryl-tRNA aminoacylation	BIOLOGICAL_PROCESS	0.037462856897408116	8.825035642628491E-4	3	9	1205	71978
Up	3h	GO:0031348	negative regulation of defense response	BIOLOGICAL_PROCESS	0.037462856897408116	8.825035642628491E-4	3	9	1205	71978
Up	3h	GO:0042560	pteridine-containing compound catabolic process	BIOLOGICAL_PROCESS	0.037462856897408116	8.825035642628491E-4	3	9	1205	71978
Up	3h	GO:0004828	serine-tRNA ligase activity	MOLECULAR_FUNCTION	0.037462856897408116	8.825035642628491E-4	3	9	1205	71978
Up	3h	GO:0004831	tyrosine-tRNA ligase activity	MOLECULAR_FUNCTION	0.037462856897408116	8.825035642628491E-4	3	9	1205	71978
Up	3h	GO:0051019	mitogen-activated protein kinase binding	MOLECULAR_FUNCTION	0.037462856897408116	8.825035642628491E-4	3	9	1205	71978
Up	3h	GO:0002698	negative regulation of immune effector process	BIOLOGICAL_PROCESS	0.037462856897408116	8.825035642628491E-4	3	9	1205	71978
Up	3h	GO:0009258	10-formyltetrahydrofolate catabolic process	BIOLOGICAL_PROCESS	0.037462856897408116	8.825035642628491E-4	3	9	1205	71978
Up	3h	GO:0009397	folic acid-containing compound catabolic process	BIOLOGICAL_PROCESS	0.037462856897408116	8.825035642628491E-4	3	9	1205	71978
Up	3h	GO:0046323	glucose import	BIOLOGICAL_PROCESS	0.037462856897408116	8.825035642628491E-4	3	9	1205	71978
Up	3h	GO:0010812	negative regulation of cell-substrate adhesion	BIOLOGICAL_PROCESS	0.037462856897408116	8.825035642628491E-4	3	9	1205	71978
Up	3h	GO:0032553	ribonucleotide binding	MOLECULAR_FUNCTION	0.037462856897408116	8.772351759589658E-4	211	10202	997	61785
Up	3h	GO:0035967	cellular response to topologically incorrect protein	BIOLOGICAL_PROCESS	0.04086919271950949	9.659127299070434E-4	7	87	1201	71900
Up	3h	GO:0006571	tyrosine biosynthetic process	BIOLOGICAL_PROCESS	0.0430055800933367	0.0010430644377539238	8	115	1200	71872
Up	3h	GO:0014070	response to organic cyclic compound	BIOLOGICAL_PROCESS	0.0430055800933367	0.0010333522319745949	13	272	1195	71715
Up	3h	GO:0000162	tryptophan biosynthetic process	BIOLOGICAL_PROCESS	0.0430055800933367	0.0010430644377539238	8	115	1200	71872
Up	3h	GO:1902223	erythrose 4-phosphate/phosphoenolpyruvate family amino acid biosynthetic process	BIOLOGICAL_PROCESS	0.0430055800933367	0.0010430644377539238	8	115	1200	71872
Up	3h	GO:0046219	indolalkylamine biosynthetic process	BIOLOGICAL_PROCESS	0.0430055800933367	0.0010430644377539238	8	115	1200	71872
Up	3h	GO:0009095	aromatic amino acid family biosynthetic process, prephenate pathway	BIOLOGICAL_PROCESS	0.0430055800933367	0.0010430644377539238	8	115	1200	71872
Up	3h	GO:0009094	L-phenylalanine biosynthetic process	BIOLOGICAL_PROCESS	0.0430055800933367	0.0010430644377539238	8	115	1200	71872
Up	3h	GO:0006357	regulation of transcription by RNA polymerase II	BIOLOGICAL_PROCESS	0.0430055800933367	0.0010426244925767888	24	693	1184	71294
Up	3h	GO:2000026	regulation of multicellular organismal development	BIOLOGICAL_PROCESS	0.04437917143745419	0.0010798186618644415	18	456	1190	71531
Up	3h	GO:0016502	nucleotide receptor activity	MOLECULAR_FUNCTION	0.04444884222402777	0.0011021797374419905	4	24	1204	71963
Up	3h	GO:0051180	vitamin transport	BIOLOGICAL_PROCESS	0.04444884222402777	0.0011021797374419905	4	24	1204	71963
Up	3h	GO:0004931	extracellularly ATP-gated cation channel activity	MOLECULAR_FUNCTION	0.04444884222402777	0.0011021797374419905	4	24	1204	71963
Up	3h	GO:0001614	purinergic nucleotide receptor activity	MOLECULAR_FUNCTION	0.04444884222402777	0.0011021797374419905	4	24	1204	71963
Up	3h	GO:0071230	cellular response to amino acid stimulus	BIOLOGICAL_PROCESS	0.04444884222402777	0.0011021797374419905	4	24	1204	71963
Up	3h	GO:0035381	ATP-gated ion channel activity	MOLECULAR_FUNCTION	0.04444884222402777	0.0011021797374419905	4	24	1204	71963
Up	3h	GO:1901362	organic cyclic compound biosynthetic process	BIOLOGICAL_PROCESS	0.04519763855659342	0.0011242496688621843	105	4595	1103	67392
Up	3h	GO:0009073	aromatic amino acid family biosynthetic process	BIOLOGICAL_PROCESS	0.04639238525614034	0.0011575628091807198	8	117	1200	71870
Up	3h	GO:0019318	hexose metabolic process	BIOLOGICAL_PROCESS	0.04658118654776067	0.0011658832433108636	21	577	1187	71410
Up	3h	GO:0042435	indole-containing compound biosynthetic process	BIOLOGICAL_PROCESS	0.048531211489224645	0.0012184511834567055	8	118	1200	71869
Up	3h	GO:1903706	regulation of hemopoiesis	BIOLOGICAL_PROCESS	0.04903836527527025	0.0012349840150687975	6	66	1202	71921
Down	3h	GO:0061035	regulation of cartilage development	BIOLOGICAL_PROCESS	0.0076791564404478894	1.7851584131223299E-6	3	5	231	72956
Down	3h	GO:1902254	negative regulation of intrinsic apoptotic signaling pathway by p53 class mediator	BIOLOGICAL_PROCESS	0.0076791564404478894	1.1183696975253282E-6	3	4	231	72957
Down	3h	GO:0032330	regulation of chondrocyte differentiation	BIOLOGICAL_PROCESS	0.0076791564404478894	1.7851584131223299E-6	3	5	231	72956
Down	3h	GO:0033339	pectoral fin development	BIOLOGICAL_PROCESS	0.008618616900752992	2.6714039211942633E-6	3	6	231	72955
Down	3h	GO:0036353	histone H2A-K119 monoubiquitination	BIOLOGICAL_PROCESS	0.009628258040844224	3.8072659116296462E-6	3	7	231	72954
Down	3h	GO:0035518	histone H2A monoubiquitination	BIOLOGICAL_PROCESS	0.009628258040844224	5.222611878024763E-6	3	8	231	72953
Down	3h	GO:1901797	negative regulation of signal transduction by p53 class mediator	BIOLOGICAL_PROCESS	0.009628258040844224	5.222611878024763E-6	3	8	231	72953
Down	3h	GO:0004725	protein tyrosine phosphatase activity	MOLECULAR_FUNCTION	0.009961253311918683	6.431205981357225E-6	9	389	225	72572
Down	3h	GO:0033333	fin development	BIOLOGICAL_PROCESS	0.009961253311918683	6.947018969954913E-6	3	9	231	72952
Down	3h	GO:0002062	chondrocyte differentiation	BIOLOGICAL_PROCESS	0.015341960730094058	1.4266061895476846E-5	3	12	231	72949
Down	3h	GO:1902253	regulation of intrinsic apoptotic signaling pathway by p53 class mediator	BIOLOGICAL_PROCESS	0.015341960730094058	1.4266061895476846E-5	3	12	231	72949
Down	3h	GO:0033522	histone H2A ubiquitination	BIOLOGICAL_PROCESS	0.015341960730094058	1.4266061895476846E-5	3	12	231	72949
Down	3h	GO:2001242	regulation of intrinsic apoptotic signaling pathway	BIOLOGICAL_PROCESS	0.019124387217433304	1.926517116052948E-5	4	45	230	72916
Down	3h	GO:0006570	tyrosine metabolic process	BIOLOGICAL_PROCESS	0.021855859709187152	2.53466839780684E-5	10	584	224	72377
Down	3h	GO:0072332	intrinsic apoptotic signaling pathway by p53 class mediator	BIOLOGICAL_PROCESS	0.021855859709187152	2.5403943869647985E-5	3	15	231	72946
Up	6h	GO:0042981	regulation of apoptotic process	BIOLOGICAL_PROCESS	1.1907243129478963E-18	1.193987700441451E-22	56	621	1153	71365
Up	6h	GO:0010941	regulation of cell death	BIOLOGICAL_PROCESS	1.1907243129478963E-18	2.768053420258573E-22	57	657	1152	71329
Up	6h	GO:0043067	regulation of programmed cell death	BIOLOGICAL_PROCESS	1.1907243129478963E-18	2.7591257386102033E-22	56	633	1153	71353
Up	6h	GO:0006418	tRNA aminoacylation for protein translation	BIOLOGICAL_PROCESS	2.372419082885235E-16	1.2868604091589805E-19	35	259	1174	71727
Up	6h	GO:0006915	apoptotic process	BIOLOGICAL_PROCESS	2.372419082885235E-16	1.206136449030541E-19	59	808	1150	71178
Up	6h	GO:0043039	tRNA aminoacylation	BIOLOGICAL_PROCESS	2.372419082885235E-16	1.2868604091589805E-19	35	259	1174	71727
Up	6h	GO:0043038	amino acid activation	BIOLOGICAL_PROCESS	2.372419082885235E-16	1.2868604091589805E-19	35	259	1174	71727
Up	6h	GO:0016875	ligase activity, forming carbon-oxygen bonds	MOLECULAR_FUNCTION	5.837765467198345E-16	4.449416091618997E-19	34	252	1175	71734
Up	6h	GO:0004812	aminoacyl-tRNA ligase activity	MOLECULAR_FUNCTION	5.837765467198345E-16	4.449416091618997E-19	34	252	1175	71734
Up	6h	GO:0008219	cell death	BIOLOGICAL_PROCESS	5.837765467198345E-16	4.523646235721306E-19	60	860	1149	71126
Up	6h	GO:0012501	programmed cell death	BIOLOGICAL_PROCESS	6.021688128624972E-16	5.132783371939146E-19	59	835	1150	71151
Up	6h	GO:0006955	immune response	BIOLOGICAL_PROCESS	3.874965283806163E-15	3.6032222708774856E-18	43	462	1166	71524
Up	6h	GO:0002376	immune system process	BIOLOGICAL_PROCESS	4.86879843640564E-12	4.904640036673639E-15	53	854	1156	71132
Up	6h	GO:0003700	DNA-binding transcription factor activity	MOLECULAR_FUNCTION	9.202091378576496E-11	9.982896497487092E-14	50	834	1159	71152
Up	6h	GO:0140101	catalytic activity, acting on a tRNA	MOLECULAR_FUNCTION	1.1065719894541613E-9	1.2862130834414892E-12	34	437	1175	71549
Up	6h	GO:0002682	regulation of immune system process	BIOLOGICAL_PROCESS	1.1485447407404541E-9	1.4239996785623607E-12	27	271	1182	71715
Up	6h	GO:0140110	transcription regulator activity	MOLECULAR_FUNCTION	1.0042694449894535E-8	1.3229430890988538E-11	53	1060	1156	70926
Up	6h	GO:0006399	tRNA metabolic process	BIOLOGICAL_PROCESS	1.2381532588842114E-8	1.7269863355223406E-11	40	655	1169	71331
Up	6h	GO:0031347	regulation of defense response	BIOLOGICAL_PROCESS	4.691673768101751E-8	6.907539836802267E-11	16	97	1193	71889
Up	6h	GO:0005164	tumor necrosis factor receptor binding	MOLECULAR_FUNCTION	5.7114763186615056E-8	9.294149763029184E-11	17	116	1192	71870
Up	6h	GO:0032813	tumor necrosis factor receptor superfamily binding	MOLECULAR_FUNCTION	5.7114763186615056E-8	9.294149763029184E-11	17	116	1192	71870
Up	6h	GO:0005126	cytokine receptor binding	MOLECULAR_FUNCTION	1.3855162199730285E-7	2.361980382751385E-10	17	124	1192	71862
Up	6h	GO:0002161	aminoacyl-tRNA editing activity	MOLECULAR_FUNCTION	2.4818894233696435E-7	4.423359685199675E-10	13	64	1196	71922
Up	6h	GO:0002831	regulation of response to biotic stimulus	BIOLOGICAL_PROCESS	2.87352434686331E-7	5.344020482349433E-10	14	80	1195	71906
Up	6h	GO:0005667	transcription factor complex	CELLULAR_COMPONENT	3.535099271699337E-7	6.848313195853035E-10	49	1049	1160	70937
Up	6h	GO:0008234	cysteine-type peptidase activity	MOLECULAR_FUNCTION	7.20918797329411E-7	1.4524516645148922E-9	46	970	1163	71016
Up	6h	GO:0009099	valine biosynthetic process	BIOLOGICAL_PROCESS	1.1268219597439292E-6	2.4448674833653636E-9	13	75	1196	71911
Up	6h	GO:0009098	leucine biosynthetic process	BIOLOGICAL_PROCESS	1.1268219597439292E-6	2.4448674833653636E-9	13	75	1196	71911
Up	6h	GO:0009097	isoleucine biosynthetic process	BIOLOGICAL_PROCESS	2.1798379461539183E-6	4.898512238548131E-9	13	80	1196	71906
Up	6h	GO:0000323	lytic vacuole	CELLULAR_COMPONENT	4.816356930317439E-6	1.119649034556553E-8	18	186	1191	71800
Up	6h	GO:0009082	branched-chain amino acid biosynthetic process	BIOLOGICAL_PROCESS	6.408699295490506E-6	1.5394783274715665E-8	13	89	1196	71897
Up	6h	GO:2000112	regulation of cellular macromolecule biosynthetic process	BIOLOGICAL_PROCESS	8.423449835558868E-6	2.0887283590692274E-8	103	3416	1106	68570
Up	6h	GO:0010556	regulation of macromolecule biosynthetic process	BIOLOGICAL_PROCESS	8.760914137506213E-6	2.240295750001589E-8	103	3421	1106	68565
Up	6h	GO:0005764	lysosome	CELLULAR_COMPONENT	1.1929966935996124E-5	3.14311410944493E-8	17	177	1192	71809
Up	6h	GO:0050688	regulation of defense response to virus	BIOLOGICAL_PROCESS	1.4494305589325372E-5	4.006327852915613E-8	8	24	1201	71962
Up	6h	GO:0032101	regulation of response to external stimulus	BIOLOGICAL_PROCESS	1.4494305589325372E-5	4.043355298068294E-8	16	158	1193	71828
Up	6h	GO:0031326	regulation of cellular biosynthetic process	BIOLOGICAL_PROCESS	1.534882982753118E-5	4.400671860663724E-8	103	3470	1106	68516
Up	6h	GO:0009889	regulation of biosynthetic process	BIOLOGICAL_PROCESS	2.0103352617129222E-5	5.919623397527396E-8	103	3492	1106	68494
Up	6h	GO:0006022	aminoglycan metabolic process	BIOLOGICAL_PROCESS	2.201076155764401E-5	6.651838053065606E-8	18	211	1191	71775
Up	6h	GO:1903506	regulation of nucleic acid-templated transcription	BIOLOGICAL_PROCESS	2.2811101727207003E-5	7.423992813194065E-8	84	2664	1125	69322
Up	6h	GO:2001141	regulation of RNA biosynthetic process	BIOLOGICAL_PROCESS	2.2811101727207003E-5	7.423992813194065E-8	84	2664	1125	69322
Up	6h	GO:0006355	regulation of transcription, DNA-templated	BIOLOGICAL_PROCESS	2.2811101727207003E-5	7.423992813194065E-8	84	2664	1125	69322
Up	6h	GO:0034660	ncRNA metabolic process	BIOLOGICAL_PROCESS	3.625300913503417E-5	1.2079654341778145E-7	43	1021	1166	70965
Up	6h	GO:0051171	regulation of nitrogen compound metabolic process	BIOLOGICAL_PROCESS	3.7325455675775934E-5	1.272623052874189E-7	124	4525	1085	67461
Up	6h	GO:0031323	regulation of cellular metabolic process	BIOLOGICAL_PROCESS	3.861781721552925E-5	1.389401810475396E-7	128	4722	1081	67264
Up	6h	GO:0016874	ligase activity	MOLECULAR_FUNCTION	3.861781721552925E-5	1.4064606037426382E-7	47	1177	1162	70809
Up	6h	GO:0070273	phosphatidylinositol-4-phosphate binding	MOLECULAR_FUNCTION	3.861781721552925E-5	1.3942622823713624E-7	6	10	1203	71976
Up	6h	GO:0006665	sphingolipid metabolic process	BIOLOGICAL_PROCESS	5.243251889857584E-5	1.9502215475642312E-7	18	228	1191	71758
Up	6h	GO:0043130	ubiquitin binding	MOLECULAR_FUNCTION	5.4034809447711974E-5	2.0516897814319156E-7	9	44	1200	71942
Up	6h	GO:0043531	ADP binding	MOLECULAR_FUNCTION	5.459814303364098E-5	2.1153871768167756E-7	8	31	1201	71955
Up	6h	GO:0043122	regulation of I-kappaB kinase/NF-kappaB signaling	BIOLOGICAL_PROCESS	5.550587526628633E-5	2.193568104285628E-7	7	20	1202	71966
Up	6h	GO:0004197	cysteine-type endopeptidase activity	MOLECULAR_FUNCTION	5.819804148853152E-5	2.3450586264266864E-7	22	340	1187	71646
Up	6h	GO:0080090	regulation of primary metabolic process	BIOLOGICAL_PROCESS	5.938265255392422E-5	2.438807117673757E-7	124	4583	1085	67403
Up	6h	GO:0010468	regulation of gene expression	BIOLOGICAL_PROCESS	6.94280530530907E-5	2.9051645601448256E-7	106	3754	1103	68232
Up	6h	GO:0001817	regulation of cytokine production	BIOLOGICAL_PROCESS	8.891527004498556E-5	3.7894923304720696E-7	11	81	1198	71905
Up	6h	GO:0005773	vacuole	CELLULAR_COMPONENT	1.0268786374353462E-4	4.45604058088953E-7	19	269	1190	71717
Up	6h	GO:0001816	cytokine production	BIOLOGICAL_PROCESS	1.1915079019522639E-4	5.262762527026659E-7	11	84	1198	71902
Up	6h	GO:0006438	valyl-tRNA aminoacylation	BIOLOGICAL_PROCESS	1.692195755686689E-4	7.736501323945343E-7	7	25	1202	71961
Up	6h	GO:0004832	valine-tRNA ligase activity	MOLECULAR_FUNCTION	1.692195755686689E-4	7.736501323945343E-7	7	25	1202	71961
Up	6h	GO:0002697	regulation of immune effector process	BIOLOGICAL_PROCESS	1.7161981183320304E-4	8.099920200561586E-7	8	38	1201	71948
Up	6h	GO:0019222	regulation of metabolic process	BIOLOGICAL_PROCESS	1.7161981183320304E-4	8.245198243826879E-7	132	5083	1077	66903
Up	6h	GO:0006040	amino sugar metabolic process	BIOLOGICAL_PROCESS	1.7161981183320304E-4	8.19140386920509E-7	15	176	1194	71810
Up	6h	GO:0001012	RNA polymerase II regulatory region DNA binding	MOLECULAR_FUNCTION	1.8469356089444058E-4	9.159541183451528E-7	13	131	1196	71855
Up	6h	GO:0000977	RNA polymerase II regulatory region sequence-specific DNA binding	MOLECULAR_FUNCTION	1.8469356089444058E-4	9.159541183451528E-7	13	131	1196	71855
Up	6h	GO:0016070	RNA metabolic process	BIOLOGICAL_PROCESS	2.121951985028466E-4	1.0687863543343687E-6	140	5500	1069	66486
Up	6h	GO:0051090	regulation of DNA-binding transcription factor activity	BIOLOGICAL_PROCESS	2.3316424802708108E-4	1.1924711638734872E-6	11	92	1198	71894
Up	6h	GO:0030099	myeloid cell differentiation	BIOLOGICAL_PROCESS	2.5303403349397465E-4	1.3136985853619762E-6	11	93	1198	71893
Up	6h	GO:0007249	I-kappaB kinase/NF-kappaB signaling	BIOLOGICAL_PROCESS	2.809393381254907E-4	1.4803467642412526E-6	7	28	1202	71958
Up	6h	GO:0032182	ubiquitin-like protein binding	MOLECULAR_FUNCTION	2.992689901209741E-4	1.6100957147766294E-6	9	58	1200	71928
Up	6h	GO:0080134	regulation of response to stress	BIOLOGICAL_PROCESS	2.992689901209741E-4	1.6233110661346908E-6	19	295	1190	71691
Up	6h	GO:0004559	alpha-mannosidase activity	MOLECULAR_FUNCTION	3.3235938387760327E-4	1.8285560833250548E-6	9	59	1200	71927
Up	6h	GO:0060255	regulation of macromolecule metabolic process	BIOLOGICAL_PROCESS	3.427239020068444E-4	1.9121364544357067E-6	125	4828	1084	67158
Up	6h	GO:0051252	regulation of RNA metabolic process	BIOLOGICAL_PROCESS	3.5238335867016513E-4	1.993334768145839E-6	89	3127	1120	68859
Up	6h	GO:0015923	mannosidase activity	MOLECULAR_FUNCTION	3.6135423437387836E-4	2.072081622911042E-6	9	60	1200	71926
Up	6h	GO:0006959	humoral immune response	BIOLOGICAL_PROCESS	4.2746986479014963E-4	2.4843269941310516E-6	8	45	1201	71941
Up	6h	GO:0050789	regulation of biological process	BIOLOGICAL_PROCESS	4.66531242888081E-4	2.7474912405652195E-6	328	15492	881	56494
Up	6h	GO:0004553	hydrolase activity, hydrolyzing O-glycosyl compounds	MOLECULAR_FUNCTION	7.573905682913671E-4	4.5739499789273446E-6	27	579	1182	71407
Up	6h	GO:0035497	cAMP response element binding	MOLECULAR_FUNCTION	7.573905682913671E-4	4.577796538297298E-6	5	11	1204	71975
Up	6h	GO:0004565	beta-galactosidase activity	MOLECULAR_FUNCTION	0.0010074502290101464	6.396690977535418E-6	5	12	1204	71974
Up	6h	GO:0009341	beta-galactosidase complex	CELLULAR_COMPONENT	0.0010074502290101464	6.396690977535418E-6	5	12	1204	71974
Up	6h	GO:0019219	regulation of nucleobase-containing compound metabolic process	BIOLOGICAL_PROCESS	0.0010074502290101464	6.40146600378396E-6	89	3225	1120	68761
Up	6h	GO:0045670	regulation of osteoclast differentiation	BIOLOGICAL_PROCESS	0.0010074502290101464	6.396690977535418E-6	5	12	1204	71974
Up	6h	GO:0006027	glycosaminoglycan catabolic process	BIOLOGICAL_PROCESS	0.0010098401833732625	6.494903930258101E-6	9	70	1200	71916
Up	6h	GO:0016705	oxidoreductase activity, acting on paired donors, with incorporation or reduction of molecular oxygen	MOLECULAR_FUNCTION	0.0010650398146219535	6.9324559804916E-6	36	926	1173	71060
Up	6h	GO:0043565	sequence-specific DNA binding	MOLECULAR_FUNCTION	0.001192298209858573	7.853184644554725E-6	33	817	1176	71169
Up	6h	GO:0045087	innate immune response	BIOLOGICAL_PROCESS	0.0011972053520754435	7.978276658542283E-6	11	114	1198	71872
Up	6h	GO:0051092	positive regulation of NF-kappaB transcription factor activity	BIOLOGICAL_PROCESS	0.001244131784027447	8.483812242883792E-6	6	24	1203	71962
Up	6h	GO:0002573	myeloid leukocyte differentiation	BIOLOGICAL_PROCESS	0.001244131784027447	8.483812242883792E-6	6	24	1203	71962
Up	6h	GO:0071986	Ragulator complex	CELLULAR_COMPONENT	0.0012665940670592687	8.735131496960475E-6	4	5	1205	71981
Up	6h	GO:0065007	biological regulation	BIOLOGICAL_PROCESS	0.0012829789590811358	9.02152178534972E-6	347	16758	862	55228
Up	6h	GO:0000976	transcription regulatory region sequence-specific DNA binding	MOLECULAR_FUNCTION	0.0012829789590811358	9.04696515121142E-6	13	164	1196	71822
Up	6h	GO:0050776	regulation of immune response	BIOLOGICAL_PROCESS	0.0014348796681313242	1.0229285507019126E-5	12	141	1197	71845
Up	6h	GO:0006351	transcription, DNA-templated	BIOLOGICAL_PROCESS	0.001783722478511622	1.2854412282183717E-5	85	3099	1124	68887
Up	6h	GO:0051239	regulation of multicellular organismal process	BIOLOGICAL_PROCESS	0.0018690375782302593	1.3758897321338601E-5	31	765	1178	71221
Up	6h	GO:0097659	nucleic acid-templated transcription	BIOLOGICAL_PROCESS	0.0018690375782302593	1.3755353683886909E-5	85	3105	1124	68881
Up	6h	GO:0030414	peptidase inhibitor activity	MOLECULAR_FUNCTION	0.0019842239196138076	1.506810880450625E-5	17	286	1192	71700
Up	6h	GO:0032774	RNA biosynthetic process	BIOLOGICAL_PROCESS	0.0019842239196138076	1.4880729859967302E-5	85	3112	1124	68874
Up	6h	GO:0050794	regulation of cellular process	BIOLOGICAL_PROCESS	0.0019842239196138076	1.4953004325663687E-5	311	14866	898	57120
Up	6h	GO:0030316	osteoclast differentiation	BIOLOGICAL_PROCESS	0.001995952586152133	1.5380019711465663E-5	5	15	1204	71971
Up	6h	GO:0045637	regulation of myeloid cell differentiation	BIOLOGICAL_PROCESS	0.001995952586152133	1.546650589811804E-5	7	42	1202	71944
Up	6h	GO:0004866	endopeptidase inhibitor activity	MOLECULAR_FUNCTION	0.0020869042860114	1.633299751159639E-5	14	201	1195	71785
Up	6h	GO:0002684	positive regulation of immune system process	BIOLOGICAL_PROCESS	0.00216403967490322	1.7104381777615534E-5	12	149	1197	71837
Up	6h	GO:0006026	aminoglycan catabolic process	BIOLOGICAL_PROCESS	0.0021696964554557955	1.731722083781069E-5	9	80	1200	71906
Up	6h	GO:0031902	late endosome membrane	CELLULAR_COMPONENT	0.002190650974260956	1.8163475726146632E-5	6	28	1203	71958
Up	6h	GO:0050778	positive regulation of immune response	BIOLOGICAL_PROCESS	0.002190650974260956	1.8018422811936886E-5	10	102	1199	71884
Up	6h	GO:0071425	hematopoietic stem cell proliferation	BIOLOGICAL_PROCESS	0.002190650974260956	1.775961890337507E-5	3	1	1206	71985
Up	6h	GO:0032481	positive regulation of type I interferon production	BIOLOGICAL_PROCESS	0.002190650974260956	1.8163475726146632E-5	6	28	1203	71958
Up	6h	GO:0016798	hydrolase activity, acting on glycosyl bonds	MOLECULAR_FUNCTION	0.0021982448340986714	1.839677970419655E-5	29	702	1180	71284
Up	6h	GO:0002761	regulation of myeloid leukocyte differentiation	BIOLOGICAL_PROCESS	0.0023573744584031863	1.9911182949705332E-5	5	16	1204	71970
Up	6h	GO:0010467	gene expression	BIOLOGICAL_PROCESS	0.0025722409735340424	2.19253395651875E-5	166	7175	1043	64811
Up	6h	GO:0071797	LUBAC complex	CELLULAR_COMPONENT	0.002590398810261706	2.2280842149480773E-5	4	7	1205	71979
Up	6h	GO:0002253	activation of immune response	BIOLOGICAL_PROCESS	0.00284718900161475	2.4710202881119875E-5	9	84	1200	71902
Up	6h	GO:1901607	alpha-amino acid biosynthetic process	BIOLOGICAL_PROCESS	0.0028765923137219255	2.541119905186358E-5	25	568	1184	71418
Up	6h	GO:0045595	regulation of cell differentiation	BIOLOGICAL_PROCESS	0.0028765923137219255	2.5343558002035648E-5	18	330	1191	71656
Up	6h	GO:0061135	endopeptidase regulator activity	MOLECULAR_FUNCTION	0.0030362825433325495	2.7057147809627522E-5	14	211	1195	71775
Up	6h	GO:0051091	positive regulation of DNA-binding transcription factor activity	BIOLOGICAL_PROCESS	0.0031336666259091997	2.816778989581303E-5	8	65	1201	71921
Up	6h	GO:0061134	peptidase regulator activity	MOLECULAR_FUNCTION	0.0033234261171579036	3.013102330162532E-5	17	303	1192	71683
Up	6h	GO:0006446	regulation of translational initiation	BIOLOGICAL_PROCESS	0.003412030658164559	3.119873054346517E-5	19	368	1190	71618
Up	6h	GO:0010008	endosome membrane	CELLULAR_COMPONENT	0.003732316733158374	3.4416558794718834E-5	11	135	1198	71851
Up	6h	GO:0006643	membrane lipid metabolic process	BIOLOGICAL_PROCESS	0.003944073142515576	3.6674837435247505E-5	18	340	1191	71646
Up	6h	GO:1990837	sequence-specific double-stranded DNA binding	MOLECULAR_FUNCTION	0.004109024309877743	3.8527077992654536E-5	13	190	1196	71796
Up	6h	GO:0008652	cellular amino acid biosynthetic process	BIOLOGICAL_PROCESS	0.004137976865904095	3.9119192378171217E-5	25	584	1184	71402
Up	6h	GO:0032088	negative regulation of NF-kappaB transcription factor activity	BIOLOGICAL_PROCESS	0.0041876837315875035	3.991360705038845E-5	5	19	1204	71967
Up	6h	GO:0043331	response to dsRNA	BIOLOGICAL_PROCESS	0.00419404636708111	4.385081964925631E-5	3	2	1206	71984
Up	6h	GO:0039532	negative regulation of viral-induced cytoplasmic pattern recognition receptor signaling pathway	BIOLOGICAL_PROCESS	0.00419404636708111	4.385081964925631E-5	3	2	1206	71984
Up	6h	GO:0039534	negative regulation of MDA-5 signaling pathway	BIOLOGICAL_PROCESS	0.00419404636708111	4.385081964925631E-5	3	2	1206	71984
Up	6h	GO:0001067	regulatory region nucleic acid binding	MOLECULAR_FUNCTION	0.00419404636708111	4.3241654916293345E-5	16	281	1193	71705
Up	6h	GO:0089720	caspase binding	MOLECULAR_FUNCTION	0.00419404636708111	4.385081964925631E-5	3	2	1206	71984
Up	6h	GO:0003743	translation initiation factor activity	MOLECULAR_FUNCTION	0.00419404636708111	4.3874177416191385E-5	18	345	1191	71641
Up	6h	GO:1990784	response to dsDNA	BIOLOGICAL_PROCESS	0.00419404636708111	4.385081964925631E-5	3	2	1206	71984
Up	6h	GO:1990786	cellular response to dsDNA	BIOLOGICAL_PROCESS	0.00419404636708111	4.385081964925631E-5	3	2	1206	71984
Up	6h	GO:0071359	cellular response to dsRNA	BIOLOGICAL_PROCESS	0.00419404636708111	4.385081964925631E-5	3	2	1206	71984
Up	6h	GO:0032463	negative regulation of protein homooligomerization	BIOLOGICAL_PROCESS	0.00419404636708111	4.385081964925631E-5	3	2	1206	71984
Up	6h	GO:0032460	negative regulation of protein oligomerization	BIOLOGICAL_PROCESS	0.00419404636708111	4.385081964925631E-5	3	2	1206	71984
Up	6h	GO:0044212	transcription regulatory region DNA binding	MOLECULAR_FUNCTION	0.00419404636708111	4.3241654916293345E-5	16	281	1193	71705
Up	6h	GO:0005102	signaling receptor binding	MOLECULAR_FUNCTION	0.0043966070132658965	4.6333867013108245E-5	23	518	1186	71468
Up	6h	GO:0004857	enzyme inhibitor activity	MOLECULAR_FUNCTION	0.004594160518689113	4.877179318561864E-5	18	348	1191	71638
Up	6h	GO:0046914	transition metal ion binding	MOLECULAR_FUNCTION	0.005006926051918893	5.3541712139853334E-5	90	3472	1119	68514
Up	6h	GO:0030203	glycosaminoglycan metabolic process	BIOLOGICAL_PROCESS	0.005292270664188299	5.7003147797146344E-5	10	118	1199	71868
Up	6h	GO:0006508	proteolysis	BIOLOGICAL_PROCESS	0.005466037056375499	6.014546780358937E-5	98	3873	1111	68113
Up	6h	GO:0001227	DNA-binding transcription repressor activity, RNA polymerase II-specific	MOLECULAR_FUNCTION	0.005466037056375499	6.010197486572542E-5	5	21	1204	71965
Up	6h	GO:0001217	DNA-binding transcription repressor activity	MOLECULAR_FUNCTION	0.005466037056375499	6.010197486572542E-5	5	21	1204	71965
Up	6h	GO:0006412	translation	BIOLOGICAL_PROCESS	0.005786189514679058	6.411662925990743E-5	61	2124	1148	69862
Up	6h	GO:0006413	translational initiation	BIOLOGICAL_PROCESS	0.005806584429129899	6.524252167561684E-5	19	390	1190	71596
Up	6h	GO:0043123	positive regulation of I-kappaB kinase/NF-kappaB signaling	BIOLOGICAL_PROCESS	0.005806584429129899	6.496119537299886E-5	4	10	1205	71976
Up	6h	GO:0032479	regulation of type I interferon production	BIOLOGICAL_PROCESS	0.006369418220922004	7.255362095897206E-5	6	37	1203	71949
Up	6h	GO:0032606	type I interferon production	BIOLOGICAL_PROCESS	0.006369418220922004	7.255362095897206E-5	6	37	1203	71949
Up	6h	GO:0002252	immune effector process	BIOLOGICAL_PROCESS	0.0064844925753938685	7.436690439041398E-5	14	233	1195	71753
Up	6h	GO:0006952	defense response	BIOLOGICAL_PROCESS	0.0066090950314262225	7.630803252092268E-5	17	328	1192	71658
Up	6h	GO:0140098	catalytic activity, acting on RNA	MOLECULAR_FUNCTION	0.006748556877674581	7.844118803961155E-5	41	1255	1168	70731
Up	6h	GO:0039533	regulation of MDA-5 signaling pathway	BIOLOGICAL_PROCESS	0.007306053369473723	8.661961763111039E-5	3	3	1206	71983
Up	6h	GO:0039530	MDA-5 signaling pathway	BIOLOGICAL_PROCESS	0.007306053369473723	8.661961763111039E-5	3	3	1206	71983
Up	6h	GO:0050687	negative regulation of defense response to virus	BIOLOGICAL_PROCESS	0.007306053369473723	8.661961763111039E-5	3	3	1206	71983
Up	6h	GO:0034645	cellular macromolecule biosynthetic process	BIOLOGICAL_PROCESS	0.008147133185830085	9.722266645624432E-5	146	6352	1063	65634
Up	6h	GO:0007034	vacuolar transport	BIOLOGICAL_PROCESS	0.008399742700657286	1.0088803708654624E-4	10	127	1199	71859
Up	6h	GO:0001819	positive regulation of cytokine production	BIOLOGICAL_PROCESS	0.008841659993545066	1.0688097318814646E-4	6	40	1203	71946
Up	6h	GO:0009059	macromolecule biosynthetic process	BIOLOGICAL_PROCESS	0.009253630221609396	1.1257806623732471E-4	146	6373	1063	65613
Up	6h	GO:0043043	peptide biosynthetic process	BIOLOGICAL_PROCESS	0.00932716439145779	1.1419542610231157E-4	61	2171	1148	69815
Up	6h	GO:0006997	nucleus organization	BIOLOGICAL_PROCESS	0.009805913553607753	1.2081675746018076E-4	6	41	1203	71945
Up	6h	GO:0043433	negative regulation of DNA-binding transcription factor activity	BIOLOGICAL_PROCESS	0.009942671374996716	1.2327217512587946E-4	5	25	1204	71961
Up	6h	GO:0031468	nuclear envelope reassembly	BIOLOGICAL_PROCESS	0.010674481656533995	1.4971570552752057E-4	3	4	1206	71982
Up	6h	GO:0004497	monooxygenase activity	MOLECULAR_FUNCTION	0.010674481656533995	1.4051844802787016E-4	17	346	1192	71640
Up	6h	GO:0052126	movement in host environment	BIOLOGICAL_PROCESS	0.010674481656533995	1.4846645437739417E-4	4	13	1205	71973
Up	6h	GO:0052192	movement in environment of other organism involved in symbiotic interaction	BIOLOGICAL_PROCESS	0.010674481656533995	1.4846645437739417E-4	4	13	1205	71973
Up	6h	GO:0039531	regulation of viral-induced cytoplasmic pattern recognition receptor signaling pathway	BIOLOGICAL_PROCESS	0.010674481656533995	1.4971570552752057E-4	3	4	1206	71982
Up	6h	GO:0039528	cytoplasmic pattern recognition receptor signaling pathway in response to virus	BIOLOGICAL_PROCESS	0.010674481656533995	1.4971570552752057E-4	3	4	1206	71982
Up	6h	GO:0090541	MIT domain binding	MOLECULAR_FUNCTION	0.010674481656533995	1.4971570552752057E-4	3	4	1206	71982
Up	6h	GO:0097039	protein linear polyubiquitination	BIOLOGICAL_PROCESS	0.010674481656533995	1.4971570552752057E-4	3	4	1206	71982
Up	6h	GO:0002753	cytoplasmic pattern recognition receptor signaling pathway	BIOLOGICAL_PROCESS	0.010674481656533995	1.4971570552752057E-4	3	4	1206	71982
Up	6h	GO:0050772	positive regulation of axonogenesis	BIOLOGICAL_PROCESS	0.010674481656533995	1.4846645437739417E-4	4	13	1205	71973
Up	6h	GO:0002832	negative regulation of response to biotic stimulus	BIOLOGICAL_PROCESS	0.010674481656533995	1.4971570552752057E-4	3	4	1206	71982
Up	6h	GO:1904903	ESCRT III complex disassembly	BIOLOGICAL_PROCESS	0.010674481656533995	1.4971570552752057E-4	3	4	1206	71982
Up	6h	GO:1904896	ESCRT complex disassembly	BIOLOGICAL_PROCESS	0.010674481656533995	1.4971570552752057E-4	3	4	1206	71982
Up	6h	GO:0008063	Toll signaling pathway	BIOLOGICAL_PROCESS	0.010674481656533995	1.449836002349421E-4	5	26	1204	71960
Up	6h	GO:0048672	positive regulation of collateral sprouting	BIOLOGICAL_PROCESS	0.010674481656533995	1.4971570552752057E-4	3	4	1206	71982
Up	6h	GO:0019076	viral release from host cell	BIOLOGICAL_PROCESS	0.010674481656533995	1.4846645437739417E-4	4	13	1205	71973
Up	6h	GO:0046745	viral capsid secondary envelopment	BIOLOGICAL_PROCESS	0.010674481656533995	1.4971570552752057E-4	3	4	1206	71982
Up	6h	GO:0035891	exit from host cell	BIOLOGICAL_PROCESS	0.010674481656533995	1.4846645437739417E-4	4	13	1205	71973
Up	6h	GO:0035890	exit from host	BIOLOGICAL_PROCESS	0.010674481656533995	1.4846645437739417E-4	4	13	1205	71973
Up	6h	GO:0032462	regulation of protein homooligomerization	BIOLOGICAL_PROCESS	0.010674481656533995	1.4971570552752057E-4	3	4	1206	71982
Up	6h	GO:0032459	regulation of protein oligomerization	BIOLOGICAL_PROCESS	0.010674481656533995	1.4971570552752057E-4	3	4	1206	71982
Up	6h	GO:0006573	valine metabolic process	BIOLOGICAL_PROCESS	0.01098344959759217	1.5575135810611134E-4	14	251	1195	71735
Up	6h	GO:0006551	leucine metabolic process	BIOLOGICAL_PROCESS	0.01098344959759217	1.5575135810611134E-4	14	251	1195	71735
Up	6h	GO:0006549	isoleucine metabolic process	BIOLOGICAL_PROCESS	0.013176930888262882	1.888982730979181E-4	14	256	1195	71730
Up	6h	GO:0017017	MAP kinase tyrosine/serine/threonine phosphatase activity	MOLECULAR_FUNCTION	0.013176930888262882	1.8838940974393972E-4	4	14	1205	71972
Up	6h	GO:1903706	regulation of hemopoiesis	BIOLOGICAL_PROCESS	0.013246772602309442	1.9092597474076376E-4	7	65	1202	71921
Up	6h	GO:1902105	regulation of leukocyte differentiation	BIOLOGICAL_PROCESS	0.013599278394641062	1.9706044632296618E-4	5	28	1204	71958
Up	6h	GO:0002521	leukocyte differentiation	BIOLOGICAL_PROCESS	0.015560625001434942	2.2668713678959852E-4	7	67	1202	71919
Up	6h	GO:0032728	positive regulation of interferon-beta production	BIOLOGICAL_PROCESS	0.015738421969567897	2.365946425491028E-4	3	5	1206	71981
Up	6h	GO:0006998	nuclear envelope organization	BIOLOGICAL_PROCESS	0.015738421969567897	2.3550806613742697E-4	4	15	1205	71971
Up	6h	GO:0036257	multivesicular body organization	BIOLOGICAL_PROCESS	0.015738421969567897	2.365946425491028E-4	3	5	1206	71981
Up	6h	GO:0036258	multivesicular body assembly	BIOLOGICAL_PROCESS	0.015738421969567897	2.365946425491028E-4	3	5	1206	71981
Up	6h	GO:0009838	abscission	BIOLOGICAL_PROCESS	0.015738421969567897	2.365946425491028E-4	3	5	1206	71981
Up	6h	GO:0033549	MAP kinase phosphatase activity	MOLECULAR_FUNCTION	0.015738421969567897	2.3550806613742697E-4	4	15	1205	71971
Up	6h	GO:0005506	iron ion binding	MOLECULAR_FUNCTION	0.016471281222508936	2.488880153730525E-4	29	821	1180	71165
Up	6h	GO:0006518	peptide metabolic process	BIOLOGICAL_PROCESS	0.016797237991221656	2.551149667787249E-4	65	2429	1144	69557
Up	6h	GO:0008061	chitin binding	MOLECULAR_FUNCTION	0.018405867598180622	2.8239920840292623E-4	8	93	1201	71893
Up	6h	GO:0006030	chitin metabolic process	BIOLOGICAL_PROCESS	0.018405867598180622	2.8239920840292623E-4	8	93	1201	71893
Up	6h	GO:0006429	leucyl-tRNA aminoacylation	BIOLOGICAL_PROCESS	0.018747098521307626	2.90540077819568E-4	4	16	1205	71970
Up	6h	GO:0004823	leucine-tRNA ligase activity	MOLECULAR_FUNCTION	0.018747098521307626	2.90540077819568E-4	4	16	1205	71970
Up	6h	GO:0030097	hemopoiesis	BIOLOGICAL_PROCESS	0.01908049486520229	2.9718554575014803E-4	12	205	1197	71781
Up	6h	GO:0043604	amide biosynthetic process	BIOLOGICAL_PROCESS	0.019168203562991332	3.0152230323806593E-4	63	2350	1146	69636
Up	6h	GO:0015925	galactosidase activity	MOLECULAR_FUNCTION	0.019168203562991332	3.004654550429536E-4	5	31	1204	71955
Up	6h	GO:0009081	branched-chain amino acid metabolic process	BIOLOGICAL_PROCESS	0.019286305340362395	3.0487456717814246E-4	14	269	1195	71717
Up	6h	GO:0048203	vesicle targeting, trans-Golgi to endosome	BIOLOGICAL_PROCESS	0.021674848943639077	3.505243979847967E-4	3	6	1206	71980
Up	6h	GO:1901071	glucosamine-containing compound metabolic process	BIOLOGICAL_PROCESS	0.021674848943639077	3.4468379930345516E-4	8	96	1201	71890
Up	6h	GO:0098542	defense response to other organism	BIOLOGICAL_PROCESS	0.021674848943639077	3.510300991259641E-4	14	273	1195	71713
Up	6h	GO:0035650	AP-1 adaptor complex binding	MOLECULAR_FUNCTION	0.021674848943639077	3.505243979847967E-4	3	6	1206	71980
Up	6h	GO:1900025	negative regulation of substrate adhesion-dependent cell spreading	BIOLOGICAL_PROCESS	0.021674848943639077	3.505243979847967E-4	3	6	1206	71980
Up	6h	GO:0010769	regulation of cell morphogenesis involved in differentiation	BIOLOGICAL_PROCESS	0.022578292558091236	3.674111923439876E-4	7	73	1202	71913
Up	6h	GO:0010256	endomembrane system organization	BIOLOGICAL_PROCESS	0.022915006014506533	3.746661192608197E-4	10	151	1199	71835
Up	6h	GO:0048534	hematopoietic or lymphoid organ development	BIOLOGICAL_PROCESS	0.023145311108934814	3.8022518055747233E-4	12	211	1197	71775
Up	6h	GO:0044271	cellular nitrogen compound biosynthetic process	BIOLOGICAL_PROCESS	0.02462359516965636	4.064181147723212E-4	147	6620	1062	65366
Up	6h	GO:0005770	late endosome	CELLULAR_COMPONENT	0.02572865063215899	4.286447025117538E-4	6	53	1203	71933
Up	6h	GO:1901981	phosphatidylinositol phosphate binding	MOLECULAR_FUNCTION	0.02572865063215899	4.273768871964781E-4	7	75	1202	71911
Up	6h	GO:0006687	glycosphingolipid metabolic process	BIOLOGICAL_PROCESS	0.02589991750967692	4.3350501217281787E-4	10	154	1199	71832
Up	6h	GO:0016236	macroautophagy	BIOLOGICAL_PROCESS	0.026445667716307648	4.4468887209909026E-4	8	100	1201	71886
Up	6h	GO:0090543	Flemming body	CELLULAR_COMPONENT	0.029144776577548166	4.945917141017473E-4	3	7	1206	71979
Up	6h	GO:0098586	cellular response to virus	BIOLOGICAL_PROCESS	0.029144776577548166	4.945917141017473E-4	3	7	1206	71979
Up	6h	GO:0045182	translation regulator activity	MOLECULAR_FUNCTION	0.02922174821818144	4.981623098023958E-4	22	576	1187	71410
Up	6h	GO:0002520	immune system development	BIOLOGICAL_PROCESS	0.029261092677057857	5.011004635125754E-4	12	218	1197	71768
Up	6h	GO:0030218	erythrocyte differentiation	BIOLOGICAL_PROCESS	0.03228914437010292	5.579604180188261E-4	5	36	1204	71950
Up	6h	GO:0034101	erythrocyte homeostasis	BIOLOGICAL_PROCESS	0.03228914437010292	5.579604180188261E-4	5	36	1204	71950
Up	6h	GO:0019058	viral life cycle	BIOLOGICAL_PROCESS	0.03231163193944938	5.608528132070252E-4	6	56	1203	71930
Up	6h	GO:0010976	positive regulation of neuron projection development	BIOLOGICAL_PROCESS	0.03583602473836201	6.248047707192137E-4	5	37	1204	71949
Up	6h	GO:0006427	histidyl-tRNA aminoacylation	BIOLOGICAL_PROCESS	0.03785325544255961	6.717082910768036E-4	3	8	1206	71978
Up	6h	GO:0004821	histidine-tRNA ligase activity	MOLECULAR_FUNCTION	0.03785325544255961	6.717082910768036E-4	3	8	1206	71978
Up	6h	GO:0035578	azurophil granule lumen	CELLULAR_COMPONENT	0.03785325544255961	6.717082910768036E-4	3	8	1206	71978
Up	6h	GO:0043124	negative regulation of I-kappaB kinase/NF-kappaB signaling	BIOLOGICAL_PROCESS	0.03785325544255961	6.717082910768036E-4	3	8	1206	71978
Up	6h	GO:0052689	carboxylic ester hydrolase activity	MOLECULAR_FUNCTION	0.03813340223064974	6.796344450251406E-4	13	259	1196	71727
Up	6h	GO:0002262	myeloid cell homeostasis	BIOLOGICAL_PROCESS	0.03863022553639863	6.974693955816259E-4	5	38	1204	71948
Up	6h	GO:0106074	aminoacyl-tRNA metabolism involved in translational fidelity	BIOLOGICAL_PROCESS	0.03863022553639863	6.974693955816259E-4	5	38	1204	71948
Up	6h	GO:0033209	tumor necrosis factor-mediated signaling pathway	BIOLOGICAL_PROCESS	0.03863022553639863	6.974693955816259E-4	5	38	1204	71948
Up	6h	GO:0000978	RNA polymerase II cis-regulatory region sequence-specific DNA binding	MOLECULAR_FUNCTION	0.041347435585068225	7.497326560949992E-4	7	83	1202	71903
Up	6h	GO:0006437	tyrosyl-tRNA aminoacylation	BIOLOGICAL_PROCESS	0.0460321766304918	8.846168000280484E-4	3	9	1206	71977
Up	6h	GO:0031348	negative regulation of defense response	BIOLOGICAL_PROCESS	0.0460321766304918	8.846168000280484E-4	3	9	1206	71977
Up	6h	GO:0004360	glutamine-fructose-6-phosphate transaminase (isomerizing) activity	MOLECULAR_FUNCTION	0.0460321766304918	8.846168000280484E-4	3	9	1206	71977
Up	6h	GO:0006914	autophagy	BIOLOGICAL_PROCESS	0.0460321766304918	8.581645618670573E-4	13	266	1196	71720
Up	6h	GO:0004831	tyrosine-tRNA ligase activity	MOLECULAR_FUNCTION	0.0460321766304918	8.846168000280484E-4	3	9	1206	71977
Up	6h	GO:0030968	endoplasmic reticulum unfolded protein response	BIOLOGICAL_PROCESS	0.0460321766304918	8.492043974341352E-4	6	61	1203	71925
Up	6h	GO:0002698	negative regulation of immune effector process	BIOLOGICAL_PROCESS	0.0460321766304918	8.846168000280484E-4	3	9	1206	71977
Up	6h	GO:0050793	regulation of developmental process	BIOLOGICAL_PROCESS	0.0460321766304918	8.480257644595775E-4	23	641	1186	71345
Up	6h	GO:0061919	process utilizing autophagic mechanism	BIOLOGICAL_PROCESS	0.0460321766304918	8.581645618670573E-4	13	266	1196	71720
Up	6h	GO:0048668	collateral sprouting	BIOLOGICAL_PROCESS	0.0460321766304918	8.846168000280484E-4	3	9	1206	71977
Up	6h	GO:0048670	regulation of collateral sprouting	BIOLOGICAL_PROCESS	0.0460321766304918	8.846168000280484E-4	3	9	1206	71977
Up	6h	GO:0010812	negative regulation of cell-substrate adhesion	BIOLOGICAL_PROCESS	0.0460321766304918	8.846168000280484E-4	3	9	1206	71977
Up	6h	GO:0008233	peptidase activity	MOLECULAR_FUNCTION	0.0460321766304918	8.542992412586588E-4	86	3587	1123	68399
Up	6h	GO:0070548	L-glutamine aminotransferase activity	MOLECULAR_FUNCTION	0.0460321766304918	8.846168000280484E-4	3	9	1206	71977
Down	6h	GO:0099081	supramolecular polymer	CELLULAR_COMPONENT	1.913896558189748E-5	4.449197733102862E-9	34	1797	392	70972
Down	6h	GO:0099512	supramolecular fiber	CELLULAR_COMPONENT	1.913896558189748E-5	4.27305661429833E-9	34	1794	392	70975
Down	6h	GO:0099513	polymeric cytoskeletal fiber	CELLULAR_COMPONENT	1.913896558189748E-5	1.6202376767379274E-9	34	1724	392	71045
Down	6h	GO:0005874	microtubule	CELLULAR_COMPONENT	2.9399168343439165E-5	9.778361865699668E-9	32	1671	394	71098
Down	6h	GO:0099080	supramolecular complex	CELLULAR_COMPONENT	2.9399168343439165E-5	1.1390611523998127E-8	35	1964	391	70805
Down	6h	GO:0005856	cytoskeleton	CELLULAR_COMPONENT	4.808954035693036E-4	2.608498895765304E-7	42	2991	384	69778
Down	6h	GO:0009162	deoxyribonucleoside monophosphate metabolic process	BIOLOGICAL_PROCESS	4.808954035693036E-4	2.3109595531243767E-7	4	6	422	72763
Down	6h	GO:0009263	deoxyribonucleotide biosynthetic process	BIOLOGICAL_PROCESS	9.56748047346751E-4	6.904177902350448E-7	5	24	421	72745
Down	6h	GO:0007017	microtubule-based process	BIOLOGICAL_PROCESS	9.56748047346751E-4	7.413777972466106E-7	33	2139	393	70630
Down	6h	GO:0006260	DNA replication	BIOLOGICAL_PROCESS	9.56748047346751E-4	6.218633382574127E-7	14	441	412	72328
Down	6h	GO:0009262	deoxyribonucleotide metabolic process	BIOLOGICAL_PROCESS	0.001852980123226159	1.579448380897927E-6	5	29	421	72740
Down	6h	GO:0015630	microtubule cytoskeleton	CELLULAR_COMPONENT	0.001925660066989504	1.7906176523730373E-6	33	2230	393	70539
Down	6h	GO:0006268	DNA unwinding involved in DNA replication	BIOLOGICAL_PROCESS	0.0038364060545122074	3.8646477108608056E-6	3	3	423	72766
Down	6h	GO:0030174	regulation of DNA-dependent DNA replication initiation	BIOLOGICAL_PROCESS	0.006207160598728975	6.733843346160841E-6	3	4	423	72765
Down	6h	GO:0009157	deoxyribonucleoside monophosphate biosynthetic process	BIOLOGICAL_PROCESS	0.009229226841940085	1.0727501172344152E-5	3	5	423	72764
Down	6h	GO:0005200	structural constituent of cytoskeleton	MOLECULAR_FUNCTION	0.009423592152252455	1.168364776722505E-5	11	353	415	72416
Down	6h	GO:0006270	DNA replication initiation	BIOLOGICAL_PROCESS	0.012384358658839394	1.6314149337486997E-5	5	49	421	72720
Down	6h	GO:0042555	MCM complex	CELLULAR_COMPONENT	0.017167076350969805	2.394477910247629E-5	4	25	422	72744
Down	6h	GO:0044853	plasma membrane raft	CELLULAR_COMPONENT	0.02813230109717613	4.141911823683429E-5	3	9	423	72760
Up	12h	GO:0016875	ligase activity, forming carbon-oxygen bonds	MOLECULAR_FUNCTION	3.1575157364957375E-15	4.893476538544343E-19	39	247	1626	71283
Up	12h	GO:0004812	aminoacyl-tRNA ligase activity	MOLECULAR_FUNCTION	3.1575157364957375E-15	4.893476538544343E-19	39	247	1626	71283
Up	12h	GO:0006418	tRNA aminoacylation for protein translation	BIOLOGICAL_PROCESS	3.359218243416929E-15	1.3015181105838547E-18	39	255	1626	71275
Up	12h	GO:0043039	tRNA aminoacylation	BIOLOGICAL_PROCESS	3.359218243416929E-15	1.3015181105838547E-18	39	255	1626	71275
Up	12h	GO:0043038	amino acid activation	BIOLOGICAL_PROCESS	3.359218243416929E-15	1.3015181105838547E-18	39	255	1626	71275
Up	12h	GO:0006955	immune response	BIOLOGICAL_PROCESS	1.3414681887822024E-14	6.236969494531743E-18	50	455	1615	71075
Up	12h	GO:0003700	DNA-binding transcription factor activity	MOLECULAR_FUNCTION	2.1476428804173472E-11	1.1649360839148725E-14	62	822	1603	70708
Up	12h	GO:0031347	regulation of defense response	BIOLOGICAL_PROCESS	2.138608052166029E-10	1.3257547010715407E-13	21	92	1644	71438
Up	12h	GO:0002376	immune system process	BIOLOGICAL_PROCESS	4.934644917738445E-10	3.8105236023583084E-13	60	847	1605	70683
Up	12h	GO:0002831	regulation of response to biotic stimulus	BIOLOGICAL_PROCESS	4.934644917738445E-10	3.910477065306634E-13	19	75	1646	71455
Up	12h	GO:0140101	catalytic activity, acting on a tRNA	MOLECULAR_FUNCTION	4.934644917738445E-10	4.206206438986663E-13	41	430	1624	71100
Up	12h	GO:0042981	regulation of apoptotic process	BIOLOGICAL_PROCESS	6.896001343455075E-10	6.412399544475853E-13	50	627	1615	70903
Up	12h	GO:0043067	regulation of programmed cell death	BIOLOGICAL_PROCESS	1.217780557744502E-9	1.2267452344578477E-12	50	639	1615	70891
Up	12h	GO:0010941	regulation of cell death	BIOLOGICAL_PROCESS	1.2201190630749652E-9	1.3236471819488193E-12	51	663	1614	70867
Up	12h	GO:0140110	transcription regulator activity	MOLECULAR_FUNCTION	3.0121529121021155E-9	3.5011463526952135E-12	66	1047	1599	70483
Up	12h	GO:0002682	regulation of immune system process	BIOLOGICAL_PROCESS	1.2873455566713657E-8	1.596089028031139E-11	30	268	1635	71262
Up	12h	GO:0006915	apoptotic process	BIOLOGICAL_PROCESS	1.3630719058226101E-8	1.7956003408744186E-11	55	812	1610	70718
Up	12h	GO:0005164	tumor necrosis factor receptor binding	MOLECULAR_FUNCTION	1.9640194580488575E-8	2.9382003627776026E-11	20	113	1645	71417
Up	12h	GO:0032813	tumor necrosis factor receptor superfamily binding	MOLECULAR_FUNCTION	1.9640194580488575E-8	2.9382003627776026E-11	20	113	1645	71417
Up	12h	GO:0001817	regulation of cytokine production	BIOLOGICAL_PROCESS	1.9640194580488575E-8	3.043811635875796E-11	17	75	1648	71455
Up	12h	GO:0001816	cytokine production	BIOLOGICAL_PROCESS	3.183590494702223E-8	5.193643605765308E-11	17	78	1648	71452
Up	12h	GO:0012501	programmed cell death	BIOLOGICAL_PROCESS	3.183590494702223E-8	5.665186723992711E-11	55	839	1610	70691
Up	12h	GO:0008219	cell death	BIOLOGICAL_PROCESS	3.183590494702223E-8	5.6739698859473947E-11	56	864	1609	70666
Up	12h	GO:0000323	lytic vacuole	CELLULAR_COMPONENT	3.5948302278502874E-8	6.685464972367833E-11	24	180	1641	71350
Up	12h	GO:0005126	cytokine receptor binding	MOLECULAR_FUNCTION	4.491388007723108E-8	8.700867895627872E-11	20	121	1645	71409
Up	12h	GO:0032101	regulation of response to external stimulus	BIOLOGICAL_PROCESS	4.999257702007134E-8	1.007211935313332E-10	22	152	1643	71378
Up	12h	GO:0005576	extracellular region	CELLULAR_COMPONENT	8.134840313575691E-8	1.7019813131851502E-10	65	1127	1600	70403
Up	12h	GO:0006508	proteolysis	BIOLOGICAL_PROCESS	9.249018230500962E-8	2.0067610263775818E-10	153	3818	1512	67712
Up	12h	GO:0030414	peptidase inhibitor activity	MOLECULAR_FUNCTION	2.403259164471554E-7	5.400582392070908E-10	28	275	1637	71255
Up	12h	GO:0004857	enzyme inhibitor activity	MOLECULAR_FUNCTION	2.4470326026195884E-7	5.688568622904893E-10	31	335	1634	71195
Up	12h	GO:0005667	transcription factor complex	CELLULAR_COMPONENT	3.279030146020528E-7	7.876786867620021E-10	60	1038	1605	70492
Up	12h	GO:0005764	lysosome	CELLULAR_COMPONENT	3.352095914986129E-7	8.312054961608379E-10	22	172	1643	71358
Up	12h	GO:0061134	peptidase regulator activity	MOLECULAR_FUNCTION	7.223668122636002E-7	1.847199132483441E-9	28	292	1637	71238
Up	12h	GO:0032481	positive regulation of type I interferon production	BIOLOGICAL_PROCESS	1.0932429573295833E-6	2.88029915143013E-9	10	24	1655	71506
Up	12h	GO:0006040	amino sugar metabolic process	BIOLOGICAL_PROCESS	1.2908292870145813E-6	3.50089306823017E-9	21	170	1644	71360
Up	12h	GO:0001819	positive regulation of cytokine production	BIOLOGICAL_PROCESS	1.8810404731586014E-6	5.247381405169287E-9	11	35	1654	71495
Up	12h	GO:0006399	tRNA metabolic process	BIOLOGICAL_PROCESS	1.9620812339245625E-6	5.798289693599823E-9	43	652	1622	70878
Up	12h	GO:0001012	RNA polymerase II regulatory region DNA binding	MOLECULAR_FUNCTION	1.9620812339245625E-6	5.9295752129452106E-9	18	126	1647	71404
Up	12h	GO:0000977	RNA polymerase II regulatory region sequence-specific DNA binding	MOLECULAR_FUNCTION	1.9620812339245625E-6	5.9295752129452106E-9	18	126	1647	71404
Up	12h	GO:0070011	peptidase activity, acting on L-amino acid peptides	MOLECULAR_FUNCTION	3.403815943666895E-6	1.0550378748289486E-8	130	3287	1535	68243
Up	12h	GO:0008233	peptidase activity	MOLECULAR_FUNCTION	4.297077014489748E-6	1.3652085051846547E-8	137	3536	1528	67994
Up	12h	GO:0004175	endopeptidase activity	MOLECULAR_FUNCTION	5.650040354673367E-6	1.838835295593037E-8	91	2060	1574	69470
Up	12h	GO:1903506	regulation of nucleic acid-templated transcription	BIOLOGICAL_PROCESS	6.124952856292301E-6	2.1357836383816624E-8	109	2639	1556	68891
Up	12h	GO:2001141	regulation of RNA biosynthetic process	BIOLOGICAL_PROCESS	6.124952856292301E-6	2.1357836383816624E-8	109	2639	1556	68891
Up	12h	GO:0006355	regulation of transcription, DNA-templated	BIOLOGICAL_PROCESS	6.124952856292301E-6	2.1357836383816624E-8	109	2639	1556	68891
Up	12h	GO:0045087	innate immune response	BIOLOGICAL_PROCESS	8.164315315657741E-6	2.9101782605211633E-8	16	109	1649	71421
Up	12h	GO:0008234	cysteine-type peptidase activity	MOLECULAR_FUNCTION	9.208724114303645E-6	3.449214590786238E-8	53	963	1612	70567
Up	12h	GO:0032479	regulation of type I interferon production	BIOLOGICAL_PROCESS	9.208724114303645E-6	3.496532209228041E-8	10	33	1655	71497
Up	12h	GO:0032606	type I interferon production	BIOLOGICAL_PROCESS	9.208724114303645E-6	3.496532209228041E-8	10	33	1655	71497
Up	12h	GO:0050482	arachidonic acid secretion	BIOLOGICAL_PROCESS	1.2685510888569876E-5	5.013258855614597E-8	9	25	1656	71505
Up	12h	GO:1903963	arachidonate transport	BIOLOGICAL_PROCESS	1.2685510888569876E-5	5.013258855614597E-8	9	25	1656	71505
Up	12h	GO:0005773	vacuole	CELLULAR_COMPONENT	1.6180867150962582E-5	6.519992962805534E-8	24	264	1641	71266
Up	12h	GO:0004623	phospholipase A2 activity	MOLECULAR_FUNCTION	1.9217963241993745E-5	8.637286850334267E-8	9	27	1656	71503
Up	12h	GO:1901571	fatty acid derivative transport	BIOLOGICAL_PROCESS	1.9217963241993745E-5	8.637286850334267E-8	9	27	1656	71503
Up	12h	GO:0071715	icosanoid transport	BIOLOGICAL_PROCESS	1.9217963241993745E-5	8.637286850334267E-8	9	27	1656	71503
Up	12h	GO:0080134	regulation of response to stress	BIOLOGICAL_PROCESS	1.9217963241993745E-5	8.480715865116247E-8	25	289	1640	71241
Up	12h	GO:0006022	aminoglycan metabolic process	BIOLOGICAL_PROCESS	1.9217963241993745E-5	8.490271325274188E-8	21	208	1644	71322
Up	12h	GO:0032309	icosanoid secretion	BIOLOGICAL_PROCESS	1.9217963241993745E-5	8.637286850334267E-8	9	27	1656	71503
Up	12h	GO:0016874	ligase activity	MOLECULAR_FUNCTION	1.9702441139933924E-5	9.16037557842724E-8	59	1165	1606	70365
Up	12h	GO:0050776	regulation of immune response	BIOLOGICAL_PROCESS	1.9702441139933924E-5	9.048013442881998E-8	17	136	1648	71394
Up	12h	GO:0051239	regulation of multicellular organismal process	BIOLOGICAL_PROCESS	2.1184545891389915E-5	1.0013617197789886E-7	44	752	1621	70778
Up	12h	GO:0000976	transcription regulatory region sequence-specific DNA binding	MOLECULAR_FUNCTION	3.097166246666995E-5	1.4879837837532252E-7	18	159	1647	71371
Up	12h	GO:0005102	signaling receptor binding	MOLECULAR_FUNCTION	3.109185544259771E-5	1.5178511374534333E-7	34	507	1631	71023
Up	12h	GO:0043531	ADP binding	MOLECULAR_FUNCTION	3.687043823716041E-5	1.828522314744879E-7	9	30	1656	71500
Up	12h	GO:0002684	positive regulation of immune system process	BIOLOGICAL_PROCESS	3.778527601914307E-5	1.903171593370244E-7	17	144	1648	71386
Up	12h	GO:0002253	activation of immune response	BIOLOGICAL_PROCESS	3.914795812935905E-5	2.0021427636867084E-7	13	80	1652	71450
Up	12h	GO:0071425	hematopoietic stem cell proliferation	BIOLOGICAL_PROCESS	5.139063393597494E-5	2.66809180450238E-7	4	0	1661	71530
Up	12h	GO:0006959	humoral immune response	BIOLOGICAL_PROCESS	5.338505759920048E-5	2.892877359228557E-7	10	43	1655	71487
Up	12h	GO:0051240	positive regulation of multicellular organismal process	BIOLOGICAL_PROCESS	5.338505759920048E-5	2.8957412103402043E-7	25	310	1640	71220
Up	12h	GO:0050778	positive regulation of immune response	BIOLOGICAL_PROCESS	5.338505759920048E-5	2.8364818587410535E-7	14	98	1651	71432
Up	12h	GO:0050688	regulation of defense response to virus	BIOLOGICAL_PROCESS	8.28844746025893E-5	4.5600912024671365E-7	8	24	1657	71506
Up	12h	GO:0008061	chitin binding	MOLECULAR_FUNCTION	9.408294977404747E-5	5.322011106939531E-7	13	88	1652	71442
Up	12h	GO:0006030	chitin metabolic process	BIOLOGICAL_PROCESS	9.408294977404747E-5	5.322011106939531E-7	13	88	1652	71442
Up	12h	GO:0015909	long-chain fatty acid transport	BIOLOGICAL_PROCESS	9.63144477620601E-5	5.522874183953852E-7	9	35	1656	71495
Up	12h	GO:0004866	endopeptidase inhibitor activity	MOLECULAR_FUNCTION	1.0457561997966373E-4	6.077622238260193E-7	19	196	1646	71334
Up	12h	GO:0007034	vacuolar transport	BIOLOGICAL_PROCESS	1.046473671729578E-4	6.16288253013932E-7	15	122	1650	71408
Up	12h	GO:1901071	glucosamine-containing compound metabolic process	BIOLOGICAL_PROCESS	1.2554911782649585E-4	7.491113578179139E-7	13	91	1652	71439
Up	12h	GO:2000112	regulation of cellular macromolecule biosynthetic process	BIOLOGICAL_PROCESS	1.2825707311458153E-4	7.752074159579511E-7	125	3394	1540	68136
Up	12h	GO:0045088	regulation of innate immune response	BIOLOGICAL_PROCESS	1.3427797215340539E-4	8.237162993516087E-7	10	49	1655	71481
Up	12h	GO:0010556	regulation of macromolecule biosynthetic process	BIOLOGICAL_PROCESS	1.3427797215340539E-4	8.324089711175848E-7	125	3399	1540	68131
Up	12h	GO:0070273	phosphatidylinositol-4-phosphate binding	MOLECULAR_FUNCTION	1.4404982283076914E-4	9.04148442409322E-7	6	10	1659	71520
Up	12h	GO:0031326	regulation of cellular biosynthetic process	BIOLOGICAL_PROCESS	1.566568398454926E-4	1.0075565832759308E-6	126	3447	1539	68083
Up	12h	GO:0046717	acid secretion	BIOLOGICAL_PROCESS	1.566568398454926E-4	9.984891988223157E-7	9	38	1656	71492
Up	12h	GO:1990837	sequence-specific double-stranded DNA binding	MOLECULAR_FUNCTION	1.7414532882373138E-4	1.1335302302358339E-6	18	185	1647	71345
Up	12h	GO:0004197	cysteine-type endopeptidase activity	MOLECULAR_FUNCTION	1.8139562203727232E-4	1.204590571330554E-6	25	337	1640	71193
Up	12h	GO:0061135	endopeptidase regulator activity	MOLECULAR_FUNCTION	1.8139562203727232E-4	1.2088356059825975E-6	19	206	1646	71324
Up	12h	GO:0002161	aminoacyl-tRNA editing activity	MOLECULAR_FUNCTION	2.0092996305385303E-4	1.3800213693722145E-6	11	66	1654	71464
Up	12h	GO:0001227	DNA-binding transcription repressor activity, RNA polymerase II-specific	MOLECULAR_FUNCTION	2.0092996305385303E-4	1.4012938144011447E-6	7	19	1658	71511
Up	12h	GO:0001217	DNA-binding transcription repressor activity	MOLECULAR_FUNCTION	2.0092996305385303E-4	1.4012938144011447E-6	7	19	1658	71511
Up	12h	GO:0009889	regulation of biosynthetic process	BIOLOGICAL_PROCESS	2.0092996305385303E-4	1.367497723409276E-6	126	3469	1539	68061
Up	12h	GO:0052689	carboxylic ester hydrolase activity	MOLECULAR_FUNCTION	2.0698535767604755E-4	1.459563545022885E-6	21	251	1644	71279
Up	12h	GO:0051252	regulation of RNA metabolic process	BIOLOGICAL_PROCESS	2.2319851220262762E-4	1.591186603846706E-6	115	3101	1550	68429
Up	12h	GO:0006952	defense response	BIOLOGICAL_PROCESS	2.385492218622494E-4	1.7191071393405034E-6	24	321	1641	71209
Up	12h	GO:0051171	regulation of nitrogen compound metabolic process	BIOLOGICAL_PROCESS	3.1086977859684956E-4	2.26437498551754E-6	154	4495	1511	67035
Up	12h	GO:0048584	positive regulation of response to stimulus	BIOLOGICAL_PROCESS	3.7118737117857375E-4	2.7324913027481216E-6	29	452	1636	71078
Up	12h	GO:0016705	oxidoreductase activity, acting on paired donors, with incorporation or reduction of molecular oxygen	MOLECULAR_FUNCTION	3.824994744096942E-4	2.845404846441739E-6	46	916	1619	70614
Up	12h	GO:0045597	positive regulation of cell differentiation	BIOLOGICAL_PROCESS	3.928771588140659E-4	2.9530479972851133E-6	15	140	1650	71390
Up	12h	GO:0031349	positive regulation of defense response	BIOLOGICAL_PROCESS	4.778855113453796E-4	3.629041465466657E-6	10	59	1655	71471
Up	12h	GO:0034660	ncRNA metabolic process	BIOLOGICAL_PROCESS	4.961408526302718E-4	3.831817904912597E-6	49	1015	1616	70515
Up	12h	GO:0019219	regulation of nucleobase-containing compound metabolic process	BIOLOGICAL_PROCESS	4.961408526302718E-4	3.84456298047479E-6	116	3198	1549	68332
Up	12h	GO:0031323	regulation of cellular metabolic process	BIOLOGICAL_PROCESS	5.292261105136429E-4	4.182957246988886E-6	158	4692	1507	66838
Up	12h	GO:0010976	positive regulation of neuron projection development	BIOLOGICAL_PROCESS	5.292261105136429E-4	4.181964815340426E-6	8	34	1657	71496
Up	12h	GO:0006665	sphingolipid metabolic process	BIOLOGICAL_PROCESS	5.645840390217469E-4	4.5061724927733384E-6	19	227	1646	71303
Up	12h	GO:0005615	extracellular space	CELLULAR_COMPONENT	5.701644159901083E-4	4.594893395038455E-6	18	206	1647	71324
Up	12h	GO:0009099	valine biosynthetic process	BIOLOGICAL_PROCESS	6.408513049894368E-4	5.2638696884060674E-6	11	77	1654	71453
Up	12h	GO:0009098	leucine biosynthetic process	BIOLOGICAL_PROCESS	6.408513049894368E-4	5.2638696884060674E-6	11	77	1654	71453
Up	12h	GO:0035438	cyclic-di-GMP binding	MOLECULAR_FUNCTION	6.702055942679201E-4	5.556915814542228E-6	6	15	1659	71515
Up	12h	GO:0006438	valyl-tRNA aminoacylation	BIOLOGICAL_PROCESS	7.534508406710809E-4	6.36390094018968E-6	7	25	1658	71505
Up	12h	GO:0004832	valine-tRNA ligase activity	MOLECULAR_FUNCTION	7.534508406710809E-4	6.36390094018968E-6	7	25	1658	71505
Up	12h	GO:0010468	regulation of gene expression	BIOLOGICAL_PROCESS	7.770723458930833E-4	6.623630999476108E-6	130	3730	1535	67800
Up	12h	GO:0080090	regulation of primary metabolic process	BIOLOGICAL_PROCESS	7.830423611535034E-4	6.7351958223974336E-6	153	4554	1512	66976
Up	12h	GO:0006351	transcription, DNA-templated	BIOLOGICAL_PROCESS	8.549261207262019E-4	7.4197385138577764E-6	111	3073	1554	68457
Up	12h	GO:0016798	hydrolase activity, acting on glycosyl bonds	MOLECULAR_FUNCTION	8.550965589123165E-4	7.487478586368985E-6	37	694	1628	70836
Up	12h	GO:0097659	nucleic acid-templated transcription	BIOLOGICAL_PROCESS	9.108990855240622E-4	8.046687001142432E-6	111	3079	1554	68451
Up	12h	GO:0015908	fatty acid transport	BIOLOGICAL_PROCESS	9.326582510927807E-4	8.311173876456396E-6	9	51	1656	71479
Up	12h	GO:0032774	RNA biosynthetic process	BIOLOGICAL_PROCESS	9.351704158995161E-4	8.84082066948787E-6	111	3086	1554	68444
Up	12h	GO:0090541	MIT domain binding	MOLECULAR_FUNCTION	9.351704158995161E-4	8.839253909169336E-6	4	3	1661	71527
Up	12h	GO:0002697	regulation of immune effector process	BIOLOGICAL_PROCESS	9.351704158995161E-4	8.529581844186073E-6	8	38	1657	71492
Up	12h	GO:1904903	ESCRT III complex disassembly	BIOLOGICAL_PROCESS	9.351704158995161E-4	8.839253909169336E-6	4	3	1661	71527
Up	12h	GO:1904896	ESCRT complex disassembly	BIOLOGICAL_PROCESS	9.351704158995161E-4	8.839253909169336E-6	4	3	1661	71527
Up	12h	GO:0048672	positive regulation of collateral sprouting	BIOLOGICAL_PROCESS	9.351704158995161E-4	8.839253909169336E-6	4	3	1661	71527
Up	12h	GO:0046745	viral capsid secondary envelopment	BIOLOGICAL_PROCESS	9.351704158995161E-4	8.839253909169336E-6	4	3	1661	71527
Up	12h	GO:0009097	isoleucine biosynthetic process	BIOLOGICAL_PROCESS	9.486113918857539E-4	9.041394901352013E-6	11	82	1654	71448
Up	12h	GO:0031902	late endosome membrane	CELLULAR_COMPONENT	0.0010173488535176758	9.775378367779294E-6	7	27	1658	71503
Up	12h	GO:0004620	phospholipase activity	MOLECULAR_FUNCTION	0.0014352134268687256	1.3901718586485137E-5	15	161	1650	71369
Up	12h	GO:0048518	positive regulation of biological process	BIOLOGICAL_PROCESS	0.0016747881818712797	1.63520581879722E-5	81	2104	1584	69426
Up	12h	GO:0043565	sequence-specific DNA binding	MOLECULAR_FUNCTION	0.0017107349281366205	1.7630976012566488E-5	40	810	1625	70720
Up	12h	GO:0030551	cyclic nucleotide binding	MOLECULAR_FUNCTION	0.0017107349281366205	1.7627169830673764E-5	7	30	1658	71500
Up	12h	GO:0002252	immune effector process	BIOLOGICAL_PROCESS	0.0017107349281366205	1.7504783847694686E-5	18	229	1647	71301
Up	12h	GO:0002218	activation of innate immune response	BIOLOGICAL_PROCESS	0.0017107349281366205	1.7627169830673764E-5	7	30	1658	71500
Up	12h	GO:0036257	multivesicular body organization	BIOLOGICAL_PROCESS	0.0017107349281366205	1.7358284210040538E-5	4	4	1661	71526
Up	12h	GO:0036258	multivesicular body assembly	BIOLOGICAL_PROCESS	0.0017107349281366205	1.7358284210040538E-5	4	4	1661	71526
Up	12h	GO:0009838	abscission	BIOLOGICAL_PROCESS	0.0017107349281366205	1.7358284210040538E-5	4	4	1661	71526
Up	12h	GO:0001067	regulatory region nucleic acid binding	MOLECULAR_FUNCTION	0.001857065446610199	1.9426876039703747E-5	20	277	1645	71253
Up	12h	GO:0044212	transcription regulatory region DNA binding	MOLECULAR_FUNCTION	0.001857065446610199	1.9426876039703747E-5	20	277	1645	71253
Up	12h	GO:0045595	regulation of cell differentiation	BIOLOGICAL_PROCESS	0.0019297742545094396	2.033702430168801E-5	22	326	1643	71204
Up	12h	GO:0009082	branched-chain amino acid biosynthetic process	BIOLOGICAL_PROCESS	0.0020666826994265204	2.1939986812974296E-5	11	91	1654	71439
Up	12h	GO:0004559	alpha-mannosidase activity	MOLECULAR_FUNCTION	0.0022019806878994523	2.3546945752043738E-5	9	59	1656	71471
Up	12h	GO:0051094	positive regulation of developmental process	BIOLOGICAL_PROCESS	0.0022976223611777687	2.4747734072352565E-5	17	213	1648	71317
Up	12h	GO:0015923	mannosidase activity	MOLECULAR_FUNCTION	0.002445924415301867	2.6534631394208554E-5	9	60	1656	71470
Up	12h	GO:0043122	regulation of I-kappaB kinase/NF-kappaB signaling	BIOLOGICAL_PROCESS	0.002466718850549198	2.6969706856585124E-5	6	21	1659	71509
Up	12h	GO:0019222	regulation of metabolic process	BIOLOGICAL_PROCESS	0.002466718850549198	2.7142508855326316E-5	163	5052	1502	66478
Up	12h	GO:0060255	regulation of macromolecule metabolic process	BIOLOGICAL_PROCESS	0.002514325492610686	2.786118135942101E-5	156	4797	1509	66733
Up	12h	GO:0032103	positive regulation of response to external stimulus	BIOLOGICAL_PROCESS	0.002584722688327987	2.884153949006045E-5	11	94	1654	71436
Up	12h	GO:0030971	receptor tyrosine kinase binding	MOLECULAR_FUNCTION	0.00269331614366702	3.067938575118574E-5	4	5	1661	71525
Up	12h	GO:1990782	protein tyrosine kinase binding	MOLECULAR_FUNCTION	0.00269331614366702	3.067938575118574E-5	4	5	1661	71525
Up	12h	GO:0071986	Ragulator complex	CELLULAR_COMPONENT	0.00269331614366702	3.067938575118574E-5	4	5	1661	71525
Up	12h	GO:0004553	hydrolase activity, hydrolyzing O-glycosyl compounds	MOLECULAR_FUNCTION	0.0028289099971947253	3.2443136736522225E-5	31	575	1634	70955
Up	12h	GO:0045666	positive regulation of neuron differentiation	BIOLOGICAL_PROCESS	0.0028766422820657007	3.321345990141724E-5	8	47	1657	71483
Up	12h	GO:0030218	erythrocyte differentiation	BIOLOGICAL_PROCESS	0.0030390100891146163	3.555912618801294E-5	7	34	1658	71496
Up	12h	GO:0034101	erythrocyte homeostasis	BIOLOGICAL_PROCESS	0.0030390100891146163	3.555912618801294E-5	7	34	1658	71496
Up	12h	GO:0004497	monooxygenase activity	MOLECULAR_FUNCTION	0.0032358216204708802	3.842265867411075E-5	22	341	1643	71189
Up	12h	GO:0005506	iron ion binding	MOLECULAR_FUNCTION	0.0032358216204708802	3.8614221584852036E-5	39	811	1626	70719
Up	12h	GO:0016298	lipase activity	MOLECULAR_FUNCTION	0.0032358216204708802	3.859657196200867E-5	15	177	1650	71353
Up	12h	GO:0098542	defense response to other organism	BIOLOGICAL_PROCESS	0.003254164205365861	3.908527329187977E-5	19	268	1646	71262
Up	12h	GO:0002833	positive regulation of response to biotic stimulus	BIOLOGICAL_PROCESS	0.0035821135673368225	4.330179903173532E-5	8	49	1657	71481
Up	12h	GO:0046326	positive regulation of glucose import	BIOLOGICAL_PROCESS	0.0037974470985719464	4.6199085197659484E-5	3	1	1662	71529
Up	12h	GO:0009607	response to biotic stimulus	BIOLOGICAL_PROCESS	0.0038449959982325282	4.707550311667876E-5	22	346	1643	71184
Up	12h	GO:0002262	myeloid cell homeostasis	BIOLOGICAL_PROCESS	0.00397619763852291	4.8989959281297377E-5	7	36	1658	71494
Up	12h	GO:0090543	Flemming body	CELLULAR_COMPONENT	0.004033028169832189	5.020754251242563E-5	4	6	1661	71524
Up	12h	GO:0071310	cellular response to organic substance	BIOLOGICAL_PROCESS	0.004033028169832189	5.031519065036672E-5	34	675	1631	70855
Up	12h	GO:0046914	transition metal ion binding	MOLECULAR_FUNCTION	0.004375766463787963	5.4930195051038354E-5	117	3445	1548	68085
Up	12h	GO:0051962	positive regulation of nervous system development	BIOLOGICAL_PROCESS	0.005010881407445531	6.329125683174131E-5	10	85	1655	71445
Up	12h	GO:0035591	signaling adaptor activity	MOLECULAR_FUNCTION	0.0055060845990561455	7.05883900191429E-5	5	15	1660	71515
Up	12h	GO:0020037	heme binding	MOLECULAR_FUNCTION	0.0055060845990561455	7.070909823979094E-5	44	988	1621	70542
Up	12h	GO:0046906	tetrapyrrole binding	MOLECULAR_FUNCTION	0.0055060845990561455	7.082603978638669E-5	45	1019	1620	70511
Up	12h	GO:0035578	azurophil granule lumen	CELLULAR_COMPONENT	0.005986664526553285	7.747175326884143E-5	4	7	1661	71523
Up	12h	GO:0009820	alkaloid metabolic process	BIOLOGICAL_PROCESS	0.007026448304504352	9.147177955495785E-5	11	108	1654	71422
Up	12h	GO:0006769	nicotinamide metabolic process	BIOLOGICAL_PROCESS	0.007959887754558224	1.064543178207376E-4	10	91	1655	71439
Up	12h	GO:0031346	positive regulation of cell projection organization	BIOLOGICAL_PROCESS	0.007959887754558224	1.1267375162528069E-4	8	57	1657	71473
Up	12h	GO:0043331	response to dsRNA	BIOLOGICAL_PROCESS	0.007959887754558224	1.1353297400320068E-4	3	2	1662	71528
Up	12h	GO:0004360	glutamine-fructose-6-phosphate transaminase (isomerizing) activity	MOLECULAR_FUNCTION	0.007959887754558224	1.1410920066588697E-4	4	8	1661	71522
Up	12h	GO:0039532	negative regulation of viral-induced cytoplasmic pattern recognition receptor signaling pathway	BIOLOGICAL_PROCESS	0.007959887754558224	1.1353297400320068E-4	3	2	1662	71528
Up	12h	GO:0039534	negative regulation of MDA-5 signaling pathway	BIOLOGICAL_PROCESS	0.007959887754558224	1.1353297400320068E-4	3	2	1662	71528
Up	12h	GO:0089720	caspase binding	MOLECULAR_FUNCTION	0.007959887754558224	1.1353297400320068E-4	3	2	1662	71528
Up	12h	GO:1990784	response to dsDNA	BIOLOGICAL_PROCESS	0.007959887754558224	1.1353297400320068E-4	3	2	1662	71528
Up	12h	GO:1990786	cellular response to dsDNA	BIOLOGICAL_PROCESS	0.007959887754558224	1.1353297400320068E-4	3	2	1662	71528
Up	12h	GO:0071359	cellular response to dsRNA	BIOLOGICAL_PROCESS	0.007959887754558224	1.1353297400320068E-4	3	2	1662	71528
Up	12h	GO:0048668	collateral sprouting	BIOLOGICAL_PROCESS	0.007959887754558224	1.1410920066588697E-4	4	8	1661	71522
Up	12h	GO:0048670	regulation of collateral sprouting	BIOLOGICAL_PROCESS	0.007959887754558224	1.1410920066588697E-4	4	8	1661	71522
Up	12h	GO:0010828	positive regulation of glucose transmembrane transport	BIOLOGICAL_PROCESS	0.007959887754558224	1.1353297400320068E-4	3	2	1662	71528
Up	12h	GO:1901981	phosphatidylinositol phosphate binding	MOLECULAR_FUNCTION	0.007959887754558224	1.054235174572196E-4	9	73	1656	71457
Up	12h	GO:0032463	negative regulation of protein homooligomerization	BIOLOGICAL_PROCESS	0.007959887754558224	1.1353297400320068E-4	3	2	1662	71528
Up	12h	GO:0032460	negative regulation of protein oligomerization	BIOLOGICAL_PROCESS	0.007959887754558224	1.1353297400320068E-4	3	2	1662	71528
Up	12h	GO:0070548	L-glutamine aminotransferase activity	MOLECULAR_FUNCTION	0.007959887754558224	1.1410920066588697E-4	4	8	1661	71522
Up	12h	GO:0051707	response to other organism	BIOLOGICAL_PROCESS	0.008391373349036307	1.2159525891280816E-4	20	319	1645	71211
Up	12h	GO:0043207	response to external biotic stimulus	BIOLOGICAL_PROCESS	0.008391373349036307	1.2159525891280816E-4	20	319	1645	71211
Up	12h	GO:0051090	regulation of DNA-binding transcription factor activity	BIOLOGICAL_PROCESS	0.008613941251148465	1.2548786944718414E-4	10	93	1655	71437
Up	12h	GO:0007249	I-kappaB kinase/NF-kappaB signaling	BIOLOGICAL_PROCESS	0.008645035809156694	1.2661075303608022E-4	6	29	1659	71501
Up	12h	GO:0010008	endosome membrane	CELLULAR_COMPONENT	0.009399884339547597	1.3839426768803126E-4	12	134	1653	71396
Up	12h	GO:0005070	SH3/SH2 adaptor activity	MOLECULAR_FUNCTION	0.010935494759731351	1.618504067499952E-4	4	9	1661	71521
Up	12h	GO:0015718	monocarboxylic acid transport	BIOLOGICAL_PROCESS	0.011209285917124586	1.667712434008462E-4	9	78	1656	71452
Up	12h	GO:0004222	metalloendopeptidase activity	MOLECULAR_FUNCTION	0.011326137034794518	1.6977087248287202E-4	35	752	1630	70778
Up	12h	GO:0045089	positive regulation of innate immune response	BIOLOGICAL_PROCESS	0.011326137034794518	1.702650588725406E-4	7	45	1658	71485
Up	12h	GO:0048583	regulation of response to stimulus	BIOLOGICAL_PROCESS	0.011758060204110781	1.7766925531201877E-4	58	1486	1607	70044
Up	12h	GO:0032088	negative regulation of NF-kappaB transcription factor activity	BIOLOGICAL_PROCESS	0.011813543006962298	1.794230476067114E-4	5	19	1660	71511
Up	12h	GO:0048872	homeostasis of number of cells	BIOLOGICAL_PROCESS	0.012491165516534734	1.9068265065922842E-4	8	62	1657	71468
Up	12h	GO:0039533	regulation of MDA-5 signaling pathway	BIOLOGICAL_PROCESS	0.014369090051581384	2.2320775656388221E-4	3	3	1662	71527
Up	12h	GO:0039530	MDA-5 signaling pathway	BIOLOGICAL_PROCESS	0.014369090051581384	2.2320775656388221E-4	3	3	1662	71527
Up	12h	GO:0003690	double-stranded DNA binding	MOLECULAR_FUNCTION	0.014369090051581384	2.2380372726600993E-4	19	309	1646	71221
Up	12h	GO:0050687	negative regulation of defense response to virus	BIOLOGICAL_PROCESS	0.014369090051581384	2.2320775656388221E-4	3	3	1662	71527
Up	12h	GO:0008236	serine-type peptidase activity	MOLECULAR_FUNCTION	0.0145530343348743	2.2779643050326297E-4	36	795	1629	70735
Up	12h	GO:0030234	enzyme regulator activity	MOLECULAR_FUNCTION	0.014667905582887712	2.3249022797161014E-4	43	1014	1622	70516
Up	12h	GO:0017171	serine hydrolase activity	MOLECULAR_FUNCTION	0.014667905582887712	2.3300431185524842E-4	36	796	1629	70734
Up	12h	GO:0016825	hydrolase activity, acting on acid phosphorus-nitrogen bonds	MOLECULAR_FUNCTION	0.014667905582887712	2.3300431185524842E-4	36	796	1629	70734
Up	12h	GO:0044419	interspecies interaction between organisms	BIOLOGICAL_PROCESS	0.01504293997957759	2.4012751924006072E-4	27	530	1638	71000
Up	12h	GO:0010033	response to organic substance	BIOLOGICAL_PROCESS	0.016740019450094637	2.685148412374731E-4	41	958	1624	70572
Up	12h	GO:0042159	lipoprotein catabolic process	BIOLOGICAL_PROCESS	0.018397364575283414	2.979503445357794E-4	4	11	1661	71519
Up	12h	GO:0002084	protein depalmitoylation	BIOLOGICAL_PROCESS	0.018397364575283414	2.979503445357794E-4	4	11	1661	71519
Up	12h	GO:0016070	RNA metabolic process	BIOLOGICAL_PROCESS	0.019033516699167013	3.0972789669314783E-4	167	5473	1498	66057
Up	12h	GO:0003953	NAD+ nucleosidase activity	MOLECULAR_FUNCTION	0.019696036916508883	3.220351638421832E-4	5	22	1660	71508
Up	12h	GO:0031468	nuclear envelope reassembly	BIOLOGICAL_PROCESS	0.02232123982992321	3.839841334554787E-4	3	4	1662	71526
Up	12h	GO:0005770	late endosome	CELLULAR_COMPONENT	0.02232123982992321	3.7826187265187656E-4	7	52	1658	71478
Up	12h	GO:0005785	signal recognition particle receptor complex	CELLULAR_COMPONENT	0.02232123982992321	3.839841334554787E-4	3	4	1662	71526
Up	12h	GO:0039531	regulation of viral-induced cytoplasmic pattern recognition receptor signaling pathway	BIOLOGICAL_PROCESS	0.02232123982992321	3.839841334554787E-4	3	4	1662	71526
Up	12h	GO:0039528	cytoplasmic pattern recognition receptor signaling pathway in response to virus	BIOLOGICAL_PROCESS	0.02232123982992321	3.839841334554787E-4	3	4	1662	71526
Up	12h	GO:0051254	positive regulation of RNA metabolic process	BIOLOGICAL_PROCESS	0.02232123982992321	3.6985364509177406E-4	25	488	1640	71042
Up	12h	GO:0002753	cytoplasmic pattern recognition receptor signaling pathway	BIOLOGICAL_PROCESS	0.02232123982992321	3.839841334554787E-4	3	4	1662	71526
Up	12h	GO:0050793	regulation of developmental process	BIOLOGICAL_PROCESS	0.02232123982992321	3.680480603002964E-4	30	634	1635	70896
Up	12h	GO:0002832	negative regulation of response to biotic stimulus	BIOLOGICAL_PROCESS	0.02232123982992321	3.839841334554787E-4	3	4	1662	71526
Up	12h	GO:0032462	regulation of protein homooligomerization	BIOLOGICAL_PROCESS	0.02232123982992321	3.839841334554787E-4	3	4	1662	71526
Up	12h	GO:0032459	regulation of protein oligomerization	BIOLOGICAL_PROCESS	0.02232123982992321	3.839841334554787E-4	3	4	1662	71526
Up	12h	GO:0048821	erythrocyte development	BIOLOGICAL_PROCESS	0.022475215647701653	3.9011610267998217E-4	4	12	1661	71518
Up	12h	GO:0035497	cAMP response element binding	MOLECULAR_FUNCTION	0.022475215647701653	3.9011610267998217E-4	4	12	1661	71518
Up	12h	GO:0050769	positive regulation of neurogenesis	BIOLOGICAL_PROCESS	0.023154248821941135	4.036967055355874E-4	8	70	1657	71460
Up	12h	GO:0140098	catalytic activity, acting on RNA	MOLECULAR_FUNCTION	0.026901283294508534	4.7111119911343887E-4	49	1247	1616	70283
Up	12h	GO:0005775	vacuolar lumen	CELLULAR_COMPONENT	0.027394480589232825	5.009761657542771E-4	4	13	1661	71517
Up	12h	GO:0052126	movement in host environment	BIOLOGICAL_PROCESS	0.027394480589232825	5.009761657542771E-4	4	13	1661	71517
Up	12h	GO:0004565	beta-galactosidase activity	MOLECULAR_FUNCTION	0.027394480589232825	5.009761657542771E-4	4	13	1661	71517
Up	12h	GO:0052192	movement in environment of other organism involved in symbiotic interaction	BIOLOGICAL_PROCESS	0.027394480589232825	5.009761657542771E-4	4	13	1661	71517
Up	12h	GO:0002221	pattern recognition receptor signaling pathway	BIOLOGICAL_PROCESS	0.027394480589232825	5.009761657542771E-4	4	13	1661	71517
Up	12h	GO:0050772	positive regulation of axonogenesis	BIOLOGICAL_PROCESS	0.027394480589232825	5.009761657542771E-4	4	13	1661	71517
Up	12h	GO:0009341	beta-galactosidase complex	CELLULAR_COMPONENT	0.027394480589232825	5.009761657542771E-4	4	13	1661	71517
Up	12h	GO:0019076	viral release from host cell	BIOLOGICAL_PROCESS	0.027394480589232825	5.009761657542771E-4	4	13	1661	71517
Up	12h	GO:0035891	exit from host cell	BIOLOGICAL_PROCESS	0.027394480589232825	5.009761657542771E-4	4	13	1661	71517
Up	12h	GO:0035890	exit from host	BIOLOGICAL_PROCESS	0.027394480589232825	5.009761657542771E-4	4	13	1661	71517
Up	12h	GO:0006433	prolyl-tRNA aminoacylation	BIOLOGICAL_PROCESS	0.02804088489684154	5.17143014757713E-4	2	0	1663	71530
Up	12h	GO:0004827	proline-tRNA ligase activity	MOLECULAR_FUNCTION	0.02804088489684154	5.17143014757713E-4	2	0	1663	71530
Up	12h	GO:0043433	negative regulation of DNA-binding transcription factor activity	BIOLOGICAL_PROCESS	0.029008520182644545	5.372364450718362E-4	5	25	1660	71505
Up	12h	GO:0046497	nicotinate nucleotide metabolic process	BIOLOGICAL_PROCESS	0.030437117290913425	5.660525493854492E-4	10	114	1655	71416
Up	12h	GO:0032728	positive regulation of interferon-beta production	BIOLOGICAL_PROCESS	0.03168510970307125	6.039596430530909E-4	3	5	1662	71525
Up	12h	GO:0006424	glutamyl-tRNA aminoacylation	BIOLOGICAL_PROCESS	0.03168510970307125	6.039596430530909E-4	3	5	1662	71525
Up	12h	GO:0004818	glutamate-tRNA ligase activity	MOLECULAR_FUNCTION	0.03168510970307125	6.039596430530909E-4	3	5	1662	71525
Up	12h	GO:0009332	glutamate-tRNA ligase complex	CELLULAR_COMPONENT	0.03168510970307125	6.039596430530909E-4	3	5	1662	71525
Up	12h	GO:2001256	regulation of store-operated calcium entry	BIOLOGICAL_PROCESS	0.03168510970307125	6.039596430530909E-4	3	5	1662	71525
Up	12h	GO:0045935	positive regulation of nucleobase-containing compound metabolic process	BIOLOGICAL_PROCESS	0.03168510970307125	6.039935673735395E-4	26	535	1639	70995
Up	12h	GO:0009968	negative regulation of signal transduction	BIOLOGICAL_PROCESS	0.032007350974236445	6.126164812581482E-4	19	337	1646	71193
Up	12h	GO:0030099	myeloid cell differentiation	BIOLOGICAL_PROCESS	0.03234149550768492	6.340486914718546E-4	9	95	1656	71435
Up	12h	GO:0061507	cyclic-GMP-AMP binding	MOLECULAR_FUNCTION	0.03234149550768492	6.325364366777076E-4	4	14	1661	71516
Up	12h	GO:1901607	alpha-amino acid biosynthetic process	BIOLOGICAL_PROCESS	0.03234149550768492	6.265000422582084E-4	27	566	1638	70964
Up	12h	GO:0008063	Toll signaling pathway	BIOLOGICAL_PROCESS	0.03234149550768492	6.286154002023368E-4	5	26	1660	71504
Up	12h	GO:0007032	endosome organization	BIOLOGICAL_PROCESS	0.03234149550768492	6.325364366777076E-4	4	14	1661	71516
Up	12h	GO:0017017	MAP kinase tyrosine/serine/threonine phosphatase activity	MOLECULAR_FUNCTION	0.03234149550768492	6.325364366777076E-4	4	14	1661	71516
Up	12h	GO:0006643	membrane lipid metabolic process	BIOLOGICAL_PROCESS	0.033151601086688506	6.55068444564554E-4	19	339	1646	71191
Up	12h	GO:0006013	mannose metabolic process	BIOLOGICAL_PROCESS	0.033151601086688506	6.543927793403767E-4	12	161	1653	71369
Up	12h	GO:0010720	positive regulation of cell development	BIOLOGICAL_PROCESS	0.03669633288858502	7.279551506763089E-4	9	97	1656	71433
Up	12h	GO:0098734	macromolecule depalmitoylation	BIOLOGICAL_PROCESS	0.0393565142689121	7.868253143261776E-4	4	15	1661	71515
Up	12h	GO:0033549	MAP kinase phosphatase activity	MOLECULAR_FUNCTION	0.0393565142689121	7.868253143261776E-4	4	15	1661	71515
Up	12h	GO:0060213	positive regulation of nuclear-transcribed mRNA poly(A) tail shortening	BIOLOGICAL_PROCESS	0.043867137606517025	8.905997716317287E-4	3	6	1662	71524
Up	12h	GO:0046324	regulation of glucose import	BIOLOGICAL_PROCESS	0.043867137606517025	8.905997716317287E-4	3	6	1662	71524
Up	12h	GO:1900153	positive regulation of nuclear-transcribed mRNA catabolic process, deadenylation-dependent decay	BIOLOGICAL_PROCESS	0.043867137606517025	8.905997716317287E-4	3	6	1662	71524
Up	12h	GO:0070290	N-acylphosphatidylethanolamine-specific phospholipase D activity	MOLECULAR_FUNCTION	0.043867137606517025	8.905997716317287E-4	3	6	1662	71524
Up	12h	GO:0005488	binding	MOLECULAR_FUNCTION	0.04481830306265813	9.133834719472366E-4	1055	42603	610	28927
Up	12h	GO:0008652	cellular amino acid biosynthetic process	BIOLOGICAL_PROCESS	0.04534768323277511	9.276860421117884E-4	27	582	1638	70948
Up	12h	GO:0005766	primary lysosome	CELLULAR_COMPONENT	0.04685992503467946	9.658845454649156E-4	4	16	1661	71514
Up	12h	GO:0042582	azurophil granule	CELLULAR_COMPONENT	0.04685992503467946	9.658845454649156E-4	4	16	1661	71514
Up	12h	GO:0006026	aminoglycan catabolic process	BIOLOGICAL_PROCESS	0.047218001406716614	9.769241670355162E-4	8	81	1657	71449
Up	12h	GO:0004252	serine-type endopeptidase activity	MOLECULAR_FUNCTION	0.04904975394588093	0.001022424162064469	30	678	1635	70852
Up	12h	GO:0042626	ATPase-coupled transmembrane transporter activity	MOLECULAR_FUNCTION	0.04904975394588093	0.0010191576592677501	29	647	1636	70883
Down	12h	GO:0005576	extracellular region	CELLULAR_COMPONENT	0.02461150466259007	1.9071293810608344E-6	39	1153	999	71004
Down	12h	GO:0005201	extracellular matrix structural constituent	MOLECULAR_FUNCTION	0.026652982216916633	1.239193284010072E-5	12	169	1026	71988
Down	12h	GO:0000278	mitotic cell cycle	BIOLOGICAL_PROCESS	0.026652982216916633	4.338021843915301E-6	24	557	1014	71600
Down	12h	GO:0009162	deoxyribonucleoside monophosphate metabolic process	BIOLOGICAL_PROCESS	0.026652982216916633	7.889006132027613E-6	4	6	1034	72151
Down	12h	GO:0008191	metalloendopeptidase inhibitor activity	MOLECULAR_FUNCTION	0.026652982216916633	9.571623106164975E-6	5	16	1033	72141
Down	12h	GO:0006270	DNA replication initiation	BIOLOGICAL_PROCESS	0.026652982216916633	1.1207731034511525E-5	7	47	1031	72110
Down	12h	GO:0005856	cytoskeleton	CELLULAR_COMPONENT	0.030468363435035478	1.8887788258836405E-5	72	2961	966	69196
Down	12h	GO:0000070	mitotic sister chromatid segregation	BIOLOGICAL_PROCESS	0.030468363435035478	1.6951309129498547E-5	10	119	1028	72038
Down	12h	GO:0031390	Ctf18 RFC-like complex	CELLULAR_COMPONENT	0.03991783995005914	2.783886552115709E-5	3	2	1035	72155
Down	12h	GO:0005515	protein binding	MOLECULAR_FUNCTION	0.042934785089279955	3.838821036077012E-5	325	18578	713	53579
Down	12h	GO:0140014	mitotic nuclear division	BIOLOGICAL_PROCESS	0.042934785089279955	3.731919752566193E-5	11	160	1027	71997
Down	12h	GO:0031012	extracellular matrix	CELLULAR_COMPONENT	0.042934785089279955	3.9923860602197555E-5	16	327	1022	71830
