# Supplementary material for: Gene expression kinetics of Exaiptasia pallida innate immune response to Vibrio parahaemolyticus infection
Source: BMC Genomics. 2020 Nov 9;21:768. doi: 10.1186/s12864-020-07140-6 (PMC7654579; doi:10.1186/s12864-020-07140-6)
Supplement: Supplementary file 7 — Additional file 7 : Supplementary Table 3. [file 12864_2020_7140_MOESM7_ESM.xlsx]

## Sheet: Cluster1_annot
Tags	SeqName	Description	Length	#Hits	e-Value	sim mean	#GO	GO IDs	GO Names	Enzyme Codes	Enzyme Names	InterPro IDs	InterPro GO IDs	InterPro GO Names
Cluster1	[INTERPRO, BLASTED, MAPPED]	TRINITY_DN102452_c3_g2_i1	Hairy and enhancer of split-related protein HELT	1911	11	0.0	62.76	5	P:GO:0006351; P:GO:0006355; F:GO:0003677; F:GO:0046983; C:GO:0005634	P:transcription, DNA-templated; P:regulation of transcription, DNA-templated; F:DNA binding; F:protein dimerization activity; C:nucleus			IPR011598 (PFAM); IPR036638 (G3DSA:4.10.280.GENE3D); IPR003650 (PFAM); mobidb-lite (MOBIDB_LITE); mobidb-lite (MOBIDB_LITE); mobidb-lite (MOBIDB_LITE); mobidb-lite (MOBIDB_LITE); PTHR10985 (PANTHER); IPR011598 (PROSITE_PROFILES); IPR003650 (PROSITE_PROFILES); IPR011598 (CDD); SSF158457 (SUPERFAMILY); IPR036638 (SUPERFAMILY)	P:GO:0006355; F:GO:0003677; F:GO:0046983	P:regulation of transcription, DNA-templated; F:DNA binding; F:protein dimerization activity
Cluster1	[INTERPRO, BLASTED, MAPPED]	TRINITY_DN102452_c3_g2_i2	Hairy and enhancer of split-related protein HELT	1997	11	0.0	62.76	5	P:GO:0006351; P:GO:0006355; F:GO:0003677; F:GO:0046983; C:GO:0005634	P:transcription, DNA-templated; P:regulation of transcription, DNA-templated; F:DNA binding; F:protein dimerization activity; C:nucleus			IPR011598 (PFAM); IPR036638 (G3DSA:4.10.280.GENE3D); IPR003650 (PFAM); mobidb-lite (MOBIDB_LITE); mobidb-lite (MOBIDB_LITE); mobidb-lite (MOBIDB_LITE); mobidb-lite (MOBIDB_LITE); PTHR10985 (PANTHER); IPR011598 (PROSITE_PROFILES); IPR003650 (PROSITE_PROFILES); IPR011598 (CDD); SSF158457 (SUPERFAMILY); IPR036638 (SUPERFAMILY)	P:GO:0006355; F:GO:0003677; F:GO:0046983	P:regulation of transcription, DNA-templated; F:DNA binding; F:protein dimerization activity
Cluster1	[INTERPRO, BLASTED, MAPPED]	TRINITY_DN102002_c2_g1_i5	ATP-binding cassette sub-family A member 5-like	5673	5	0.0	67.46	7	P:GO:0055085; F:GO:0000166; F:GO:0005524; F:GO:0016887; F:GO:0042626; C:GO:0016020; C:GO:0016021	P:transmembrane transport; F:nucleotide binding; F:ATP binding; F:ATPase activity; F:ATPase-coupled transmembrane transporter activity; C:membrane; C:integral component of membrane			IPR003439 (PFAM); PF12698 (PFAM); G3DSA:3.40.50.300 (GENE3D); mobidb-lite (MOBIDB_LITE); IPR026082 (PANTHER); IPR017871 (PROSITE_PATTERNS); IPR003439 (PROSITE_PROFILES); IPR003439 (PROSITE_PROFILES); cd03263 (CDD); cd03263 (CDD); IPR027417 (SUPERFAMILY); IPR027417 (SUPERFAMILY)	P:GO:0055085; F:GO:0005524; F:GO:0016887; F:GO:0042626; C:GO:0016021	P:transmembrane transport; F:ATP binding; F:ATPase activity; F:ATPase-coupled transmembrane transporter activity; C:integral component of membrane
Cluster1	[INTERPRO, BLASTED]	TRINITY_DN102365_c1_g1_i2	protein KIAA0100-like	10684	13	0.0	61.93						Coil (COILS); IPR019441 (PFAM); IPR019443 (PFAM); IPR019409 (PFAM); mobidb-lite (MOBIDB_LITE); mobidb-lite (MOBIDB_LITE); PTHR15678:SF6 (PANTHER); PTHR15678 (PANTHER)	no GO terms	no GO terms
Cluster1	[INTERPRO, BLASTED, MAPPED]	TRINITY_DN86167_c0_g1_i1	transcription factor MafB-like	1564	9	6.42582E-172	66.65	5	P:GO:0006351; P:GO:0006355; F:GO:0003677; F:GO:0003700; C:GO:0005634	P:transcription, DNA-templated; P:regulation of transcription, DNA-templated; F:DNA binding; F:DNA-binding transcription factor activity; C:nucleus			Coil (COILS); IPR004826 (PFAM); G3DSA:1.20.5.170 (GENE3D); IPR024874 (PANTHER); PTHR10129:SF44 (PANTHER); IPR004827 (PROSITE_PROFILES); cd14718 (CDD); IPR008917 (SUPERFAMILY)	P:GO:0006355; F:GO:0003677; F:GO:0003700; C:GO:0005634	P:regulation of transcription, DNA-templated; F:DNA binding; F:DNA-binding transcription factor activity; C:nucleus
Cluster1	[INTERPRO, BLASTED]	TRINITY_DN91147_c0_g1_i2	placenta-specific gene 8 protein-like	1462	9	2.69334E-60	78.78						IPR006461 (PFAM); IPR006461 (TIGRFAM); mobidb-lite (MOBIDB_LITE); IPR006461 (PANTHER)	no GO terms	no GO terms
Cluster1	[INTERPRO, BLASTED]	TRINITY_DN92715_c2_g1_i3	IQ domain-containing protein G-like	2069	2	7.32038E-9	96.88						Coil (COILS)	no GO terms	no GO terms
Cluster1	[INTERPRO, BLASTED, MAPPED, ANNOTATED]	TRINITY_DN93031_c5_g2_i7	transitional endoplasmic reticulum ATPase	3181	6	0.0	96.7	2	F:GO:0005524; F:GO:0016787	F:ATP binding; F:hydrolase activity			G3DSA:1.10.8.60 (GENE3D); G3DSA:3.10.330.10 (GENE3D); G3DSA:3.40.50.300 (GENE3D); IPR005938 (TIGRFAM); IPR004201 (PFAM); G3DSA:3.40.50.300 (GENE3D); IPR003959 (PFAM); G3DSA:1.10.8.60 (GENE3D); IPR003338 (PFAM); G3DSA:2.40.40.20 (GENE3D); IPR015415 (PFAM); mobidb-lite (MOBIDB_LITE); PTHR23077:SF69 (PANTHER); PTHR23077 (PANTHER); IPR003960 (PROSITE_PATTERNS); IPR003960 (PROSITE_PATTERNS); cd00009 (…	F:GO:0005524; F:GO:0016787	F:ATP binding; F:hydrolase activity
Cluster1	[INTERPRO, BLASTED, MAPPED]	TRINITY_DN93061_c1_g2_i2	ATP-dependent RNA helicase DDX3X-like	2233	6	1.84752E-41	70.09	5	F:GO:0000166; F:GO:0003676; F:GO:0004386; F:GO:0005524; F:GO:0016787	F:nucleotide binding; F:nucleic acid binding; F:helicase activity; F:ATP binding; F:hydrolase activity			mobidb-lite (MOBIDB_LITE)	no GO terms	no GO terms
Cluster1	[INTERPRO, BLASTED, MAPPED, ANNOTATED]	TRINITY_DN93236_c5_g1_i1	TPA_exp: ubiquitin	1116	14	9.8537E-111	98.85	1	C:GO:0016021	C:integral component of membrane			IPR019956 (PRINTS); IPR000626 (PFAM); G3DSA:3.10.20.90 (GENE3D); PTHR10666:SF238 (PANTHER); PTHR10666 (PANTHER); PTHR10666:SF238 (PANTHER); PTHR10666 (PANTHER); IPR019954 (PROSITE_PATTERNS); IPR019954 (PROSITE_PATTERNS); IPR000626 (PROSITE_PROFILES); IPR000626 (PROSITE_PROFILES); cd01803 (CDD); cd01803 (CDD); IPR029071 (SUPERFAMILY); IPR029071 (SUPERFAMILY)	F:GO:0005515	F:protein binding
Cluster1	[INTERPRO, BLASTED, MAPPED, ANNOTATED]	TRINITY_DN93858_c5_g2_i1	cAMP-responsive element-binding protein-like 2	1729	7	3.50273E-94	84.78	7	P:GO:0045600; P:GO:0045893; P:GO:0046326; P:GO:0046889; F:GO:0003677; F:GO:0003700; C:GO:0005634	P:positive regulation of fat cell differentiation; P:positive regulation of transcription, DNA-templated; P:positive regulation of glucose import; P:positive regulation of lipid biosynthetic process; F:DNA binding; F:DNA-binding transcription factor activity; C:nucleus			G3DSA:1.20.5.170 (GENE3D); IPR004827 (PFAM); mobidb-lite (MOBIDB_LITE); PTHR21051 (PANTHER); cd14709 (CDD); SSF57959 (SUPERFAMILY)	P:GO:0006355; F:GO:0003700	P:regulation of transcription, DNA-templated; F:DNA-binding transcription factor activity
Cluster1	[INTERPRO, BLASTED, MAPPED]	TRINITY_DN94723_c0_g1_i2	NF-kappa B	1692	12	0.0	63.83	6	P:GO:0006355; P:GO:0007165; F:GO:0003677; F:GO:0003700; C:GO:0005634; C:GO:0005737	P:regulation of transcription, DNA-templated; P:signal transduction; F:DNA binding; F:DNA-binding transcription factor activity; C:nucleus; C:cytoplasm			IPR002110 (PRINTS); IPR036770 (G3DSA:1.25.40.GENE3D); IPR020683 (PFAM); mobidb-lite (MOBIDB_LITE); mobidb-lite (MOBIDB_LITE); PTHR24118:SF37 (PANTHER); PTHR24118 (PANTHER); IPR002110 (PROSITE_PROFILES); IPR002110 (PROSITE_PROFILES); IPR020683 (PROSITE_PROFILES); IPR002110 (PROSITE_PROFILES); IPR002110 (PROSITE_PROFILES); IPR002110 (PROSITE_PROFILES); IPR020683 (CDD); IPR036770 (SUPERFAMILY)	F:GO:0005515	F:protein binding
Cluster1	[INTERPRO, BLASTED, MAPPED, ANNOTATED]	TRINITY_DN94946_c1_g1_i8	Cathepsin L	2988	14	0.0	76.18	4	P:GO:0051603; F:GO:0004197; C:GO:0005615; C:GO:0005764	P:proteolysis involved in cellular protein catabolic process; F:cysteine-type endopeptidase activity; C:extracellular space; C:lysosome	EC:3.4.22	Acting on peptide bonds (peptidases)	IPR000668 (PRINTS); IPR013201 (PFAM); G3DSA:3.90.70.10 (GENE3D); IPR000668 (PFAM); PTHR12411:SF57 (PANTHER); IPR013128 (PANTHER); IPR025661 (PROSITE_PATTERNS); IPR000169 (PROSITE_PATTERNS); IPR025660 (PROSITE_PATTERNS); cd02248 (CDD); SSF54001 (SUPERFAMILY)	P:GO:0006508; F:GO:0008234	P:proteolysis; F:cysteine-type peptidase activity
Cluster1	[INTERPRO, BLASTED, MAPPED, ANNOTATED]	TRINITY_DN95616_c0_g1_i1	Ras-related protein Rab-21	1760	6	6.75809E-152	86.12	2	F:GO:0003924; F:GO:0005525	F:GTPase activity; F:GTP binding	EC:3.6.1.15	Nucleoside-triphosphate phosphatase	PR00449 (PRINTS); IPR001806 (PFAM); IPR005225 (TIGRFAM); G3DSA:3.40.50.300 (GENE3D); mobidb-lite (MOBIDB_LITE); PTHR24073:SF509 (PANTHER); PTHR24073 (PANTHER); PS51419 (PROSITE_PROFILES); cd04123 (CDD); IPR027417 (SUPERFAMILY)	F:GO:0003924; F:GO:0005525	F:GTPase activity; F:GTP binding
Cluster1	[INTERPRO, BLASTED]	TRINITY_DN95629_c0_g1_i5	granulins-like isoform X2	1649	4	0.0	99.03						IPR000118 (PFAM); IPR037277 (G3DSA:3.10.20.GENE3D); PTHR12274 (PANTHER); IPR000118 (PROSITE_PATTERNS); IPR000118 (PROSITE_PATTERNS); IPR000118 (PROSITE_PATTERNS); IPR000118 (PROSITE_PATTERNS); IPR000118 (PROSITE_PATTERNS); SSF57277 (SUPERFAMILY); SSF57277 (SUPERFAMILY)	no GO terms	no GO terms
Cluster1	[INTERPRO, BLASTED, MAPPED, ANNOTATED]	TRINITY_DN95981_c2_g1_i7	Polyubiquitin-B	470	13	3.43507E-106	99.26	3	C:GO:0005634; C:GO:0005737; C:GO:0016021	C:nucleus; C:cytoplasm; C:integral component of membrane			no IPS match	no IPS match	no IPS match
Cluster1	[INTERPRO, BLASTED]	TRINITY_DN97079_c2_g1_i1	protein jagged-1a-like	2844	4	0.0	65.57						G3DSA:2.10.25.10 (GENE3D); G3DSA:2.10.25.10 (GENE3D); G3DSA:2.10.25.10 (GENE3D); PTHR24033 (PANTHER); IPR013032 (PROSITE_PATTERNS); IPR013032 (PROSITE_PATTERNS); IPR013032 (PROSITE_PATTERNS); IPR013032 (PROSITE_PATTERNS); IPR013032 (PROSITE_PATTERNS); IPR000742 (PROSITE_PROFILES); IPR000742 (PROSITE_PROFILES); IPR000742 (PROSITE_PROFILES); IPR000742 (PROSITE_PROFILES); SSF57196 (SUPERFAMILY)	no GO terms	no GO terms
Cluster1	[INTERPRO, BLASTED]	TRINITY_DN97092_c0_g1_i9	tropomyosin-1, isoforms 9A/A/B-like	2068	1	8.62066E-92	64.54						Coil (COILS); Coil (COILS); Coil (COILS); Coil (COILS); Coil (COILS); mobidb-lite (MOBIDB_LITE); mobidb-lite (MOBIDB_LITE); mobidb-lite (MOBIDB_LITE)	no GO terms	no GO terms
Cluster1	[INTERPRO, BLASTED, MAPPED]	TRINITY_DN97165_c0_g1_i5	protein C-ets-2-like	4268	6	0.0	78.1	5	P:GO:0006355; F:GO:0003677; F:GO:0003700; F:GO:0043565; C:GO:0005634	P:regulation of transcription, DNA-templated; F:DNA binding; F:DNA-binding transcription factor activity; F:sequence-specific DNA binding; C:nucleus			IPR000418 (PRINTS); IPR000418 (PFAM); IPR036388 (G3DSA:1.10.10.GENE3D); mobidb-lite (MOBIDB_LITE); PTHR11849:SF182 (PANTHER); PTHR11849 (PANTHER); IPR000418 (PROSITE_PROFILES); IPR036390 (SUPERFAMILY)	P:GO:0006355; F:GO:0003700; F:GO:0043565	P:regulation of transcription, DNA-templated; F:DNA-binding transcription factor activity; F:sequence-specific DNA binding
Cluster1	[INTERPRO, BLASTED, MAPPED, ANNOTATED]	TRINITY_DN97482_c3_g1_i4	ETS-related transcription factor Elf-3	3447	9	2.10959E-175	72.05	8	P:GO:0000122; P:GO:0048821; P:GO:0071425; F:GO:0000977; F:GO:0001227; F:GO:0019904; C:GO:0005730; C:GO:0005829	P:negative regulation of transcription by RNA polymerase II; P:erythrocyte development; P:hematopoietic stem cell proliferation; F:RNA polymerase II transcription regulatory region sequence-specific DNA binding; F:DNA-binding transcription repressor activity, RNA polymerase II-specific; F:protein domain specific binding; C:nucleolus; C:cytosol			IPR000418 (PRINTS); IPR036388 (G3DSA:1.10.10.GENE3D); IPR000418 (PFAM); mobidb-lite (MOBIDB_LITE); mobidb-lite (MOBIDB_LITE); PTHR11849 (PANTHER); PTHR11849:SF191 (PANTHER); PTHR11849 (PANTHER); PTHR11849:SF191 (PANTHER); IPR000418 (PROSITE_PATTERNS); IPR000418 (PROSITE_PROFILES); IPR036390 (SUPERFAMILY)	P:GO:0006355; F:GO:0003700; F:GO:0043565	P:regulation of transcription, DNA-templated; F:DNA-binding transcription factor activity; F:sequence-specific DNA binding
Cluster1	[INTERPRO, BLASTED, MAPPED, ANNOTATED]	TRINITY_DN97482_c3_g1_i9	ETS-related transcription factor Elf-3	3448	9	2.10959E-175	72.05	8	P:GO:0000122; P:GO:0048821; P:GO:0071425; F:GO:0000977; F:GO:0001227; F:GO:0019904; C:GO:0005730; C:GO:0005829	P:negative regulation of transcription by RNA polymerase II; P:erythrocyte development; P:hematopoietic stem cell proliferation; F:RNA polymerase II transcription regulatory region sequence-specific DNA binding; F:DNA-binding transcription repressor activity, RNA polymerase II-specific; F:protein domain specific binding; C:nucleolus; C:cytosol			IPR000418 (PRINTS); IPR036388 (G3DSA:1.10.10.GENE3D); IPR000418 (PFAM); mobidb-lite (MOBIDB_LITE); mobidb-lite (MOBIDB_LITE); PTHR11849 (PANTHER); PTHR11849:SF191 (PANTHER); PTHR11849 (PANTHER); PTHR11849:SF191 (PANTHER); IPR000418 (PROSITE_PATTERNS); IPR000418 (PROSITE_PROFILES); IPR036390 (SUPERFAMILY)	P:GO:0006355; F:GO:0003700; F:GO:0043565	P:regulation of transcription, DNA-templated; F:DNA-binding transcription factor activity; F:sequence-specific DNA binding
Cluster1	[INTERPRO, BLASTED, MAPPED, ANNOTATED]	TRINITY_DN98414_c0_g1_i3	C3 and PZP-like alpha-2-macroglobulin domain-containing protein 8 isoform X1	6258	10	0.0	76.79	3	P:GO:0010951; F:GO:0004866; C:GO:0005615	P:negative regulation of endopeptidase activity; F:endopeptidase inhibitor activity; C:extracellular space			IPR036595 (G3DSA:2.60.40.GENE3D); IPR009048 (PFAM); G3DSA:2.60.120.1540 (GENE3D); IPR019565 (PFAM); IPR013783 (G3DSA:2.60.40.GENE3D); IPR011626 (PFAM); G3DSA:1.50.10.20 (GENE3D); IPR001599 (PFAM); G3DSA:2.20.130.20 (GENE3D); PTHR11412 (PANTHER); IPR019742 (PROSITE_PATTERNS); cd02897 (CDD); IPR008930 (SUPERFAMILY); IPR036595 (SUPERFAMILY); IPR014756 (SUPERFAMILY)	F:GO:0004866; C:GO:0005576; C:GO:0005615	F:endopeptidase inhibitor activity; C:extracellular region; C:extracellular space
Cluster1	[INTERPRO, BLASTED]	TRINITY_DN98671_c2_g2_i2	syntenin-1-like isoform X1	1814	4	0.0	90.65						IPR001478 (PFAM); G3DSA:2.30.42.10 (GENE3D); G3DSA:2.30.42.10 (GENE3D); mobidb-lite (MOBIDB_LITE); PTHR12345 (PANTHER); IPR030528 (PTHR12345:PANTHER); IPR001478 (PROSITE_PROFILES); IPR001478 (PROSITE_PROFILES); cd00992 (CDD); cd00992 (CDD); IPR036034 (SUPERFAMILY); IPR036034 (SUPERFAMILY)	P:GO:0007268; P:GO:0030036; P:GO:0035556; F:GO:0005515	P:chemical synaptic transmission; P:actin cytoskeleton organization; P:intracellular signal transduction; F:protein binding
Cluster1	[INTERPRO, BLASTED, MAPPED]	TRINITY_DN99308_c0_g1_i11	Pre-mRNA branch site protein p14	1008	18	1.18621E-121	54.91	5	P:GO:0006030; F:GO:0003676; F:GO:0003723; F:GO:0008061; C:GO:0005576	P:chitin metabolic process; F:nucleic acid binding; F:RNA binding; F:chitin binding; C:extracellular region			IPR002557 (PFAM); G3DSA:2.170.140.10 (GENE3D); PTHR23301 (PANTHER); PTHR23301 (PANTHER); PTHR23301:SF42 (PANTHER); IPR002557 (PROSITE_PROFILES); IPR002557 (PROSITE_PROFILES); IPR002557 (PROSITE_PROFILES); IPR036508 (SUPERFAMILY); IPR036508 (SUPERFAMILY); IPR036508 (SUPERFAMILY)	P:GO:0006030; F:GO:0008061; C:GO:0005576	P:chitin metabolic process; F:chitin binding; C:extracellular region
Cluster1	[INTERPRO, BLASTED]	TRINITY_DN99332_c2_g1_i3	histidine ammonia-lyase-like	5329	3	6.78565E-11	68.75						PTHR10545 (PANTHER); PTHR10545 (PANTHER); PTHR10545:SF50 (PANTHER); PTHR10545:SF50 (PANTHER)	no GO terms	no GO terms
Cluster1	[INTERPRO, BLASTED, MAPPED]	TRINITY_DN99593_c3_g1_i3	bone morphogenetic protein 1-like isoform X2	2392	10	7.89527E-38	62.22	1	P:GO:0007275	P:multicellular organism development			IPR013106 (PFAM); IPR013783 (G3DSA:2.60.40.GENE3D); IPR035914 (G3DSA:2.60.120.GENE3D); IPR000859 (PFAM); mobidb-lite (MOBIDB_LITE); PTHR44131 (PANTHER); IPR007110 (PROSITE_PROFILES); IPR000859 (PROSITE_PROFILES); IPR000859 (CDD); IPR035914 (SUPERFAMILY); IPR036179 (SUPERFAMILY)	no GO terms	no GO terms
Cluster1	[INTERPRO, BLASTED, MAPPED, ANNOTATED]	TRINITY_DN99854_c1_g2_i3	tax1-binding protein 1 homolog B-like	3823	8	0.0	66.06	3	P:GO:0010976; C:GO:0005615; C:GO:0005783	P:positive regulation of neuron projection development; C:extracellular space; C:endoplasmic reticulum			Coil (COILS); Coil (COILS); Coil (COILS); Coil (COILS); Coil (COILS); Coil (COILS); Coil (COILS); Coil (COILS); Coil (COILS); Coil (COILS); G3DSA:2.60.40.2840 (GENE3D); IPR012852 (PFAM); mobidb-lite (MOBIDB_LITE); mobidb-lite (MOBIDB_LITE)	no GO terms	no GO terms
Cluster1	[INTERPRO, BLASTED, MAPPED]	TRINITY_DN99840_c0_g1_i1	E3 ubiquitin-protein ligase RNF31-like isoform X1	6055	6	0.0	80.78	21	P:GO:0000209; P:GO:0007249; P:GO:0010803; P:GO:0016567; P:GO:0023035; P:GO:0043123; P:GO:0050852; P:GO:0051092; P:GO:0097039; P:GO:1903955; F:GO:0004842; F:GO:0005515; F:GO:0016740; F:GO:0031625; F:GO:0043130; F:GO:0046872; C:GO:0005737; C:GO:0005829; C:GO:0009898; C:GO:0035631; C:GO:0071797	P:protein polyubiquitination; P:I-kappaB kinase/NF-kappaB signaling; P:regulation of tumor necrosis factor-mediated signaling pathway; P:protein ubiquitination; P:CD40 signaling pathway; P:positive regulation of I-kappaB kinase/NF-kappaB signaling; P:T cell receptor signaling pathway; P:positive regulation of NF-kappaB transcription factor activity; P:protein linear polyubiquitination; P:positive…			IPR038446 (G3DSA:3.30.40.GENE3D); G3DSA:1.20.58.2190 (GENE3D); IPR018997 (PFAM); IPR013083 (G3DSA:3.30.40.GENE3D); G3DSA:1.10.8.10 (GENE3D); IPR032065 (PFAM); G3DSA:2.20.28.140 (GENE3D); IPR002867 (PFAM); mobidb-lite (MOBIDB_LITE); mobidb-lite (MOBIDB_LITE); mobidb-lite (MOBIDB_LITE); mobidb-lite (MOBIDB_LITE); IPR026254 (PANTHER); IPR001876 (PROSITE_PATTERNS); IPR017907 (PROSITE_PATTERNS); IPR00…	F:GO:0004842; F:GO:0008270; C:GO:0005622; C:GO:0071797	F:ubiquitin-protein transferase activity; F:zinc ion binding; C:intracellular; C:LUBAC complex
Cluster1	[INTERPRO, BLASTED, MAPPED]	TRINITY_DN100000_c6_g1_i1	OPTN_DANRERecName: Full=Optineurin	3020	10	1.59034E-97	45.91	83	P:GO:0000086; P:GO:0000187; P:GO:0001920; P:GO:0002223; P:GO:0002376; P:GO:0002479; P:GO:0002756; P:GO:0006351; P:GO:0006355; P:GO:0006914; P:GO:0006915; P:GO:0006954; P:GO:0006955; P:GO:0006974; P:GO:0007030; P:GO:0007165; P:GO:0007249; P:GO:0007254; P:GO:0008219; P:GO:0009615; P:GO:0010508; P:GO:0010803; P:GO:0016032; P:GO:0016192; P:GO:0016239; P:GO:0016310; P:GO:0016579; P:GO:0034067; P:GO:00…	P:G2/M transition of mitotic cell cycle; P:activation of MAPK activity; P:negative regulation of receptor recycling; P:stimulatory C-type lectin receptor signaling pathway; P:immune system process; P:antigen processing and presentation of exogenous peptide antigen via MHC class I, TAP-dependent; P:MyD88-independent toll-like receptor signaling pathway; P:transcription, DNA-templated; P:regulation…			Coil (COILS); Coil (COILS); Coil (COILS); Coil (COILS); Coil (COILS); Coil (COILS); Coil (COILS); Coil (COILS); Coil (COILS); Coil (COILS); IPR032419 (PFAM); G3DSA:1.20.5.390 (GENE3D); G3DSA:1.20.5.990 (GENE3D); G3DSA:3.30.160.60 (GENE3D); mobidb-lite (MOBIDB_LITE); mobidb-lite (MOBIDB_LITE); mobidb-lite (MOBIDB_LITE); IPR034735 (PROSITE_PROFILES); IPR013087 (PROSITE_PROFILES)	F:GO:0003676; F:GO:0070530	F:nucleic acid binding; F:K63-linked polyubiquitin modification-dependent protein binding
Cluster1	[INTERPRO, BLASTED, MAPPED, ANNOTATED]	TRINITY_DN100423_c3_g2_i1	Serine/threonine-protein kinase RIO3	2066	9	0.0	74.36	11	P:GO:0030490; P:GO:0032463; P:GO:0032728; P:GO:0039534; P:GO:0043124; P:GO:0045089; P:GO:0071359; P:GO:1990786; F:GO:0004674; F:GO:0089720; C:GO:0030688	P:maturation of SSU-rRNA; P:negative regulation of protein homooligomerization; P:positive regulation of interferon-beta production; P:negative regulation of MDA-5 signaling pathway; P:negative regulation of I-kappaB kinase/NF-kappaB signaling; P:positive regulation of innate immune response; P:cellular response to dsRNA; P:cellular response to dsDNA; F:protein serine/threonine kinase activity; F…			PF01163 (PFAM); G3DSA:1.10.510.10 (GENE3D); IPR017406 (PIRSF); G3DSA:3.30.200.20 (GENE3D); mobidb-lite (MOBIDB_LITE); mobidb-lite (MOBIDB_LITE); PTHR10593 (PANTHER); PTHR10593:SF22 (PANTHER); IPR018935 (PROSITE_PATTERNS); cd05146 (CDD); IPR011009 (SUPERFAMILY)	P:GO:0006468; F:GO:0004674; F:GO:0005524	P:protein phosphorylation; F:protein serine/threonine kinase activity; F:ATP binding
Cluster1	[INTERPRO, BLASTED]	TRINITY_DN100556_c4_g1_i2	histone deacetylase HDT1-like	1536	1	6.48015E-43	99.28						mobidb-lite (MOBIDB_LITE)	no GO terms	no GO terms
Cluster1	[INTERPRO, BLASTED, MAPPED]	TRINITY_DN100515_c2_g5_i3	bcl-2-like protein 1	5431	13	6.09549E-118	61.53	3	P:GO:0042981; C:GO:0016020; C:GO:0016021	P:regulation of apoptotic process; C:membrane; C:integral component of membrane			IPR026298 (PRINTS); IPR036834 (G3DSA:1.10.437.GENE3D); IPR026298 (PFAM); PTHR11256:SF50 (PANTHER); IPR026298 (PANTHER); IPR020717 (PROSITE_PATTERNS); IPR002475 (PROSITE_PROFILES); cd06845 (CDD); IPR036834 (SUPERFAMILY)	P:GO:0042981	P:regulation of apoptotic process
Cluster1	[INTERPRO, BLASTED, MAPPED, ANNOTATED]	TRINITY_DN101139_c0_g2_i1	dynein heavy chain 5, axonemal-like	8350	6	0.0	89.76	5	P:GO:0007018; F:GO:0003777; F:GO:0005524; F:GO:0016887; C:GO:0030286	P:microtubule-based movement; F:microtubule motor activity; F:ATP binding; F:ATPase activity; C:dynein complex	EC:3.6.1.3; EC:3.6.1.15	Adenosinetriphosphatase; Nucleoside-triphosphate phosphatase	Coil (COILS); Coil (COILS); Coil (COILS); Coil (COILS); IPR035706 (PFAM); G3DSA:1.10.8.1220 (GENE3D); G3DSA:3.40.50.11510 (GENE3D); G3DSA:1.20.920.20 (GENE3D); G3DSA:1.10.8.720 (GENE3D); IPR024743 (PFAM); G3DSA:3.40.50.300 (GENE3D); G3DSA:3.40.50.300 (GENE3D); G3DSA:1.20.920.20 (GENE3D); IPR011704 (PFAM); PF12775 (PFAM); IPR024317 (PFAM); G3DSA:3.40.50.300 (GENE3D); G3DSA:1.10.8.710 (GENE3D); G3D…	P:GO:0007018; F:GO:0003777; F:GO:0005524; F:GO:0016887; C:GO:0030286	P:microtubule-based movement; F:microtubule motor activity; F:ATP binding; F:ATPase activity; C:dynein complex
Cluster1	[INTERPRO, BLASTED, MAPPED, ANNOTATED]	TRINITY_DN101115_c2_g3_i5	ubiquitin-like modifier-activating enzyme 1	3871	6	0.0	84.86	3	P:GO:0006464; F:GO:0005524; F:GO:0008641	P:cellular protein modification process; F:ATP binding; F:ubiquitin-like modifier activating enzyme activity			IPR000011 (PRINTS); G3DSA:2.40.30.180 (GENE3D); G3DSA:3.40.50.720 (GENE3D); IPR032418 (PFAM); IPR018965 (PFAM); G3DSA:3.50.50.80 (GENE3D); IPR018075 (TIGRFAM); IPR038252 (G3DSA:3.10.290.GENE3D); G3DSA:1.10.10.2660 (GENE3D); G3DSA:3.40.50.12550 (GENE3D); IPR000594 (PFAM); IPR032420 (PFAM); IPR019572 (PFAM); mobidb-lite (MOBIDB_LITE); mobidb-lite (MOBIDB_LITE); PTHR10953:SF144 (PANTHER); PTHR10953 …	P:GO:0006464; F:GO:0008641	P:cellular protein modification process; F:ubiquitin-like modifier activating enzyme activity
Cluster2	[INTERPRO, BLASTED]	TRINITY_DN102542_c2_g1_i8	Protein FAM92A1-B	4919	1	9.44444E-36	64.29						no IPS match	no IPS match
Cluster2	[INTERPRO, BLASTED, MAPPED, ANNOTATED]	TRINITY_DN102732_c2_g1_i4	C3 and PZP-like alpha-2-macroglobulin domain-containing protein 8	2271	12	0.0	75.58	1	C:GO:0005576	C:extracellular region			G3DSA:1.50.10.20 (GENE3D); G3DSA:2.60.120.1540 (GENE3D); IPR011626 (PFAM); IPR001599 (PFAM); IPR013783 (G3DSA:2.60.40.GENE3D); IPR009048 (PFAM); IPR019565 (PFAM); IPR036595 (G3DSA:2.60.40.GENE3D); PTHR11412 (PANTHER); IPR019742 (PROSITE_PATTERNS); cd02897 (CDD); IPR036595 (SUPERFAMILY); IPR014756 (SUPERFAMILY); IPR008930 (SUPERFAMILY)	F:GO:0004866; C:GO:0005576; C:GO:0005615
Cluster2	[INTERPRO, BLASTED, MAPPED]	TRINITY_DN102732_c2_g2_i2	C3 and PZP-like alpha-2-macroglobulin domain-containing protein 8	663	14	1.17821E-87	67.16	5	P:GO:0010951; F:GO:0004866; C:GO:0005576; C:GO:0005615; C:GO:0005856	P:negative regulation of endopeptidase activity; F:endopeptidase inhibitor activity; C:extracellular region; C:extracellular space; C:cytoskeleton			IPR011625 (PFAM); G3DSA:2.60.40.1930 (GENE3D); PTHR11412 (PANTHER)	no GO terms
Cluster2	[INTERPRO, BLASTED, MAPPED]	TRINITY_DN101935_c0_g1_i1	Collagen alpha-2(VI) chain	7070	11	4.16896E-69	68.55	8	P:GO:0006955; P:GO:0010469; F:GO:0005125; F:GO:0005164; C:GO:0005581; C:GO:0005615; C:GO:0016020; C:GO:0016021	P:immune response; P:regulation of signaling receptor activity; F:cytokine activity; F:tumor necrosis factor receptor binding; C:collagen trimer; C:extracellular space; C:membrane; C:integral component of membrane			no IPS match	no IPS match
Cluster2	[INTERPRO, BLASTED]	TRINITY_DN102255_c3_g1_i2	TNFAIP3-interacting protein 1-like isoform X1	426	7	5.35373E-89	87.22						Coil (COILS); Coil (COILS)	no GO terms
Cluster2	[INTERPRO, BLASTED]	TRINITY_DN102350_c1_g1_i1	spatacsin-like isoform X2	8437	15	0.0	60.6						Coil (COILS); IPR028107 (PFAM); mobidb-lite (MOBIDB_LITE); mobidb-lite (MOBIDB_LITE); mobidb-lite (MOBIDB_LITE); PTHR13650:SF0 (PANTHER); IPR028103 (PANTHER)	no GO terms
Cluster2	[INTERPRO, BLASTED, MAPPED]	TRINITY_DN36550_c0_g1_i1	high mobility group protein B2	1337	18	1.41831E-14	82.59	3	P:GO:0008150; F:GO:0003674; C:GO:0005575	P:biological_process; F:molecular_function; C:cellular_component			mobidb-lite (MOBIDB_LITE); PTHR37948 (PANTHER); PTHR37948:SF1 (PANTHER)	no GO terms
Cluster2	[INTERPRO, BLASTED]	TRINITY_DN88819_c0_g1_i3	Ferrochelatase, mitochondrial	1699	3	0.0	91.35						IPR001015 (TIGRFAM); G3DSA:3.40.50.1400 (GENE3D); IPR001015 (PFAM); G3DSA:3.40.50.1400 (GENE3D); IPR001015 (PANTHER); PTHR11108:SF1 (PANTHER); IPR019772 (PROSITE_PATTERNS); IPR001015 (HAMAP); IPR033659 (CDD); IPR033644 (CDD); SSF53800 (SUPERFAMILY)	P:GO:0006783; F:GO:0004325
Cluster2	[INTERPRO, BLASTED, MAPPED, ANNOTATED]	TRINITY_DN89783_c0_g3_i1	protein sprouty homolog 1-like	2859	10	1.91093E-77	69.24	1	C:GO:0016020	C:membrane			IPR007875 (PFAM); mobidb-lite (MOBIDB_LITE); PTHR12365:SF7 (PANTHER); PTHR12365 (PANTHER); PTHR12365:SF7 (PANTHER); IPR007875 (PROSITE_PROFILES)	P:GO:0007275; P:GO:0009966; C:GO:0016020
Cluster2	[INTERPRO, BLASTED, MAPPED, ANNOTATED]	TRINITY_DN90682_c0_g1_i1	caltractin isoform X2	1256	5	8.75206E-111	97.06	1	F:GO:0005509	F:calcium ion binding			Coil (COILS); IPR002048 (PFAM); G3DSA:1.10.238.10 (GENE3D); IPR002048 (PFAM); G3DSA:1.10.238.10 (GENE3D); mobidb-lite (MOBIDB_LITE); PTHR23050:SF218 (PANTHER); PTHR23050 (PANTHER); IPR000629 (PROSITE_PATTERNS); IPR018247 (PROSITE_PATTERNS); IPR018247 (PROSITE_PATTERNS); IPR018247 (PROSITE_PATTERNS); IPR002048 (PROSITE_PROFILES); IPR002048 (PROSITE_PROFILES); IPR002048 (PROSITE_PROFILES); IPR00204…	F:GO:0005509
Cluster2	[INTERPRO, BLASTED]	TRINITY_DN90763_c0_g1_i3	B-cell lymphoma 3 protein	2319	8	0.0	71.52						IPR002110 (PRINTS); IPR002110 (PFAM); IPR020683 (PFAM); IPR036770 (G3DSA:1.25.40.GENE3D); mobidb-lite (MOBIDB_LITE); mobidb-lite (MOBIDB_LITE); PTHR24118 (PANTHER); PTHR24118:SF51 (PANTHER); IPR002110 (PROSITE_PROFILES); IPR002110 (PROSITE_PROFILES); IPR002110 (PROSITE_PROFILES); IPR020683 (PROSITE_PROFILES); IPR002110 (PROSITE_PROFILES); IPR020683 (CDD); IPR020683 (CDD); IPR036770 (SUPERFAMILY)	F:GO:0005515
Cluster2	[INTERPRO, BLASTED, MAPPED]	TRINITY_DN92052_c0_g1_i3	heterogeneous nuclear ribonucleoprotein U-like protein 1	2716	9	0.0	73.95	2	P:GO:0006396; P:GO:0009615	P:RNA processing; P:response to virus			Coil (COILS); IPR003877 (PFAM); PF13671 (PFAM); G3DSA:3.40.50.300 (GENE3D); G3DSA:2.60.120.920 (GENE3D); mobidb-lite (MOBIDB_LITE); mobidb-lite (MOBIDB_LITE); PTHR12381 (PANTHER); PTHR12381:SF56 (PANTHER); IPR001870 (PROSITE_PROFILES); IPR035778 (CDD); IPR013320 (SUPERFAMILY); IPR027417 (SUPERFAMILY)	F:GO:0005515
Cluster2	[INTERPRO, BLASTED]	TRINITY_DN92683_c0_g3_i1	Small integral membrane protein 13	1813	1	2.09186E-18	100.0						IPR031851 (PFAM); mobidb-lite (MOBIDB_LITE); PTHR36877 (PANTHER)	no GO terms
Cluster2	[INTERPRO, BLASTED, MAPPED, ANNOTATED]	TRINITY_DN92838_c0_g2_i2	IST1 homolog isoform X1	2705	6	8.14876E-103	89.1	23	P:GO:0007049; P:GO:0009838; P:GO:0015031; P:GO:0019076; P:GO:0036258; P:GO:0043312; P:GO:0045862; P:GO:0046745; P:GO:0048672; P:GO:0051301; P:GO:1904903; F:GO:0042802; F:GO:0044877; F:GO:0045296; F:GO:0090541; C:GO:0000785; C:GO:0005576; C:GO:0005635; C:GO:0005793; C:GO:0005813; C:GO:0005829; C:GO:0035578; C:GO:0090543	P:cell cycle; P:abscission; P:protein transport; P:viral release from host cell; P:multivesicular body assembly; P:neutrophil degranulation; P:positive regulation of proteolysis; P:viral capsid secondary envelopment; P:positive regulation of collateral sprouting; P:cell division; P:ESCRT III complex disassembly; F:identical protein binding; F:protein-containing complex binding; F:cadherin binding…			Coil (COILS); G3DSA:1.20.1260.60 (GENE3D); IPR005061 (PFAM); mobidb-lite (MOBIDB_LITE); IPR005061 (PANTHER); PTHR12161:SF5 (PANTHER)	P:GO:0015031
Cluster2	[INTERPRO, BLASTED]	TRINITY_DN92994_c2_g4_i1	Protein phosphatase 1 regulatory subunit 16A	1006	1	1.44885E-45	92.71						no IPS match	no IPS match
Cluster2	[INTERPRO, BLASTED]	TRINITY_DN92935_c0_g1_i2	protein lifeguard 1-like	1281	1	6.05992E-10	100.0						mobidb-lite (MOBIDB_LITE)	no GO terms
Cluster2	[INTERPRO, BLASTED]	TRINITY_DN93417_c0_g1_i1	Interferon-induced protein 44	1840	2	0.0	83.5						Coil (COILS); Coil (COILS); G3DSA:3.40.50.300 (GENE3D); PTHR14241:SF14 (PANTHER); PTHR14241 (PANTHER); cd00882 (CDD); IPR027417 (SUPERFAMILY)	no GO terms
Cluster2	[INTERPRO, BLASTED]	TRINITY_DN93554_c5_g1_i3	XDRP1 protein	2322	7	0.0	71.72						IPR000626 (PFAM); IPR015940 (PFAM); G3DSA:1.10.260.100 (GENE3D); G3DSA:1.10.8.10 (GENE3D); G3DSA:3.10.20.90 (GENE3D); mobidb-lite (MOBIDB_LITE); mobidb-lite (MOBIDB_LITE); mobidb-lite (MOBIDB_LITE); IPR028799 (PTHR10677:PANTHER); IPR015496 (PANTHER); IPR015940 (PROSITE_PROFILES); IPR000626 (PROSITE_PROFILES); cd14399 (CDD); IPR029071 (SUPERFAMILY); IPR009060 (SUPERFAMILY)	F:GO:0005515
Cluster2	[INTERPRO, BLASTED, MAPPED]	TRINITY_DN93628_c2_g7_i1	SIR2 family transcriptional regulator	2203	10	0.0	68.86	1	F:GO:0070403	F:NAD+ binding			IPR003000 (PFAM); G3DSA:2.20.28.200 (GENE3D); G3DSA:3.40.50.1220 (GENE3D); mobidb-lite (MOBIDB_LITE); PTHR11085:SF20 (PANTHER); PTHR11085 (PANTHER); IPR026590 (PROSITE_PROFILES); IPR029035 (SUPERFAMILY)	F:GO:0070403
Cluster2	[INTERPRO, BLASTED, MAPPED]	TRINITY_DN94829_c0_g1_i6	microphthalmia-associated transcription factor isoform X2	1657	6	0.0	64.88	5	P:GO:0006355; P:GO:0006357; F:GO:0003700; F:GO:0046983; C:GO:0005634	P:regulation of transcription, DNA-templated; P:regulation of transcription by RNA polymerase II; F:DNA-binding transcription factor activity; F:protein dimerization activity; C:nucleus			Coil (COILS); Coil (COILS); IPR031867 (PFAM); IPR011598 (PFAM); IPR036638 (G3DSA:4.10.280.GENE3D); mobidb-lite (MOBIDB_LITE); PTHR12565 (PANTHER); IPR024098 (PTHR12565:PANTHER); IPR011598 (PROSITE_PROFILES); IPR011598 (CDD); IPR036638 (SUPERFAMILY)	P:GO:0006959; P:GO:0045893; F:GO:0046983
Cluster2	[INTERPRO, BLASTED, MAPPED]	TRINITY_DN94829_c0_g1_i8	microphthalmia-associated transcription factor-like	1109	4	6.64455E-106	73.05	5	P:GO:0006355; P:GO:0006959; P:GO:0045670; P:GO:0045893; F:GO:0046983	P:regulation of transcription, DNA-templated; P:humoral immune response; P:regulation of osteoclast differentiation; P:positive regulation of transcription, DNA-templated; F:protein dimerization activity			Coil (COILS); IPR031867 (PFAM); PTHR12565 (PANTHER); IPR024100 (PTHR12565:PANTHER)	P:GO:0006959; P:GO:0045670; P:GO:0045893; F:GO:0046983
Cluster2	[INTERPRO, BLASTED]	TRINITY_DN94863_c0_g3_i2	Synaptosomal-associated protein 29	2205	6	8.76383E-157	70.14						G3DSA:1.20.5.110 (GENE3D); G3DSA:1.20.5.110 (GENE3D); mobidb-lite (MOBIDB_LITE); PTHR19305:SF9 (PANTHER); PTHR19305 (PANTHER); IPR000727 (PROSITE_PROFILES); IPR000727 (PROSITE_PROFILES); cd15856 (CDD); SSF58038 (SUPERFAMILY); SSF58038 (SUPERFAMILY)	no GO terms
Cluster2	[INTERPRO, BLASTED, MAPPED, ANNOTATED]	TRINITY_DN94982_c1_g1_i5	tRNA-splicing ligase RtcB homolog	2803	8	0.0	93.46	7	P:GO:0006388; F:GO:0003972; F:GO:0005524; F:GO:0008289; F:GO:0046872; C:GO:0005737; C:GO:0072669	P:tRNA splicing, via endonucleolytic cleavage and ligation; F:RNA ligase (ATP) activity; F:ATP binding; F:lipid binding; F:metal ion binding; C:cytoplasm; C:tRNA-splicing ligase complex	EC:6.5.1.3	RNA ligase (ATP)	IPR036025 (G3DSA:3.90.1860.GENE3D); IPR001233 (PFAM); IPR001233 (PANTHER); IPR001233 (PROSITE_PATTERNS); IPR027513 (HAMAP); IPR036025 (SUPERFAMILY)	P:GO:0006388; P:GO:0006396; F:GO:0003972; F:GO:0008452; C:GO:0072669
Cluster2	[INTERPRO, BLASTED]	TRINITY_DN94962_c1_g1_i2	Integrase/recombinase xerD-like	1423	2	1.72292E-51	68.72						IPR010998 (G3DSA:1.10.150.GENE3D); SSF47823 (SUPERFAMILY)	no GO terms
Cluster2	[INTERPRO, BLASTED]	TRINITY_DN95672_c0_g2_i1	coronin-1A-like	2346	5	0.0	83.84						Coil (COILS); PF16300 (PFAM); IPR015943 (G3DSA:2.130.10.GENE3D); IPR001680 (PFAM); IPR015048 (PFAM); mobidb-lite (MOBIDB_LITE); IPR015505 (PANTHER); IPR019775 (PROSITE_PATTERNS); IPR001680 (PROSITE_PROFILES); IPR017986 (PROSITE_PROFILES); IPR001680 (PROSITE_PROFILES); IPR001680 (PROSITE_PROFILES); IPR036322 (SUPERFAMILY)	F:GO:0005515
Cluster2	[INTERPRO, BLASTED]	TRINITY_DN95629_c0_g1_i3	granulins-like isoform X1	409	8	1.40532E-72	83.0						IPR000118 (PFAM); IPR037277 (G3DSA:3.10.20.GENE3D); PTHR12274 (PANTHER); IPR000118 (PROSITE_PATTERNS); SSF57277 (SUPERFAMILY); SSF57277 (SUPERFAMILY)	no GO terms
Cluster2	[INTERPRO, BLASTED, MAPPED, ANNOTATED]	TRINITY_DN95981_c2_g1_i1	Ubiquitin-40S ribosomal protein S27a	213	11	1.08836E-35	98.32	8	P:GO:0006412; P:GO:0007623; F:GO:0002020; F:GO:0003735; C:GO:0005654; C:GO:0016021; C:GO:0022625; C:GO:0043209	P:translation; P:circadian rhythm; F:protease binding; F:structural constituent of ribosome; C:nucleoplasm; C:integral component of membrane; C:cytosolic large ribosomal subunit; C:myelin sheath			no IPS match	no IPS match
Cluster2	[INTERPRO, BLASTED, MAPPED, ANNOTATED]	TRINITY_DN95981_c2_g1_i11	polyubiquitin	521	12	6.44522E-118	98.84	2	C:GO:0005634; C:GO:0005737	C:nucleus; C:cytoplasm			IPR019956 (PRINTS); IPR000626 (PFAM); G3DSA:3.10.20.90 (GENE3D); PTHR10666:SF242 (PANTHER); PTHR10666:SF242 (PANTHER); PTHR10666 (PANTHER); PTHR10666 (PANTHER); IPR019954 (PROSITE_PATTERNS); IPR019954 (PROSITE_PATTERNS); IPR000626 (PROSITE_PROFILES); IPR000626 (PROSITE_PROFILES); cd01803 (CDD); cd01803 (CDD); IPR029071 (SUPERFAMILY); IPR029071 (SUPERFAMILY)	F:GO:0005515
Cluster2	[INTERPRO, BLASTED, MAPPED, ANNOTATED]	TRINITY_DN96053_c0_g1_i1	homeobox protein engrailed-2b-like	1903	10	4.89091E-139	57.65	3	P:GO:0006355; F:GO:0043565; C:GO:0005634	P:regulation of transcription, DNA-templated; F:sequence-specific DNA binding; C:nucleus			Coil (COILS); IPR001356 (PFAM); G3DSA:1.10.10.60 (GENE3D); mobidb-lite (MOBIDB_LITE); mobidb-lite (MOBIDB_LITE); PTHR24327:SF41 (PANTHER); PTHR24327 (PANTHER); IPR017970 (PROSITE_PATTERNS); IPR001356 (PROSITE_PROFILES); IPR001356 (CDD); IPR009057 (SUPERFAMILY)	P:GO:0006355; F:GO:0003677; F:GO:0043565
Cluster2	[INTERPRO, BLASTED, MAPPED, ANNOTATED]	TRINITY_DN96053_c0_g1_i4	homeobox protein engrailed-2b-like	1949	10	8.21998E-138	57.65	3	P:GO:0006355; F:GO:0043565; C:GO:0005634	P:regulation of transcription, DNA-templated; F:sequence-specific DNA binding; C:nucleus			Coil (COILS); IPR001356 (PFAM); G3DSA:1.10.10.60 (GENE3D); mobidb-lite (MOBIDB_LITE); mobidb-lite (MOBIDB_LITE); PTHR24327:SF41 (PANTHER); PTHR24327 (PANTHER); IPR017970 (PROSITE_PATTERNS); IPR001356 (PROSITE_PROFILES); IPR001356 (CDD); IPR009057 (SUPERFAMILY)	P:GO:0006355; F:GO:0003677; F:GO:0043565
Cluster2	[INTERPRO, BLASTED, MAPPED]	TRINITY_DN96466_c1_g2_i2	dual serine/threonine and tyrosine protein kinase-like	3879	8	0.0	56.76	5	P:GO:0006468; P:GO:0016310; F:GO:0004672; F:GO:0005524; F:GO:0016301	P:protein phosphorylation; P:phosphorylation; F:protein kinase activity; F:ATP binding; F:kinase activity			Coil (COILS); G3DSA:3.30.200.20 (GENE3D); G3DSA:3.40.50.300 (GENE3D); IPR022812 (PFAM); G3DSA:1.10.510.10 (GENE3D); PTHR10465:SF0 (PANTHER); IPR027094 (PANTHER); IPR027417 (SUPERFAMILY); IPR011009 (SUPERFAMILY)	F:GO:0003924
Cluster2	[INTERPRO, BLASTED, MAPPED]	TRINITY_DN96604_c1_g1_i1	protein JTB-like	1875	4	5.91809E-24	56.31	2	C:GO:0016020; C:GO:0016021	C:membrane; C:integral component of membrane			IPR008657 (PFAM); G3DSA:2.40.50.490 (GENE3D); mobidb-lite (MOBIDB_LITE); IPR008657 (PANTHER); IPR008657 (PRODOM)	C:GO:0016021
Cluster2	[INTERPRO, BLASTED]	TRINITY_DN96771_c2_g1_i4	BRO1 domain-containing protein BROX-like	3191	6	0.0	87.4						IPR038499 (G3DSA:1.25.40.GENE3D); IPR004328 (PFAM); mobidb-lite (MOBIDB_LITE); PTHR23032:SF1 (PANTHER); PTHR23032 (PANTHER); IPR004328 (PROSITE_PROFILES); cd09243 (CDD)	no GO terms
Cluster2	[INTERPRO, BLASTED]	TRINITY_DN96956_c0_g3_i3	Malignant fibrous histiocytoma-amplified sequence 1	6194	2	0.0	99.7						Coil (COILS); PF08477 (PFAM); IPR032171 (PFAM); G3DSA:3.40.50.300 (GENE3D); G3DSA:1.10.533.10 (GENE3D); IPR001611 (PFAM); IPR000488 (PFAM); IPR032675 (G3DSA:3.80.10.GENE3D); G3DSA:1.10.10.2190 (GENE3D); mobidb-lite (MOBIDB_LITE); mobidb-lite (MOBIDB_LITE); IPR001611 (PROSITE_PROFILES); IPR001611 (PROSITE_PROFILES); IPR001611 (PROSITE_PROFILES); IPR001611 (PROSITE_PROFILES); IPR001611 (PROSITE_PRO…	P:GO:0007165; F:GO:0005515
Cluster2	[INTERPRO, BLASTED]	TRINITY_DN97020_c0_g1_i2	Aclacinomycin 10-hydroxylase RdmB	1438	3	6.66027E-31	91.33						no IPS match	no IPS match
Cluster2	[INTERPRO, BLASTED]	TRINITY_DN97269_c1_g1_i7	tyramine receptor 1-like	3748	7	0.0	65.39						IPR000276 (PRINTS); IPR000276 (PFAM); G3DSA:1.20.1070.10 (GENE3D); mobidb-lite (MOBIDB_LITE); mobidb-lite (MOBIDB_LITE); mobidb-lite (MOBIDB_LITE); PTHR43893 (PANTHER); PTHR43893:SF6 (PANTHER); IPR000276 (PROSITE_PATTERNS); IPR017452 (PROSITE_PROFILES); cd14967 (CDD); SSF81321 (SUPERFAMILY)	P:GO:0007186; F:GO:0004930; C:GO:0016021
Cluster2	[INTERPRO, BLASTED]	TRINITY_DN97672_c1_g2_i1	GRIP and coiled-coil domain-containing protein 2	2086	1	8.18342E-81	100.0						G3DSA:2.30.42.10 (GENE3D); G3DSA:2.80.10.50 (GENE3D); mobidb-lite (MOBIDB_LITE); IPR036034 (SUPERFAMILY); IPR008996 (SUPERFAMILY)	F:GO:0005515
Cluster2	[INTERPRO, BLASTED, MAPPED, ANNOTATED]	TRINITY_DN97662_c2_g1_i10	Dual specificity protein phosphatase 8	2112	11	0.0	59.27	1	F:GO:0016791	F:phosphatase activity			IPR008343 (PRINTS); IPR000340 (PFAM); IPR001763 (PFAM); IPR029021 (G3DSA:3.90.190.GENE3D); IPR036873 (G3DSA:3.40.250.GENE3D); IPR024950 (PANTHER); PTHR10159:SF37 (PANTHER); IPR016130 (PROSITE_PATTERNS); IPR020422 (PROSITE_PROFILES); IPR001763 (PROSITE_PROFILES); IPR000387 (PROSITE_PROFILES); cd01446 (CDD); IPR020422 (CDD); IPR036873 (SUPERFAMILY); IPR029021 (SUPERFAMILY)	P:GO:0006470; P:GO:0016311; F:GO:0004725; F:GO:0008138; F:GO:0016791; F:GO:0017017
Cluster2	[INTERPRO, BLASTED]	TRINITY_DN97822_c0_g3_i5	ERAD-associated E3 ubiquitin-protein ligase component HRD3B-like	1090	2	1.54976E-78	61.08						IPR006597 (PFAM); IPR011990 (G3DSA:1.25.40.GENE3D); PTHR45011 (PANTHER); IPR013026 (PROSITE_PROFILES); SSF81901 (SUPERFAMILY)	F:GO:0005515
Cluster2	[INTERPRO, BLASTED, MAPPED, ANNOTATED]	TRINITY_DN97929_c2_g1_i2	probable serine incorporator	2333	7	0.0	74.37	1	C:GO:0016020	C:membrane			IPR005016 (PFAM); mobidb-lite (MOBIDB_LITE); IPR005016 (PANTHER); PS51257 (PROSITE_PROFILES)	C:GO:0016020
Cluster2	[INTERPRO, BLASTED, MAPPED]	TRINITY_DN98051_c6_g4_i2	TNFAIP3 interacting protein 2	2274	2	5.02242E-5	50.04	1	F:GO:0070530	F:K63-linked polyubiquitin modification-dependent protein binding			Coil (COILS); Coil (COILS); Coil (COILS); Coil (COILS); Coil (COILS)	no GO terms
Cluster2	[INTERPRO, BLASTED, MAPPED, ANNOTATED]	TRINITY_DN98388_c0_g2_i5	Charged multivesicular body protein 1b	822	6	1.08092E-122	90.81	1	P:GO:0007034	P:vacuolar transport			Coil (COILS); Coil (COILS); Coil (COILS); IPR005024 (PFAM); mobidb-lite (MOBIDB_LITE); PTHR10476 (PANTHER); PTHR10476:SF18 (PANTHER)	P:GO:0007034
Cluster2	[INTERPRO, BLASTED, MAPPED, ANNOTATED]	TRINITY_DN98376_c3_g1_i5	Signal transducing adapter molecule 1	2417	8	0.0	74.02	4	P:GO:0044087; P:GO:0050794; F:GO:0005515; C:GO:0005768	P:regulation of cellular component biogenesis; P:regulation of cellular process; F:protein binding; C:endosome			Coil (COILS); Coil (COILS); Coil (COILS); IPR001452 (PRINTS); PR00499 (PRINTS); IPR003903 (PFAM); IPR008942 (G3DSA:1.25.40.GENE3D); IPR001452 (PFAM); G3DSA:2.30.30.40 (GENE3D); IPR002014 (PFAM); mobidb-lite (MOBIDB_LITE); mobidb-lite (MOBIDB_LITE); mobidb-lite (MOBIDB_LITE); mobidb-lite (MOBIDB_LITE); PTHR13856:SF135 (PANTHER); PTHR13856 (PANTHER); IPR002014 (PROSITE_PROFILES); IPR003903 (PROSITE…	P:GO:0006886; F:GO:0005515
Cluster2	[INTERPRO, BLASTED, MAPPED]	TRINITY_DN98458_c1_g1_i2	apoptotic protease-activating factor 1-like	4746	6	0.0	81.22	4	P:GO:0006508; P:GO:0042981; F:GO:0008233; F:GO:0043531	P:proteolysis; P:regulation of apoptotic process; F:peptidase activity; F:ADP binding			Coil (COILS); PR00364 (PRINTS); IPR020472 (PRINTS); IPR001680 (PFAM); G3DSA:1.10.533.10 (GENE3D); IPR002182 (PFAM); IPR015943 (G3DSA:2.130.10.GENE3D); G3DSA:1.10.8.430 (GENE3D); IPR036388 (G3DSA:1.10.10.GENE3D); IPR001315 (PFAM); G3DSA:1.10.533.10 (GENE3D); IPR024977 (PFAM); IPR015943 (G3DSA:2.130.10.GENE3D); G3DSA:3.40.50.300 (GENE3D); G3DSA:1.25.40.370 (GENE3D); PTHR22845 (PANTHER); IPR019775 (…	P:GO:0042981; F:GO:0005515; F:GO:0043531
Cluster2	[INTERPRO, BLASTED]	TRINITY_DN98484_c4_g1_i1	ralBP1-associated Eps domain-containing protein 1-like	4161	7	0.0	93.71						Coil (COILS); Coil (COILS); G3DSA:1.10.238.10 (GENE3D); IPR000261 (PFAM); mobidb-lite (MOBIDB_LITE); mobidb-lite (MOBIDB_LITE); mobidb-lite (MOBIDB_LITE); mobidb-lite (MOBIDB_LITE); mobidb-lite (MOBIDB_LITE); PTHR11216 (PANTHER); PTHR11216:SF87 (PANTHER); IPR018247 (PROSITE_PATTERNS); IPR002048 (PROSITE_PROFILES); IPR000261 (PROSITE_PROFILES); cd00052 (CDD); IPR011992 (SUPERFAMILY)	F:GO:0005509; F:GO:0005515
Cluster2	[INTERPRO, BLASTED, MAPPED, ANNOTATED]	TRINITY_DN98436_c2_g1_i1	P2X purinoceptor 4-like	1680	8	0.0	76.46	2	P:GO:0050896; C:GO:0016020	P:response to stimulus; C:membrane			IPR001429 (PRINTS); IPR027309 (G3DSA:2.60.490.GENE3D); IPR001429 (TIGRFAM); G3DSA:1.10.287.940 (GENE3D); IPR001429 (PIRSF); IPR001429 (PFAM); IPR001429 (PANTHER); PTHR10125:SF19 (PANTHER)	P:GO:0033198; P:GO:0098655; F:GO:0001614; F:GO:0004931; C:GO:0005887
Cluster2	[INTERPRO, BLASTED]	TRINITY_DN98634_c6_g1_i11	Protein FAM65A	4726	10	0.0	69.65						Coil (COILS); Coil (COILS); IPR031780 (PFAM); mobidb-lite (MOBIDB_LITE); mobidb-lite (MOBIDB_LITE); IPR026136 (PANTHER); IPR026136 (PANTHER); PTHR15829:SF13 (PANTHER); PTHR15829:SF13 (PANTHER)	no GO terms
Cluster2	[INTERPRO, BLASTED, MAPPED, ANNOTATED]	TRINITY_DN98736_c1_g2_i9	Sugar phosphate exchanger 3	2291	5	0.0	81.84	2	C:GO:0005829; C:GO:0030176	C:cytosol; C:integral component of endoplasmic reticulum membrane			G3DSA:1.20.1250.20 (GENE3D); IPR011701 (PFAM); G3DSA:1.20.1250.20 (GENE3D); IPR000849 (PIRSF); mobidb-lite (MOBIDB_LITE); PTHR43184 (PANTHER); IPR020846 (PROSITE_PROFILES); PS51257 (PROSITE_PROFILES); IPR020846 (CDD); IPR036259 (SUPERFAMILY)	P:GO:0055085; F:GO:0022857; C:GO:0016021
Cluster2	[INTERPRO, BLASTED, MAPPED]	TRINITY_DN98736_c2_g1_i1	Venom prothrombin activator oscutarin-C non-catalytic subunit	3629	6	1.45537E-34	47.43	1	F:GO:0005509	F:calcium ion binding			IPR000421 (PFAM); IPR008979 (G3DSA:2.60.120.GENE3D); IPR035914 (G3DSA:2.60.120.GENE3D); IPR000859 (PFAM); IPR036383 (G3DSA:2.20.100.GENE3D); IPR035914 (G3DSA:2.60.120.GENE3D); IPR014648 (PANTHER); IPR000421 (PROSITE_PATTERNS); IPR000859 (PROSITE_PROFILES); IPR000859 (PROSITE_PROFILES); IPR000421 (PROSITE_PROFILES); IPR000884 (PROSITE_PROFILES); cd00057 (CDD); IPR000859 (CDD); IPR000859 (CDD); IPR…	P:GO:0001525; P:GO:0007411; P:GO:0038084; F:GO:0005021; F:GO:0017154
Cluster2	[INTERPRO, BLASTED, MAPPED, ANNOTATED]	TRINITY_DN98755_c0_g1_i1	major facilitator superfamily domain-containing protein 1-like	2787	3	0.0	86.19	1	C:GO:0016020	C:membrane			G3DSA:1.20.1250.20 (GENE3D); G3DSA:1.20.1250.20 (GENE3D); IPR011701 (PFAM); PTHR23512 (PANTHER); PTHR23512:SF3 (PANTHER); IPR020846 (PROSITE_PROFILES); IPR020846 (CDD); IPR036259 (SUPERFAMILY)	P:GO:0055085; C:GO:0016021
Cluster2	[INTERPRO, BLASTED]	TRINITY_DN98950_c4_g1_i3	vicilin-like seed storage protein At2g18540	390	1	6.0381E-68	100.0						mobidb-lite (MOBIDB_LITE)	no GO terms
Cluster2	[INTERPRO, BLASTED, MAPPED]	TRINITY_DN99264_c5_g1_i11	Transmembrane protein 104	2570	6	0.0	78.11	2	C:GO:0016020; C:GO:0016021	C:membrane; C:integral component of membrane			IPR013057 (PFAM); mobidb-lite (MOBIDB_LITE); PTHR16189:SF0 (PANTHER); PTHR16189 (PANTHER)	no GO terms
Cluster2	[INTERPRO, BLASTED, MAPPED]	TRINITY_DN99308_c0_g1_i9	Pre-mRNA branch site protein p14	650	16	4.05569E-91	48.04	5	P:GO:0006030; F:GO:0003676; F:GO:0003723; F:GO:0008061; C:GO:0005576	P:chitin metabolic process; F:nucleic acid binding; F:RNA binding; F:chitin binding; C:extracellular region			G3DSA:3.20.20.80 (GENE3D); IPR002557 (PFAM); G3DSA:2.170.140.10 (GENE3D); mobidb-lite (MOBIDB_LITE); PTHR23301:SF45 (PANTHER); PTHR23301 (PANTHER); PTHR23301 (PANTHER); PTHR23301:SF45 (PANTHER); IPR002557 (PROSITE_PROFILES); IPR002557 (PROSITE_PROFILES); IPR002557 (PROSITE_PROFILES); IPR036508 (SUPERFAMILY); IPR036508 (SUPERFAMILY); IPR036508 (SUPERFAMILY)	P:GO:0006030; F:GO:0008061; C:GO:0005576
Cluster2	[INTERPRO, BLASTED, MAPPED]	TRINITY_DN99535_c1_g1_i5	ATP-binding cassette sub-family A member 3-like	5461	7	0.0	80.35	7	P:GO:0055085; F:GO:0000166; F:GO:0005524; F:GO:0016887; F:GO:0042626; C:GO:0016020; C:GO:0016021	P:transmembrane transport; F:nucleotide binding; F:ATP binding; F:ATPase activity; F:ATPase-coupled transmembrane transporter activity; C:membrane; C:integral component of membrane			PF12698 (PFAM); G3DSA:3.40.50.300 (GENE3D); IPR003439 (PFAM); IPR026082 (PANTHER); IPR026969 (PTHR19229:PANTHER); IPR017871 (PROSITE_PATTERNS); IPR003439 (PROSITE_PROFILES); IPR003439 (PROSITE_PROFILES); cd03263 (CDD); cd03263 (CDD); IPR027417 (SUPERFAMILY); IPR027417 (SUPERFAMILY)	P:GO:0055085; F:GO:0005524; F:GO:0016887; F:GO:0042626; C:GO:0016021
Cluster2	[INTERPRO, BLASTED]	TRINITY_DN99688_c2_g2_i4	spartin-like isoform X1	2821	4	0.0	71.74						IPR009686 (PFAM); G3DSA:1.20.58.280 (GENE3D); mobidb-lite (MOBIDB_LITE); mobidb-lite (MOBIDB_LITE); PTHR21068 (PANTHER); PTHR21068:SF20 (PANTHER); IPR036181 (SUPERFAMILY)	no GO terms
Cluster2	[INTERPRO, BLASTED]	TRINITY_DN99635_c1_g2_i1	probable serine/threonine-protein kinase DDB_G0271682	2467	12	0.0	72.21						Coil (COILS); Coil (COILS); Coil (COILS); Coil (COILS); G3DSA:1.10.510.10 (GENE3D); IPR000719 (PFAM); mobidb-lite (MOBIDB_LITE); mobidb-lite (MOBIDB_LITE); mobidb-lite (MOBIDB_LITE); IPR017441 (PROSITE_PATTERNS); IPR000719 (PROSITE_PROFILES); IPR011009 (SUPERFAMILY)	P:GO:0006468; F:GO:0004672; F:GO:0005524
Cluster2	[INTERPRO, BLASTED]	TRINITY_DN99767_c0_g2_i1	Hydroxysteroid dehydrogenase-like protein 2	3552	1	1.31436E-53	74.33						G3DSA:1.10.1410.40 (GENE3D); IPR024810 (PFAM); mobidb-lite (MOBIDB_LITE); mobidb-lite (MOBIDB_LITE); PTHR10656 (PANTHER)	no GO terms
Cluster2	[INTERPRO, BLASTED, MAPPED]	TRINITY_DN99773_c1_g1_i5	eukaryotic translation initiation factor 2-alpha kinase 3	3202	4	0.0	63.67	9	P:GO:0001666; P:GO:0006413; P:GO:0006468; P:GO:0016310; F:GO:0003743; F:GO:0004672; F:GO:0005524; F:GO:0016301; C:GO:0005575	P:response to hypoxia; P:translational initiation; P:protein phosphorylation; P:phosphorylation; F:translation initiation factor activity; F:protein kinase activity; F:ATP binding; F:kinase activity; C:cellular_component			IPR015943 (G3DSA:2.130.10.GENE3D); G3DSA:1.10.510.10 (GENE3D); G3DSA:3.30.200.20 (GENE3D); IPR000719 (PFAM); mobidb-lite (MOBIDB_LITE); PTHR11042:SF108 (PANTHER); PTHR11042 (PANTHER); PTHR11042:SF108 (PANTHER); IPR008271 (PROSITE_PATTERNS); IPR017441 (PROSITE_PATTERNS); IPR000719 (PROSITE_PROFILES); IPR011009 (SUPERFAMILY); IPR011047 (SUPERFAMILY)	P:GO:0006468; F:GO:0004672; F:GO:0005515; F:GO:0005524
Cluster2	[INTERPRO, BLASTED]	TRINITY_DN99889_c0_g1_i8	serine/threonine-protein kinase LMTK1-like	3807	3	0.0	82.05						IPR001245 (PFAM); PIRSF000615 (PIRSF); G3DSA:1.10.510.10 (GENE3D); mobidb-lite (MOBIDB_LITE); mobidb-lite (MOBIDB_LITE); PTHR24417 (PANTHER); IPR000719 (PROSITE_PROFILES); IPR011009 (SUPERFAMILY)	P:GO:0006468; F:GO:0004672; F:GO:0005524
Cluster2	[INTERPRO, BLASTED, MAPPED]	TRINITY_DN99877_c1_g1_i10	nicastrin-like protein	3656	6	0.0	72.96	3	P:GO:0016485; C:GO:0016020; C:GO:0016021	P:protein processing; C:membrane; C:integral component of membrane			G3DSA:3.40.630.10 (GENE3D); IPR008710 (PFAM); IPR008710 (PANTHER); cd03881 (CDD); SSF53187 (SUPERFAMILY)	P:GO:0016485; C:GO:0016021
Cluster2	[INTERPRO, BLASTED, MAPPED]	TRINITY_DN100042_c0_g6_i2	E3 ubiquitin-protein ligase HECTD1-like	2678	6	0.0	79.56	20	P:GO:0000209; P:GO:0006281; P:GO:0006511; P:GO:0006974; P:GO:0016567; P:GO:0045995; P:GO:1901315; P:GO:2000780; F:GO:0004842; F:GO:0005515; F:GO:0016740; F:GO:0016874; F:GO:0046872; F:GO:0046966; F:GO:0061630; C:GO:0005634; C:GO:0005654; C:GO:0005737; C:GO:0005829; C:GO:0016607	P:protein polyubiquitination; P:DNA repair; P:ubiquitin-dependent protein catabolic process; P:cellular response to DNA damage stimulus; P:protein ubiquitination; P:regulation of embryonic development; P:negative regulation of histone H2A K63-linked ubiquitination; P:negative regulation of double-strand break repair; F:ubiquitin-protein transferase activity; F:protein binding; F:transferase activ…			Coil (COILS); G3DSA:3.90.1750.10 (GENE3D); G3DSA:3.30.2160.10 (GENE3D); IPR000569 (PFAM); G3DSA:3.90.1750.10 (GENE3D); G3DSA:1.10.720.80 (GENE3D); mobidb-lite (MOBIDB_LITE); PTHR11254 (PANTHER); PTHR11254:SF322 (PANTHER); IPR000569 (PROSITE_PROFILES); IPR000569 (PROSITE_PROFILES); IPR035983 (SUPERFAMILY); IPR035983 (SUPERFAMILY)	F:GO:0004842
Cluster2	[INTERPRO, BLASTED, MAPPED]	TRINITY_DN100067_c5_g1_i12	ET putative translation product	3069	1	1.26127E-73	67.59	5	P:GO:0008150; F:GO:0003674; C:GO:0005575; C:GO:0016020; C:GO:0016021	P:biological_process; F:molecular_function; C:cellular_component; C:membrane; C:integral component of membrane			G3DSA:1.20.1250.20 (GENE3D); IPR011701 (PFAM); PTHR23294:SF0 (PANTHER); PTHR23294 (PANTHER); IPR036259 (SUPERFAMILY)	P:GO:0055085; C:GO:0016021
Cluster2	[INTERPRO, BLASTED]	TRINITY_DN100027_c1_g1_i1	Kinesin light chain	4019	6	0.0	63.38						Coil (COILS); IPR011990 (G3DSA:1.25.40.GENE3D); IPR019734 (PFAM); PF13424 (PFAM); G3DSA:3.40.50.300 (GENE3D); IPR011990 (G3DSA:1.25.40.GENE3D); PF13374 (PFAM); IPR011990 (G3DSA:1.25.40.GENE3D); IPR019734 (PROSITE_PROFILES); IPR019734 (PROSITE_PROFILES); IPR019734 (PROSITE_PROFILES); IPR019734 (PROSITE_PROFILES); IPR019734 (PROSITE_PROFILES); IPR019734 (PROSITE_PROFILES); IPR019734 (PROSITE_PROFIL…	F:GO:0005515
Cluster2	[INTERPRO, BLASTED]	TRINITY_DN100108_c1_g3_i9	cytochrome P450 3A24-like	641	13	3.85836E-61	77.06						IPR001128 (PRINTS); IPR002403 (PRINTS); IPR036396 (G3DSA:1.10.630.GENE3D); IPR001128 (PFAM); PTHR24291:SF50 (PANTHER); PTHR24291 (PANTHER); IPR017972 (PROSITE_PATTERNS); IPR036396 (SUPERFAMILY)	P:GO:0055114; F:GO:0004497; F:GO:0005506; F:GO:0016705; F:GO:0020037
Cluster2	[INTERPRO, BLASTED, MAPPED, ANNOTATED]	TRINITY_DN100244_c1_g2_i2	E3 ubiquitin-protein ligase MIB1-like	4070	5	0.0	86.98	4	P:GO:0016567; F:GO:0004842; F:GO:0008270; F:GO:0016874	P:protein ubiquitination; F:ubiquitin-protein transferase activity; F:zinc ion binding; F:ligase activity			Coil (COILS); IPR002110 (PRINTS); IPR002110 (PFAM); IPR000433 (PFAM); PF13920 (PFAM); IPR020683 (PFAM); G3DSA:3.30.60.90 (GENE3D); IPR037252 (G3DSA:2.30.30.GENE3D); IPR036770 (G3DSA:1.25.40.GENE3D); IPR010606 (PFAM); IPR013083 (G3DSA:3.30.40.GENE3D); IPR036770 (G3DSA:1.25.40.GENE3D); PTHR24202 (PANTHER); PTHR24202:SF52 (PANTHER); IPR000433 (PROSITE_PATTERNS); IPR002110 (PROSITE_PROFILES); IPR0021…	P:GO:0016567; F:GO:0004842; F:GO:0005515; F:GO:0008270; F:GO:0046872
Cluster2	[INTERPRO, BLASTED, MAPPED, ANNOTATED]	TRINITY_DN100229_c2_g1_i1	substance-P receptor-like	1709	8	1.54944E-56	64.55	2	P:GO:0002253; P:GO:0050794	P:activation of immune response; P:regulation of cellular process			IPR000276 (PRINTS); G3DSA:1.20.1070.10 (GENE3D); IPR000276 (PFAM); PTHR43919:SF3 (PANTHER); PTHR43919 (PANTHER); IPR017452 (PROSITE_PROFILES); cd00637 (CDD); SSF81321 (SUPERFAMILY)	P:GO:0007186; F:GO:0004930; C:GO:0016021
Cluster2	[INTERPRO, BLASTED, MAPPED, ANNOTATED]	TRINITY_DN100563_c1_g1_i18	Natural resistance-associated macrophage protein 2	4429	6	0.0	87.36	3	P:GO:0030001; F:GO:0046873; C:GO:0016021	P:metal ion transport; F:metal ion transmembrane transporter activity; C:integral component of membrane			IPR001046 (PRINTS); IPR001046 (TIGRFAM); IPR001046 (PFAM); mobidb-lite (MOBIDB_LITE); IPR001046 (PANTHER); PTHR11706:SF73 (PANTHER)	P:GO:0030001; F:GO:0046873; C:GO:0016020
Cluster2	[INTERPRO, BLASTED, MAPPED]	TRINITY_DN100771_c0_g1_i1	C3 and PZP-like alpha-2-macroglobulin domain-containing protein 8	759	12	1.75619E-158	60.53	4	P:GO:0010951; F:GO:0004866; C:GO:0005576; C:GO:0005615	P:negative regulation of endopeptidase activity; F:endopeptidase inhibitor activity; C:extracellular region; C:extracellular space			IPR002890 (PFAM); G3DSA:2.60.40.1930 (GENE3D); PTHR11412 (PANTHER)	F:GO:0004866
Cluster2	[INTERPRO, BLASTED]	TRINITY_DN101387_c1_g1_i4	Coiled-coil domain-containing protein 124	4242	7	7.55979E-55	76.34						IPR000980 (PRINTS); IPR000980 (PFAM); IPR036860 (G3DSA:3.30.505.GENE3D); mobidb-lite (MOBIDB_LITE); mobidb-lite (MOBIDB_LITE); IPR000980 (PROSITE_PROFILES); cd00173 (CDD); IPR036860 (SUPERFAMILY)	no GO terms
Cluster2	[INTERPRO, BLASTED, MAPPED, ANNOTATED]	TRINITY_DN101407_c6_g2_i7	Ras-related GTP-binding protein D	863	1	2.1906E-139	88.81	1	F:GO:0005525	F:GTP binding			G3DSA:3.40.50.300 (GENE3D); IPR006762 (PFAM); G3DSA:3.30.450.190 (GENE3D); IPR006762 (PANTHER); PTHR11259:SF6 (PANTHER); cd11385 (CDD); IPR027417 (SUPERFAMILY)	F:GO:0005525
Cluster2	[INTERPRO, BLASTED]	TRINITY_DN101595_c0_g2_i6	Unconventional myosin-IXa	4053	4	0.0	89.59						Coil (COILS); Coil (COILS); Coil (COILS); IPR000198 (PFAM); G3DSA:3.30.70.3240 (GENE3D); IPR002219 (PFAM); IPR000048 (PFAM); G3DSA:3.30.60.20 (GENE3D); G3DSA:1.20.5.190 (GENE3D); IPR008936 (G3DSA:1.10.555.GENE3D); mobidb-lite (MOBIDB_LITE); mobidb-lite (MOBIDB_LITE); mobidb-lite (MOBIDB_LITE); mobidb-lite (MOBIDB_LITE); mobidb-lite (MOBIDB_LITE); PTHR13140 (PANTHER); IPR028558 (PTHR13140:PANTHER)…	P:GO:0007165; P:GO:0035556; P:GO:0043547; F:GO:0003774; F:GO:0005096; F:GO:0005515
Cluster2	[INTERPRO, BLASTED]	TRINITY_DN101621_c0_g1_i9	Interferon-induced protein 44	2786	1	1.63388E-119	92.42						mobidb-lite (MOBIDB_LITE); mobidb-lite (MOBIDB_LITE)	no GO terms
Cluster3	[INTERPRO, BLASTED, MAPPED]	TRINITY_DN102564_c2_g1_i8	reverse transcriptase	3785	6	9.05829E-49	51.13	2	P:GO:0006278; F:GO:0003964	P:RNA-dependent DNA biosynthetic process; F:RNA-directed DNA polymerase activity			PTHR21301 (PANTHER); IPR000477 (PROSITE_PROFILES)	no GO terms	no GO terms
Cluster3	[INTERPRO, BLASTED, MAPPED, ANNOTATED]	TRINITY_DN102732_c2_g1_i6	C3 and PZP-like alpha-2-macroglobulin domain-containing protein 8	2006	12	0.0	75.28	1	C:GO:0005576	C:extracellular region			Coil (COILS); IPR013783 (G3DSA:2.60.40.GENE3D); IPR001599 (PFAM); G3DSA:2.60.120.1540 (GENE3D); IPR019565 (PFAM); G3DSA:1.50.10.20 (GENE3D); IPR036595 (G3DSA:2.60.40.GENE3D); IPR009048 (PFAM); IPR011626 (PFAM); PTHR11412 (PANTHER); IPR019742 (PROSITE_PATTERNS); cd02897 (CDD); IPR014756 (SUPERFAMILY); IPR036595 (SUPERFAMILY); IPR008930 (SUPERFAMILY)	F:GO:0004866; C:GO:0005576; C:GO:0005615	F:endopeptidase inhibitor activity; C:extracellular region; C:extracellular space
Cluster3	[INTERPRO, BLASTED, MAPPED, ANNOTATED]	TRINITY_DN102732_c2_g1_i9	C3 and PZP-like alpha-2-macroglobulin domain-containing protein 8 isoform X2	1819	10	0.0	70.45	1	C:GO:0005576	C:extracellular region			G3DSA:2.60.120.1540 (GENE3D); IPR013783 (G3DSA:2.60.40.GENE3D); IPR019565 (PFAM); IPR011626 (PFAM); G3DSA:1.50.10.20 (GENE3D); IPR001599 (PFAM); PTHR11412 (PANTHER); IPR019742 (PROSITE_PATTERNS); cd02897 (CDD); IPR008930 (SUPERFAMILY); IPR014756 (SUPERFAMILY)	F:GO:0004866; C:GO:0005615	F:endopeptidase inhibitor activity; C:extracellular space
Cluster3	[INTERPRO, BLASTED, MAPPED, ANNOTATED]	TRINITY_DN102732_c2_g1_i10	C3 and PZP-like alpha-2-macroglobulin domain-containing protein 8	2227	12	0.0	75.35	1	C:GO:0005576	C:extracellular region			IPR011626 (PFAM); IPR013783 (G3DSA:2.60.40.GENE3D); G3DSA:2.60.120.1540 (GENE3D); IPR009048 (PFAM); IPR036595 (G3DSA:2.60.40.GENE3D); IPR019565 (PFAM); IPR001599 (PFAM); G3DSA:1.50.10.20 (GENE3D); PTHR11412 (PANTHER); IPR019742 (PROSITE_PATTERNS); cd02897 (CDD); IPR014756 (SUPERFAMILY); IPR008930 (SUPERFAMILY); IPR036595 (SUPERFAMILY)	F:GO:0004866; C:GO:0005576; C:GO:0005615	F:endopeptidase inhibitor activity; C:extracellular region; C:extracellular space
Cluster3	[INTERPRO, BLASTED, MAPPED]	TRINITY_DN102079_c1_g1_i9	zinc metalloproteinase nas-6-like	1826	13	0.0	64.9	7	P:GO:0006508; F:GO:0004222; F:GO:0008233; F:GO:0008237; F:GO:0008270; F:GO:0016787; F:GO:0046872	P:proteolysis; F:metalloendopeptidase activity; F:peptidase activity; F:metallopeptidase activity; F:zinc ion binding; F:hydrolase activity; F:metal ion binding			IPR001506 (PRINTS); IPR024079 (G3DSA:3.40.390.GENE3D); IPR001506 (PFAM); IPR003582 (PFAM); mobidb-lite (MOBIDB_LITE); PTHR10127:SF781 (PANTHER); PTHR10127 (PANTHER); IPR003582 (PROSITE_PROFILES); IPR034035 (CDD); SSF55486 (SUPERFAMILY)	P:GO:0006508; F:GO:0004222; F:GO:0008237	P:proteolysis; F:metalloendopeptidase activity; F:metallopeptidase activity
Cluster3	[INTERPRO, BLASTED]	TRINITY_DN102320_c1_g2_i9	nose resistant to fluoxetine protein 6-like	3335	16	0.0	71.4						IPR002656 (PFAM); PTHR11161 (PANTHER)	F:GO:0016747	F:transferase activity, transferring acyl groups other than amino-acyl groups
Cluster3	[INTERPRO, BLASTED, MAPPED]	TRINITY_DN78437_c0_g1_i1	Hepatic leukemia factor	1616	5	7.03373E-105	69.89	9	P:GO:0006355; P:GO:0006366; P:GO:0007275; P:GO:0045944; F:GO:0000977; F:GO:0001228; F:GO:0003677; F:GO:0003700; C:GO:0005634	P:regulation of transcription, DNA-templated; P:transcription by RNA polymerase II; P:multicellular organism development; P:positive regulation of transcription by RNA polymerase II; F:RNA polymerase II transcription regulatory region sequence-specific DNA binding; F:DNA-binding transcription activator activity, RNA polymerase II-specific; F:DNA binding; F:DNA-binding transcription factor activit…			Coil (COILS); IPR004827 (PFAM); G3DSA:1.20.5.170 (GENE3D); mobidb-lite (MOBIDB_LITE); PTHR11988 (PANTHER); PTHR11988:SF27 (PANTHER); IPR004827 (PROSITE_PROFILES); cd14695 (CDD); SSF57959 (SUPERFAMILY)	P:GO:0006355; F:GO:0003700	P:regulation of transcription, DNA-templated; F:DNA-binding transcription factor activity
Cluster3	[INTERPRO, BLASTED, MAPPED]	TRINITY_DN83109_c0_g1_i1	Tubulin polymerization-promoting protein family member 2	884	5	6.45158E-101	78.4	1	F:GO:0005509	F:calcium ion binding			IPR008907 (PFAM); G3DSA:1.10.238.10 (GENE3D); mobidb-lite (MOBIDB_LITE); IPR008907 (PANTHER); IPR011992 (SUPERFAMILY)	no GO terms	no GO terms
Cluster3	[INTERPRO, BLASTED, MAPPED]	TRINITY_DN87202_c0_g1_i4	glutaredoxin, putative	590	10	1.41025E-27	70.4	6	P:GO:0022900; P:GO:0045454; P:GO:0055114; F:GO:0009055; F:GO:0015035; C:GO:0005623	P:electron transport chain; P:cell redox homeostasis; P:oxidation-reduction process; F:electron transfer activity; F:protein disulfide oxidoreductase activity; C:obsolete cell			IPR014025 (PRINTS); G3DSA:3.40.30.10 (GENE3D); IPR011899 (TIGRFAM); IPR002109 (PFAM); PTHR10168 (PANTHER); PTHR10168:SF184 (PANTHER); IPR011767 (PROSITE_PATTERNS); IPR002109 (PROSITE_PROFILES); cd03419 (CDD); IPR036249 (SUPERFAMILY)	P:GO:0045454; F:GO:0009055; F:GO:0015035	P:cell redox homeostasis; F:electron transfer activity; F:protein disulfide oxidoreductase activity
Cluster3	[INTERPRO, BLASTED]	TRINITY_DN89228_c1_g1_i1	myophilin, putative	787	8	2.41935E-128	67.05						Coil (COILS); IPR003096 (PRINTS); IPR001715 (PFAM); IPR036872 (G3DSA:1.10.418.GENE3D); mobidb-lite (MOBIDB_LITE); PTHR18959 (PANTHER); PTHR18959:SF84 (PANTHER); IPR001715 (PROSITE_PROFILES); IPR001715 (CDD); IPR036872 (SUPERFAMILY)	F:GO:0005515	F:protein binding
Cluster3	[INTERPRO, BLASTED, MAPPED, ANNOTATED]	TRINITY_DN90329_c0_g1_i1	lamin-L(I)-like	2559	7	0.0	71.09	2	F:GO:0005198; C:GO:0005882	F:structural molecule activity; C:intermediate filament			Coil (COILS); Coil (COILS); Coil (COILS); Coil (COILS); IPR036415 (G3DSA:2.60.40.GENE3D); G3DSA:1.20.5.1160 (GENE3D); G3DSA:1.20.5.1160 (GENE3D); IPR001664 (PFAM); G3DSA:1.20.5.170 (GENE3D); IPR001322 (PFAM); mobidb-lite (MOBIDB_LITE); mobidb-lite (MOBIDB_LITE); mobidb-lite (MOBIDB_LITE); IPR001664 (PANTHER); PTHR23239:SF158 (PANTHER); IPR018039 (PROSITE_PATTERNS); SSF90257 (SUPERFAMILY); SSF6459…	F:GO:0005198; C:GO:0005882	F:structural molecule activity; C:intermediate filament
Cluster3	[INTERPRO, BLASTED, MAPPED, ANNOTATED]	TRINITY_DN90662_c0_g2_i1	SH3 domain-binding glutamic acid-rich-like protein 3	815	5	1.79842E-58	77.2	2	C:GO:0005737; C:GO:0016604	C:cytoplasm; C:nuclear body			IPR006993 (PIRSF); G3DSA:3.40.30.10 (GENE3D); IPR006993 (PFAM); PTHR12232 (PANTHER); IPR006993 (CDD); IPR036249 (SUPERFAMILY)	no GO terms	no GO terms
Cluster3	[INTERPRO, BLASTED, MAPPED]	TRINITY_DN90989_c0_g2_i1	fibroblast growth factor 1-like	1315	9	8.71534E-98	67.14	5	P:GO:0008543; P:GO:0010469; F:GO:0005104; F:GO:0008083; C:GO:0005576	P:fibroblast growth factor receptor signaling pathway; P:regulation of signaling receptor activity; F:fibroblast growth factor receptor binding; F:growth factor activity; C:extracellular region			Coil (COILS); PR00262 (PRINTS); G3DSA:2.80.10.50 (GENE3D); IPR002209 (PFAM); IPR002209 (PANTHER); IPR008996 (SUPERFAMILY)	F:GO:0008083	F:growth factor activity
Cluster3	[INTERPRO, BLASTED, MAPPED, ANNOTATED]	TRINITY_DN91097_c0_g1_i4	X-box binding protein 1	2029	9	1.18716E-110	78.7	2	P:GO:0006355; F:GO:0003700	P:regulation of transcription, DNA-templated; F:DNA-binding transcription factor activity			Coil (COILS); G3DSA:1.20.5.170 (GENE3D); IPR004827 (PFAM); mobidb-lite (MOBIDB_LITE); mobidb-lite (MOBIDB_LITE); mobidb-lite (MOBIDB_LITE); PTHR13301:SF78 (PANTHER); PTHR13301 (PANTHER); IPR004827 (PROSITE_PATTERNS); IPR004827 (PROSITE_PROFILES); cd14691 (CDD); SSF57959 (SUPERFAMILY)	P:GO:0006355; F:GO:0003700	P:regulation of transcription, DNA-templated; F:DNA-binding transcription factor activity
Cluster3	[INTERPRO, BLASTED]	TRINITY_DN91234_c0_g1_i1	Dual specificity protein phosphatase 1	2450	6	0.0	72.37						IPR020417 (PRINTS); IPR008343 (PRINTS); IPR001763 (PFAM); IPR000340 (PFAM); IPR029021 (G3DSA:3.90.190.GENE3D); IPR036873 (G3DSA:3.40.250.GENE3D); mobidb-lite (MOBIDB_LITE); PTHR10159:SF109 (PANTHER); IPR024950 (PANTHER); IPR016130 (PROSITE_PATTERNS); IPR020422 (PROSITE_PROFILES); IPR000387 (PROSITE_PROFILES); IPR001763 (PROSITE_PROFILES); IPR020422 (CDD); cd01446 (CDD); IPR029021 (SUPERFAMILY); I…	P:GO:0006470; P:GO:0016311; F:GO:0004725; F:GO:0008138; F:GO:0016791; F:GO:0017017	P:protein dephosphorylation; P:dephosphorylation; F:protein tyrosine phosphatase activity; F:protein tyrosine/serine/threonine phosphatase activity; F:phosphatase activity; F:MAP kinase tyrosine/serine/threonine phosphatase activity
Cluster3	[INTERPRO, BLASTED, MAPPED, ANNOTATED]	TRINITY_DN91933_c0_g1_i1	Ribonucleoside-diphosphate reductase subunit M2	1494	10	0.0	87.04	7	P:GO:0006260; P:GO:0009263; P:GO:0055114; F:GO:0004748; F:GO:0046872; C:GO:0005971; C:GO:0016021	P:DNA replication; P:deoxyribonucleotide biosynthetic process; P:oxidation-reduction process; F:ribonucleoside-diphosphate reductase activity, thioredoxin disulfide as acceptor; F:metal ion binding; C:ribonucleoside-diphosphate reductase complex; C:integral component of membrane	EC:1.17.4; EC:1.17.4.1	Acting on CH or CH(2) groups; Ribonucleoside-diphosphate reductase	IPR000358 (PFAM); IPR012348 (G3DSA:1.10.620.GENE3D); PTHR23409:SF20 (PANTHER); IPR000358 (PANTHER); IPR030475 (PROSITE_PATTERNS); IPR033909 (CDD); IPR009078 (SUPERFAMILY)	P:GO:0009263; P:GO:0055114; F:GO:0016491	P:deoxyribonucleotide biosynthetic process; P:oxidation-reduction process; F:oxidoreductase activity
Cluster3	[INTERPRO, BLASTED, MAPPED, ANNOTATED]	TRINITY_DN93753_c6_g2_i2	POU domain, class 3, transcription factor 4-like	5504	7	0.0	75.32	5	P:GO:0006355; P:GO:0048513; F:GO:0003700; F:GO:0043565; C:GO:0005634	P:regulation of transcription, DNA-templated; P:animal organ development; F:DNA-binding transcription factor activity; F:sequence-specific DNA binding; C:nucleus			IPR013847 (PRINTS); G3DSA:1.10.260.40 (GENE3D); IPR000327 (PFAM); IPR001356 (PFAM); G3DSA:1.10.10.60 (GENE3D); mobidb-lite (MOBIDB_LITE); PTHR11636:SF115 (PANTHER); PTHR11636 (PANTHER); IPR017970 (PROSITE_PATTERNS); IPR000327 (PROSITE_PATTERNS); IPR000327 (PROSITE_PATTERNS); IPR001356 (PROSITE_PROFILES); IPR000327 (PROSITE_PROFILES); IPR001356 (CDD); IPR009057 (SUPERFAMILY); IPR010982 (SUPERFAMIL…	P:GO:0006355; F:GO:0003677; F:GO:0003700; F:GO:0043565	P:regulation of transcription, DNA-templated; F:DNA binding; F:DNA-binding transcription factor activity; F:sequence-specific DNA binding
Cluster3	[INTERPRO, BLASTED, MAPPED, ANNOTATED]	TRINITY_DN94199_c0_g1_i7	Cleavage stimulation factor subunit 3	4062	8	0.0	85.01	2	P:GO:0006396; C:GO:0005634	P:RNA processing; C:nucleus			Coil (COILS); G3DSA:1.25.40.1040 (GENE3D); IPR008847 (PFAM); mobidb-lite (MOBIDB_LITE); mobidb-lite (MOBIDB_LITE); PTHR19980 (PANTHER); IPR011990 (SUPERFAMILY)	P:GO:0006397; F:GO:0005515; C:GO:0005634	P:mRNA processing; F:protein binding; C:nucleus
Cluster3	[INTERPRO, BLASTED, MAPPED]	TRINITY_DN94538_c1_g1_i2	circadian locomoter output cycles protein kaput-like	2218	11	0.0	69.84	8	P:GO:0006351; P:GO:0006355; F:GO:0003677; F:GO:0003700; F:GO:0046983; C:GO:0005634; C:GO:0005667; C:GO:0005737	P:transcription, DNA-templated; P:regulation of transcription, DNA-templated; F:DNA binding; F:DNA-binding transcription factor activity; F:protein dimerization activity; C:nucleus; C:transcription regulator complex; C:cytoplasm			Coil (COILS); IPR011598 (PFAM); G3DSA:3.30.450.20 (GENE3D); PF14598 (PFAM); IPR013767 (PFAM); IPR036638 (G3DSA:4.10.280.GENE3D); G3DSA:3.30.450.20 (GENE3D); mobidb-lite (MOBIDB_LITE); mobidb-lite (MOBIDB_LITE); PTHR23042 (PANTHER); PTHR23042:SF67 (PANTHER); IPR011598 (PROSITE_PROFILES); IPR000014 (PROSITE_PROFILES); IPR000014 (PROSITE_PROFILES); IPR011598 (CDD); IPR000014 (CDD); IPR000014 (CDD); …	P:GO:0006355; F:GO:0046983	P:regulation of transcription, DNA-templated; F:protein dimerization activity
Cluster3	[INTERPRO, BLASTED, MAPPED, ANNOTATED]	TRINITY_DN94619_c0_g1_i6	Cyclic AMP-responsive element-binding protein 3-like 3	2172	15	0.0	74.32	5	P:GO:0030968; P:GO:0045944; F:GO:0003700; F:GO:0035497; C:GO:0005634	P:endoplasmic reticulum unfolded protein response; P:positive regulation of transcription by RNA polymerase II; F:DNA-binding transcription factor activity; F:cAMP response element binding; C:nucleus			Coil (COILS); IPR004827 (PFAM); G3DSA:1.20.5.170 (GENE3D); mobidb-lite (MOBIDB_LITE); mobidb-lite (MOBIDB_LITE); IPR029806 (PTHR22952:PANTHER); PTHR22952 (PANTHER); IPR004827 (PROSITE_PATTERNS); IPR004827 (PROSITE_PROFILES); cd14689 (CDD); SSF57959 (SUPERFAMILY)	P:GO:0006355; P:GO:0030968; P:GO:0045944; F:GO:0003700; F:GO:0035497	P:regulation of transcription, DNA-templated; P:endoplasmic reticulum unfolded protein response; P:positive regulation of transcription by RNA polymerase II; F:DNA-binding transcription factor activity; F:cAMP response element binding
Cluster3	[INTERPRO, BLASTED, MAPPED, ANNOTATED]	TRINITY_DN94723_c0_g2_i5	Tryptophan--tRNA ligase, cytoplasmic	1966	6	0.0	87.06	16	P:GO:0006436; P:GO:0006469; P:GO:0008285; P:GO:0010628; P:GO:0010835; P:GO:0031334; P:GO:0045765; F:GO:0004830; F:GO:0005524; F:GO:0019210; F:GO:0019901; F:GO:0019904; F:GO:0042803; C:GO:0005634; C:GO:0005829; C:GO:0032991	P:tryptophanyl-tRNA aminoacylation; P:negative regulation of protein kinase activity; P:negative regulation of cell population proliferation; P:positive regulation of gene expression; P:regulation of protein ADP-ribosylation; P:positive regulation of protein-containing complex assembly; P:regulation of angiogenesis; F:tryptophan-tRNA ligase activity; F:ATP binding; F:kinase inhibitor activity; F:…	EC:6.1.1.2	Tryptophan--tRNA ligase	IPR002306 (PRINTS); G3DSA:1.10.240.10 (GENE3D); IPR002305 (PFAM); IPR002306 (TIGRFAM); IPR014729 (G3DSA:3.40.50.GENE3D); PTHR10055 (PANTHER); PTHR10055:SF1 (PANTHER); IPR001412 (PROSITE_PATTERNS); IPR002306 (CDD); SSF52374 (SUPERFAMILY)	P:GO:0006418; P:GO:0006436; F:GO:0000166; F:GO:0004812; F:GO:0004830; F:GO:0005524; C:GO:0005737	P:tRNA aminoacylation for protein translation; P:tryptophanyl-tRNA aminoacylation; F:nucleotide binding; F:aminoacyl-tRNA ligase activity; F:tryptophan-tRNA ligase activity; F:ATP binding; C:cytoplasm
Cluster3	[INTERPRO, BLASTED, MAPPED]	TRINITY_DN94881_c3_g3_i1	zyxin-binding protein	743	10	2.16722E-49	73.7	1	F:GO:0046872	F:metal ion binding			no IPS match	no IPS match	no IPS match
Cluster3	[INTERPRO, BLASTED]	TRINITY_DN94893_c7_g3_i1	glycine-rich domain-containing protein 2-like	2552	6	0.0	62.37						IPR009836 (PFAM); PTHR34365 (PANTHER); PTHR34365:SF2 (PANTHER)	no GO terms	no GO terms
Cluster3	[INTERPRO, BLASTED, MAPPED, ANNOTATED]	TRINITY_DN94946_c1_g1_i4	Cathepsin L	1095	15	0.0	74.27	4	P:GO:0051603; F:GO:0004197; C:GO:0005615; C:GO:0005764	P:proteolysis involved in cellular protein catabolic process; F:cysteine-type endopeptidase activity; C:extracellular space; C:lysosome	EC:3.4.22	Acting on peptide bonds (peptidases)	IPR000668 (PFAM); G3DSA:3.90.70.10 (GENE3D); IPR013201 (PFAM); IPR013128 (PANTHER); PTHR12411:SF57 (PANTHER); IPR000169 (PROSITE_PATTERNS); cd02248 (CDD); SSF54001 (SUPERFAMILY)	P:GO:0006508; F:GO:0008234	P:proteolysis; F:cysteine-type peptidase activity
Cluster3	[INTERPRO, BLASTED]	TRINITY_DN95331_c1_g3_i2	NAD-dependent deacetylase sir2A-like	2210	1	4.9348E-36	62.84						IPR016098 (G3DSA:2.160.20.GENE3D); IPR013912 (PFAM); IPR017901 (PROSITE_PROFILES); IPR036223 (SUPERFAMILY)	P:GO:0000902; P:GO:0007010; F:GO:0003779	P:cell morphogenesis; P:cytoskeleton organization; F:actin binding
Cluster3	[INTERPRO, BLASTED, MAPPED]	TRINITY_DN95711_c1_g1_i4	Cyclic AMP-dependent transcription factor ATF-2	2405	10	0.0	56.94	5	P:GO:0006355; P:GO:0006357; F:GO:0003676; F:GO:0003700; C:GO:0005634	P:regulation of transcription, DNA-templated; P:regulation of transcription by RNA polymerase II; F:nucleic acid binding; F:DNA-binding transcription factor activity; C:nucleus			Coil (COILS); G3DSA:3.30.160.60 (GENE3D); IPR004827 (PFAM); G3DSA:1.20.5.170 (GENE3D); mobidb-lite (MOBIDB_LITE); PTHR19304 (PANTHER); IPR004827 (PROSITE_PATTERNS); IPR013087 (PROSITE_PATTERNS); IPR004827 (PROSITE_PROFILES); IPR013087 (PROSITE_PROFILES); cd14687 (CDD); SSF57959 (SUPERFAMILY); IPR036236 (SUPERFAMILY)	P:GO:0006355; F:GO:0003676; F:GO:0003700	P:regulation of transcription, DNA-templated; F:nucleic acid binding; F:DNA-binding transcription factor activity
Cluster3	[INTERPRO, BLASTED, MAPPED]	TRINITY_DN95832_c1_g1_i2	Chitin synthase 6	5820	4	0.0	70.45	3	F:GO:0016758; C:GO:0016020; C:GO:0016021	F:transferase activity, transferring hexosyl groups; C:membrane; C:integral component of membrane			IPR029044 (G3DSA:3.90.550.GENE3D); IPR001660 (PFAM); PF03142 (PFAM); IPR001660 (PFAM); G3DSA:1.10.150.50 (GENE3D); G3DSA:1.10.150.50 (GENE3D); mobidb-lite (MOBIDB_LITE); mobidb-lite (MOBIDB_LITE); IPR004835 (PANTHER); PTHR22914:SF20 (PANTHER); IPR001660 (PROSITE_PROFILES); IPR001660 (PROSITE_PROFILES); cd04190 (CDD); IPR029044 (SUPERFAMILY); IPR013761 (SUPERFAMILY); IPR013761 (SUPERFAMILY)	F:GO:0005515; F:GO:0016758	F:protein binding; F:transferase activity, transferring hexosyl groups
Cluster3	[INTERPRO, BLASTED, MAPPED, ANNOTATED]	TRINITY_DN95981_c2_g1_i5	TPA_exp: ubiquitin	419	12	1.02962E-94	98.86	3	F:GO:0005515; C:GO:0005634; C:GO:0005737	F:protein binding; C:nucleus; C:cytoplasm			IPR019956 (PRINTS); IPR000626 (PFAM); G3DSA:3.10.20.90 (GENE3D); PTHR10666 (PANTHER); PTHR10666:SF238 (PANTHER); IPR019954 (PROSITE_PATTERNS); IPR000626 (PROSITE_PROFILES); cd01803 (CDD); IPR029071 (SUPERFAMILY)	F:GO:0005515	F:protein binding
Cluster3	[INTERPRO, BLASTED]	TRINITY_DN95981_c2_g1_i12	AChain A, Crystal Structure Of The Mouse Hoil1-l-nzf In Complex With Linear Di- Ubiquitin	324	13	3.79425E-69	98.2						IPR019956 (PRINTS); IPR000626 (PFAM); G3DSA:3.10.20.90 (GENE3D); PTHR10666:SF238 (PANTHER); PTHR10666 (PANTHER); IPR000626 (PROSITE_PROFILES); IPR029071 (SUPERFAMILY)	F:GO:0005515	F:protein binding
Cluster3	[INTERPRO, BLASTED, MAPPED, ANNOTATED]	TRINITY_DN95981_c2_g1_i13	rCG21222, isoform CRA_b	307	14	2.8464E-65	98.32	3	F:GO:0005515; C:GO:0005634; C:GO:0005737	F:protein binding; C:nucleus; C:cytoplasm			IPR019956 (PRINTS); IPR000626 (PFAM); G3DSA:3.10.20.90 (GENE3D); PTHR10666 (PANTHER); PTHR10666:SF238 (PANTHER); IPR019954 (PROSITE_PATTERNS); IPR000626 (PROSITE_PROFILES); cd01803 (CDD); IPR029071 (SUPERFAMILY)	F:GO:0005515	F:protein binding
Cluster3	[INTERPRO, BLASTED, MAPPED, ANNOTATED]	TRINITY_DN96061_c1_g1_i11	AP-3 complex subunit beta-2	4001	3	0.0	91.64	3	P:GO:0006886; P:GO:0016192; C:GO:0030123	P:intracellular protein transport; P:vesicle-mediated transport; C:AP-3 adaptor complex			IPR002553 (PFAM); IPR026740 (PIRSF); IPR029390 (PFAM); mobidb-lite (MOBIDB_LITE); mobidb-lite (MOBIDB_LITE); PTHR11134:SF10 (PANTHER); PTHR11134:SF10 (PANTHER); IPR026739 (PANTHER); IPR016024 (SUPERFAMILY)	P:GO:0006886; P:GO:0016192; F:GO:0005488; C:GO:0030117; C:GO:0030123	P:intracellular protein transport; P:vesicle-mediated transport; F:binding; C:membrane coat; C:AP-3 adaptor complex
Cluster3	[INTERPRO, BLASTED, MAPPED]	TRINITY_DN96681_c6_g1_i4	tick legumain	2350	4	0.0	83.74	2	P:GO:0006508; F:GO:0008233	P:proteolysis; F:peptidase activity			IPR001096 (PRINTS); IPR001096 (PFAM); G3DSA:3.40.50.1460 (GENE3D); G3DSA:1.10.132.130 (GENE3D); IPR001096 (PIRSF); PIRSF500139 (PIRSF); IPR001096 (PANTHER); PTHR12000:SF3 (PANTHER)	P:GO:0006508; F:GO:0008233	P:proteolysis; F:peptidase activity
Cluster3	[INTERPRO, BLASTED]	TRINITY_DN97079_c2_g1_i2	protein jagged-1a-like	3057	7	0.0	57.13						G3DSA:2.10.25.10 (GENE3D); G3DSA:2.170.16.10 (GENE3D); G3DSA:2.10.25.10 (GENE3D); G3DSA:2.10.25.10 (GENE3D); PF07591 (PFAM); PTHR24033 (PANTHER); IPR013032 (PROSITE_PATTERNS); IPR013032 (PROSITE_PATTERNS); IPR013032 (PROSITE_PATTERNS); IPR013032 (PROSITE_PATTERNS); IPR013032 (PROSITE_PATTERNS); IPR013032 (PROSITE_PATTERNS); IPR013032 (PROSITE_PATTERNS); IPR000742 (PROSITE_PROFILES); IPR006141 (PR…	P:GO:0016539	P:intein-mediated protein splicing
Cluster3	[INTERPRO, BLASTED, MAPPED, ANNOTATED]	TRINITY_DN97037_c1_g1_i3	MAP kinase-activated protein kinase 2 isoform X1	1970	7	0.0	80.44	11	P:GO:0000165; P:GO:0007166; P:GO:0018105; P:GO:0046777; F:GO:0004683; F:GO:0005516; F:GO:0005524; F:GO:0009931; F:GO:0051019; C:GO:0005634; C:GO:0005737	P:MAPK cascade; P:cell surface receptor signaling pathway; P:peptidyl-serine phosphorylation; P:protein autophosphorylation; F:calmodulin-dependent protein kinase activity; F:calmodulin binding; F:ATP binding; F:calcium-dependent protein serine/threonine kinase activity; F:mitogen-activated protein kinase binding; C:nucleus; C:cytoplasm	EC:2.7.11.17	Calcium/calmodulin-dependent protein kinase	G3DSA:3.30.200.20 (GENE3D); IPR027442 (G3DSA:4.10.1170.GENE3D); G3DSA:1.10.510.10 (GENE3D); IPR000719 (PFAM); PIRSF000654 (PIRSF); mobidb-lite (MOBIDB_LITE); PTHR24349:SF64 (PANTHER); PTHR24349 (PANTHER); IPR008271 (PROSITE_PATTERNS); IPR017441 (PROSITE_PATTERNS); IPR000719 (PROSITE_PROFILES); cd14089 (CDD); IPR011009 (SUPERFAMILY)	P:GO:0006468; F:GO:0004672; F:GO:0005524	P:protein phosphorylation; F:protein kinase activity; F:ATP binding
Cluster3	[INTERPRO, BLASTED, MAPPED, ANNOTATED]	TRINITY_DN97482_c3_g1_i7	ETS-related transcription factor Elf-3	2093	9	1.69636E-103	78.19	8	P:GO:0000122; P:GO:0048821; P:GO:0071425; F:GO:0000977; F:GO:0001227; F:GO:0019904; C:GO:0005730; C:GO:0005829	P:negative regulation of transcription by RNA polymerase II; P:erythrocyte development; P:hematopoietic stem cell proliferation; F:RNA polymerase II transcription regulatory region sequence-specific DNA binding; F:DNA-binding transcription repressor activity, RNA polymerase II-specific; F:protein domain specific binding; C:nucleolus; C:cytosol			IPR000418 (PRINTS); IPR000418 (PFAM); IPR036388 (G3DSA:1.10.10.GENE3D); mobidb-lite (MOBIDB_LITE); PTHR11849:SF191 (PANTHER); PTHR11849 (PANTHER); IPR000418 (PROSITE_PATTERNS); IPR000418 (PROSITE_PROFILES); IPR036390 (SUPERFAMILY)	P:GO:0006355; F:GO:0003700; F:GO:0043565	P:regulation of transcription, DNA-templated; F:DNA-binding transcription factor activity; F:sequence-specific DNA binding
Cluster3	[INTERPRO, BLASTED, MAPPED]	TRINITY_DN97543_c2_g1_i14	Tumor necrosis factor receptor superfamily member 27	1772	9	0.0	49.76	3	C:GO:0005887; C:GO:0016020; C:GO:0016021	C:integral component of plasma membrane; C:membrane; C:integral component of membrane			Coil (COILS); G3DSA:2.10.50.10 (GENE3D); IPR001368 (PFAM); PTHR12120:SF10 (PANTHER); PTHR12120 (PANTHER); IPR001368 (PROSITE_PATTERNS); IPR001368 (PROSITE_PROFILES)	F:GO:0005515	F:protein binding
Cluster3	[INTERPRO, BLASTED, MAPPED]	TRINITY_DN97519_c5_g2_i3	secreted protein with Kunitz domain, putative	4198	10	0.0	74.4	4	P:GO:0006508; P:GO:0010951; F:GO:0004867; F:GO:0008233	P:proteolysis; P:negative regulation of endopeptidase activity; F:serine-type endopeptidase inhibitor activity; F:peptidase activity			IPR002223 (PRINTS); IPR036880 (G3DSA:4.10.410.GENE3D); IPR002223 (PFAM); mobidb-lite (MOBIDB_LITE); mobidb-lite (MOBIDB_LITE); PTHR10083 (PANTHER); IPR020901 (PROSITE_PATTERNS); IPR002223 (PROSITE_PROFILES); IPR002223 (CDD); IPR036880 (SUPERFAMILY)	F:GO:0004867	F:serine-type endopeptidase inhibitor activity
Cluster3	[INTERPRO, BLASTED]	TRINITY_DN97607_c4_g1_i6	E3 ubiquitin-protein ligase TRIM71	3009	1	8.66193E-103	96.92						IPR008628 (PFAM); IPR038261 (G3DSA:1.10.3630.GENE3D)	F:GO:0070273	F:phosphatidylinositol-4-phosphate binding
Cluster3	[INTERPRO, BLASTED]	TRINITY_DN98086_c1_g2_i5	TNF receptor-associated factor 2-like	3739	1	0.0	99.3						Coil (COILS); Coil (COILS); IPR008974 (G3DSA:2.60.210.GENE3D); IPR013083 (G3DSA:3.30.40.GENE3D); IPR012227 (PIRSF); PTHR10131:SF96 (PANTHER); PTHR10131 (PANTHER); PTHR10131 (PANTHER); IPR017907 (PROSITE_PATTERNS); IPR001841 (PROSITE_PROFILES); IPR002083 (PROSITE_PROFILES); IPR008974 (SUPERFAMILY); SSF57850 (SUPERFAMILY)	P:GO:0007165; P:GO:0042981; F:GO:0005515; F:GO:0008270	P:signal transduction; P:regulation of apoptotic process; F:protein binding; F:zinc ion binding
Cluster3	[INTERPRO, BLASTED, MAPPED]	TRINITY_DN98051_c6_g4_i4	TNFAIP3 interacting protein 2	2636	2	5.64154E-6	50.01	1	F:GO:0070530	F:K63-linked polyubiquitin modification-dependent protein binding			Coil (COILS); Coil (COILS); Coil (COILS); Coil (COILS); Coil (COILS); Coil (COILS); PTHR31838 (PANTHER)	no GO terms	no GO terms
Cluster3	[INTERPRO, BLASTED, MAPPED, ANNOTATED]	TRINITY_DN98370_c0_g1_i4	vacuolar protein sorting-associated protein 35	2824	6	0.0	89.24	4	P:GO:0015031; P:GO:0042147; C:GO:0005829; C:GO:0030906	P:protein transport; P:retrograde transport, endosome to Golgi; C:cytosol; C:retromer, cargo-selective complex			IPR005378 (PFAM); G3DSA:1.25.40.660 (GENE3D); IPR005378 (PIRSF); PTHR11099:SF0 (PANTHER); IPR005378 (PANTHER); IPR016024 (SUPERFAMILY)	P:GO:0015031; P:GO:0042147; F:GO:0005488; C:GO:0030906	P:protein transport; P:retrograde transport, endosome to Golgi; F:binding; C:retromer, cargo-selective complex
Cluster3	[INTERPRO, BLASTED]	TRINITY_DN98446_c0_g1_i9	cryptochrome-1 isoform X2	1702	4	1.58035E-163	69.36						G3DSA:1.10.579.10 (GENE3D); IPR005101 (PFAM); IPR014729 (G3DSA:3.40.50.GENE3D); IPR006050 (PFAM); PTHR11455 (PANTHER); PTHR11455:SF30 (PANTHER); PTHR11455 (PANTHER); PTHR11455:SF30 (PANTHER); IPR006050 (PROSITE_PROFILES); IPR036155 (SUPERFAMILY); IPR036134 (SUPERFAMILY); IPR036134 (SUPERFAMILY)	no GO terms	no GO terms
Cluster3	[INTERPRO, BLASTED]	TRINITY_DN98708_c0_g2_i1	E3 ubiquitin-protein ligase DTX3L	3448	4	0.0	87.49						IPR012677 (G3DSA:3.30.70.GENE3D); IPR002589 (PFAM); G3DSA:3.40.220.10 (GENE3D); PF13923 (PFAM); G3DSA:3.30.390.130 (GENE3D); IPR000504 (PFAM); IPR013083 (G3DSA:3.30.40.GENE3D); mobidb-lite (MOBIDB_LITE); mobidb-lite (MOBIDB_LITE); mobidb-lite (MOBIDB_LITE); mobidb-lite (MOBIDB_LITE); PTHR12622 (PANTHER); PTHR12622:SF23 (PANTHER); PTHR12622:SF23 (PANTHER); PTHR12622 (PANTHER); PTHR12622 (PANTHER);…	F:GO:0003676	F:nucleic acid binding
Cluster3	[INTERPRO, BLASTED, MAPPED, ANNOTATED]	TRINITY_DN98959_c1_g2_i4	sarco/endoplasmic reticulum calcium transporting ATPase	3476	7	0.0	85.5	5	P:GO:0070588; F:GO:0005388; F:GO:0005524; F:GO:0016787; C:GO:0016021	P:calcium ion transmembrane transport; F:calcium transmembrane transporter activity, phosphorylative mechanism; F:ATP binding; F:hydrolase activity; C:integral component of membrane	EC:7.2.2.10	P-type Ca(2+) transporter	PR00119 (PRINTS); PR00121 (PRINTS); IPR006068 (PFAM); IPR001757 (TIGRFAM); PF00122 (PFAM); IPR023299 (G3DSA:3.40.1110.GENE3D); PF08282 (PFAM); IPR005782 (TIGRFAM); G3DSA:2.60.120.1500 (GENE3D); IPR004014 (PFAM); IPR023214 (G3DSA:3.40.50.GENE3D); G3DSA:2.70.150.10 (GENE3D); G3DSA:1.20.1110.10 (GENE3D); PF13246 (PFAM); G3DSA:1.20.1110.10 (GENE3D),SFLDF00027 (SFLD),SFLDG00002 (SFLD),SFLDS00003 (SFLD…	P:GO:0006816; F:GO:0000166; F:GO:0005388; C:GO:0016021	P:calcium ion transport; F:nucleotide binding; F:calcium transmembrane transporter activity, phosphorylative mechanism; C:integral component of membrane
Cluster3	[INTERPRO, BLASTED, MAPPED, ANNOTATED]	TRINITY_DN99594_c1_g1_i3	Charged multivesicular body protein 5	1368	7	8.86466E-131	88.44	1	P:GO:0007034	P:vacuolar transport			Coil (COILS); Coil (COILS); Coil (COILS); Coil (COILS); IPR005024 (PFAM); mobidb-lite (MOBIDB_LITE); mobidb-lite (MOBIDB_LITE); PTHR22761 (PANTHER); PTHR22761:SF12 (PANTHER)	P:GO:0007034	P:vacuolar transport
Cluster3	[INTERPRO, BLASTED, MAPPED]	TRINITY_DN99840_c0_g1_i6	E3 ubiquitin-protein ligase RNF31	1583	4	1.29412E-94	83.32	21	P:GO:0000209; P:GO:0007249; P:GO:0010803; P:GO:0016567; P:GO:0023035; P:GO:0043123; P:GO:0050852; P:GO:0051092; P:GO:0097039; P:GO:1903955; F:GO:0004842; F:GO:0005515; F:GO:0016740; F:GO:0031625; F:GO:0043130; F:GO:0046872; C:GO:0005737; C:GO:0005829; C:GO:0009898; C:GO:0035631; C:GO:0071797	P:protein polyubiquitination; P:I-kappaB kinase/NF-kappaB signaling; P:regulation of tumor necrosis factor-mediated signaling pathway; P:protein ubiquitination; P:CD40 signaling pathway; P:positive regulation of I-kappaB kinase/NF-kappaB signaling; P:T cell receptor signaling pathway; P:positive regulation of NF-kappaB transcription factor activity; P:protein linear polyubiquitination; P:positive…			mobidb-lite (MOBIDB_LITE); IPR026254 (PANTHER)	F:GO:0004842; C:GO:0071797	F:ubiquitin-protein transferase activity; C:LUBAC complex
Cluster3	[INTERPRO, BLASTED, MAPPED, ANNOTATED]	TRINITY_DN99989_c1_g1_i1	AChain A, Molecular Basis For Cd40 Signaling Mediated By Traf3	3738	15	9.17742E-46	63.27	1	P:GO:0050794	P:regulation of cellular process			no IPS match	no IPS match	no IPS match
Cluster3	[INTERPRO, BLASTED, MAPPED]	TRINITY_DN100515_c2_g5_i1	bcl-2-like protein 1	4064	13	1.18764E-119	61.53	3	P:GO:0042981; C:GO:0016020; C:GO:0016021	P:regulation of apoptotic process; C:membrane; C:integral component of membrane			IPR026298 (PRINTS); IPR036834 (G3DSA:1.10.437.GENE3D); IPR026298 (PFAM); PTHR11256:SF50 (PANTHER); IPR026298 (PANTHER); IPR020717 (PROSITE_PATTERNS); IPR002475 (PROSITE_PROFILES); cd06845 (CDD); IPR036834 (SUPERFAMILY)	P:GO:0042981	P:regulation of apoptotic process
Cluster3	[INTERPRO, BLASTED, MAPPED]	TRINITY_DN100515_c2_g5_i7	bcl-2-like protein 1	5461	13	6.36655E-118	61.53	3	P:GO:0042981; C:GO:0016020; C:GO:0016021	P:regulation of apoptotic process; C:membrane; C:integral component of membrane			IPR026298 (PRINTS); IPR036834 (G3DSA:1.10.437.GENE3D); IPR026298 (PFAM); PTHR11256:SF50 (PANTHER); IPR026298 (PANTHER); IPR020717 (PROSITE_PATTERNS); IPR002475 (PROSITE_PROFILES); cd06845 (CDD); IPR036834 (SUPERFAMILY)	P:GO:0042981	P:regulation of apoptotic process
Cluster3	[INTERPRO, BLASTED]	TRINITY_DN100699_c3_g2_i1	probable calcium-binding protein CML14	868	11	1.41605E-109	72.84						G3DSA:1.10.238.10 (GENE3D); G3DSA:1.10.238.10 (GENE3D); IPR002048 (PFAM); PTHR10891 (PANTHER); IPR018247 (PROSITE_PATTERNS); IPR018247 (PROSITE_PATTERNS); IPR002048 (PROSITE_PROFILES); IPR002048 (PROSITE_PROFILES); IPR002048 (PROSITE_PROFILES); IPR002048 (PROSITE_PROFILES); IPR002048 (CDD); IPR002048 (CDD); IPR011992 (SUPERFAMILY)	F:GO:0005509	F:calcium ion binding
Cluster3	[INTERPRO, NO-BLAST, MAPPED]	TRINITY_DN100637_c0_g1_i2	---NA---	8002				2	P:GO:0035023; F:GO:0005089	P:regulation of Rho protein signal transduction; F:Rho guanyl-nucleotide exchange factor activity			Coil (COILS); Coil (COILS); IPR035899 (G3DSA:1.20.900.GENE3D); IPR000219 (PFAM); IPR011993 (G3DSA:2.30.29.GENE3D); mobidb-lite (MOBIDB_LITE); mobidb-lite (MOBIDB_LITE); mobidb-lite (MOBIDB_LITE); mobidb-lite (MOBIDB_LITE); mobidb-lite (MOBIDB_LITE); mobidb-lite (MOBIDB_LITE); mobidb-lite (MOBIDB_LITE); mobidb-lite (MOBIDB_LITE); mobidb-lite (MOBIDB_LITE); PTHR12877 (PANTHER); PTHR12877:SF15 (PANT…	P:GO:0035023; F:GO:0005089; F:GO:0005515	P:regulation of Rho protein signal transduction; F:Rho guanyl-nucleotide exchange factor activity; F:protein binding
Cluster3	[INTERPRO, BLASTED, MAPPED, ANNOTATED]	TRINITY_DN100628_c8_g2_i2	protein strawberry notch homolog 1	4927	4	0.0	86.62	1	P:GO:0006355	P:regulation of transcription, DNA-templated			Coil (COILS); IPR026937 (PFAM); PF13872 (PFAM); G3DSA:3.40.50.300 (GENE3D); mobidb-lite (MOBIDB_LITE); mobidb-lite (MOBIDB_LITE); PTHR12706:SF8 (PANTHER); IPR026741 (PANTHER); cd00046 (CDD); IPR027417 (SUPERFAMILY); IPR027417 (SUPERFAMILY)	P:GO:0006355	P:regulation of transcription, DNA-templated
Cluster3	[INTERPRO, BLASTED, MAPPED]	TRINITY_DN100906_c0_g3_i5	solute carrier family 35 member G1-like	2431	5	0.0	73.2	2	C:GO:0016020; C:GO:0016021	C:membrane; C:integral component of membrane			IPR000620 (PFAM); PTHR22911:SF6 (PANTHER); PTHR22911 (PANTHER); SSF103481 (SUPERFAMILY)	C:GO:0016020; C:GO:0016021	C:membrane; C:integral component of membrane
Cluster3	[INTERPRO, BLASTED, MAPPED, ANNOTATED]	TRINITY_DN100921_c1_g2_i11	next to BRCA1 gene 1 protein-like	3978	11	0.0	65.4	7	P:GO:0016236; P:GO:0050789; P:GO:0051259; F:GO:0043130; C:GO:0005739; C:GO:0005829; C:GO:0016604	P:macroautophagy; P:regulation of biological process; P:protein complex oligomerization; F:ubiquitin binding; C:mitochondrion; C:cytosol; C:nuclear body			Coil (COILS); Coil (COILS); Coil (COILS); IPR000433 (PFAM); G3DSA:3.30.60.90 (GENE3D); IPR032350 (PFAM); IPR013783 (G3DSA:2.60.40.GENE3D); G3DSA:1.10.8.10 (GENE3D); mobidb-lite (MOBIDB_LITE); mobidb-lite (MOBIDB_LITE); mobidb-lite (MOBIDB_LITE); mobidb-lite (MOBIDB_LITE); IPR033513 (PTHR20930:PANTHER); PTHR20930 (PANTHER); IPR000433 (PROSITE_PATTERNS); IPR000433 (PROSITE_PROFILES); IPR015940 (PRO…	P:GO:0016236; F:GO:0005515; F:GO:0008270; F:GO:0043130	P:macroautophagy; F:protein binding; F:zinc ion binding; F:ubiquitin binding
Cluster3	[INTERPRO, BLASTED, MAPPED, ANNOTATED]	TRINITY_DN101053_c0_g2_i6	nuclear factor NF-kappa-B p100 subunit-like	4521	14	0.0	77.84	3	P:GO:0050794; C:GO:0005622; C:GO:0110165	P:regulation of cellular process; C:intracellular; C:cellular anatomical entity			IPR000451 (PRINTS); IPR002110 (PRINTS); IPR036770 (G3DSA:1.25.40.GENE3D); IPR011539 (PFAM); IPR002110 (PFAM); IPR032397 (PFAM); IPR037059 (G3DSA:2.60.40.GENE3D); IPR020683 (PFAM); IPR013783 (G3DSA:2.60.40.GENE3D); mobidb-lite (MOBIDB_LITE); mobidb-lite (MOBIDB_LITE); PTHR24169:SF22 (PANTHER); IPR000451 (PANTHER); IPR030492 (PROSITE_PATTERNS); IPR020683 (PROSITE_PROFILES); IPR002110 (PROSITE_PROFI…	P:GO:0006355; F:GO:0003677; F:GO:0003700; F:GO:0005515; C:GO:0005634; C:GO:0005737	P:regulation of transcription, DNA-templated; F:DNA binding; F:DNA-binding transcription factor activity; F:protein binding; C:nucleus; C:cytoplasm
Cluster3	[INTERPRO, BLASTED, MAPPED]	TRINITY_DN101087_c1_g1_i12	probable ATP-dependent RNA helicase DHX58	3899	16	0.0	67.32	3	F:GO:0003677; F:GO:0005524; F:GO:0016787	F:DNA binding; F:ATP binding; F:hydrolase activity			Coil (COILS); IPR021673 (PFAM); IPR031964 (PFAM); G3DSA:1.10.533.10 (GENE3D); G3DSA:1.20.1320.30 (GENE3D); IPR001650 (PFAM); G3DSA:3.40.50.300 (GENE3D); IPR011545 (PFAM); IPR038557 (G3DSA:2.170.150.GENE3D); G3DSA:3.40.50.300 (GENE3D); mobidb-lite (MOBIDB_LITE); mobidb-lite (MOBIDB_LITE); PTHR14074 (PANTHER); IPR014001 (PROSITE_PROFILES); IPR001650 (PROSITE_PROFILES); IPR021673 (PROSITE_PROFILES);…	F:GO:0003676; F:GO:0005524	F:nucleic acid binding; F:ATP binding
Cluster3	[INTERPRO, BLASTED]	TRINITY_DN101296_c1_g2_i5	von Willebrand factor A domain-containing protein 5A-like	3200	6	0.0	91.49						IPR002035 (PFAM); IPR036465 (G3DSA:3.40.50.GENE3D); IPR013694 (PFAM); PTHR10338:SF131 (PANTHER); PTHR10338 (PANTHER); IPR013694 (PROSITE_PROFILES); IPR002035 (PROSITE_PROFILES); IPR036465 (SUPERFAMILY)	no GO terms	no GO terms
Cluster3	[INTERPRO, BLASTED, MAPPED, ANNOTATED]	TRINITY_DN101320_c2_g2_i1	gamma-aminobutyric acid receptor-associated protein	1188	7	1.04457E-77	97.63	6	P:GO:0000045; P:GO:0000422; P:GO:0006995; P:GO:0060322; C:GO:0000421; C:GO:0005829	P:autophagosome assembly; P:autophagy of mitochondrion; P:cellular response to nitrogen starvation; P:head development; C:autophagosome membrane; C:cytosol			IPR004241 (PFAM); G3DSA:3.10.20.90 (GENE3D); PTHR10969:SF26 (PANTHER); IPR004241 (PANTHER); IPR004241 (CDD); IPR029071 (SUPERFAMILY)	no GO terms	no GO terms
Cluster3	[INTERPRO, BLASTED, MAPPED, ANNOTATED]	TRINITY_DN101432_c2_g1_i6	eukaryotic translation initiation factor 4 gamma 2-like	3191	5	0.0	75.87	1	P:GO:0007498	P:mesoderm development			IPR016021 (G3DSA:1.25.40.GENE3D); IPR016021 (G3DSA:1.25.40.GENE3D); IPR003891 (PFAM); IPR003890 (PFAM); IPR016021 (G3DSA:1.25.40.GENE3D); IPR003307 (PFAM); mobidb-lite (MOBIDB_LITE); mobidb-lite (MOBIDB_LITE); mobidb-lite (MOBIDB_LITE); PTHR23253:SF30 (PANTHER); PTHR23253 (PANTHER); IPR003307 (PROSITE_PROFILES); IPR003891 (PROSITE_PROFILES); cd11559 (CDD); IPR016024 (SUPERFAMILY); IPR016024 (SUPE…	F:GO:0003723; F:GO:0005488; F:GO:0005515	F:RNA binding; F:binding; F:protein binding
Cluster3	[INTERPRO, BLASTED, MAPPED]	TRINITY_DN101429_c0_g1_i4	staphylococcal nuclease domain-containing protein 1-like	5003	4	0.0	84.03	2	P:GO:0031047; C:GO:0016442	P:gene silencing by RNA; C:RISC complex			G3DSA:2.30.30.140 (GENE3D); IPR035437 (G3DSA:2.40.50.GENE3D); IPR016071 (PFAM); IPR035437 (G3DSA:2.40.50.GENE3D); IPR035437 (G3DSA:2.40.50.GENE3D); IPR016685 (PIRSF); IPR035437 (G3DSA:2.40.50.GENE3D); IPR035437 (G3DSA:2.40.50.GENE3D); IPR002999 (PFAM); PTHR12302:SF2 (PANTHER); PTHR12302 (PANTHER); IPR016071 (PROSITE_PROFILES); IPR016071 (PROSITE_PROFILES); IPR002999 (PROSITE_PROFILES); IPR016071 …	P:GO:0031047; C:GO:0016442	P:gene silencing by RNA; C:RISC complex
Cluster3	[INTERPRO, BLASTED, MAPPED]	TRINITY_DN101593_c0_g2_i2	hemicentin-1-like isoform X1	6656	12	0.0	58.04	1	F:GO:0005509	F:calcium ion binding			IPR036364 (G3DSA:3.30.70.GENE3D); IPR013783 (G3DSA:2.60.40.GENE3D); IPR013783 (G3DSA:2.60.40.GENE3D); IPR007110 (PFAM); IPR013783 (G3DSA:2.60.40.GENE3D); IPR013783 (G3DSA:2.60.40.GENE3D); IPR013783 (G3DSA:2.60.40.GENE3D); IPR000082 (PFAM); IPR013098 (PFAM); PF13927 (PFAM); G3DSA:2.10.25.10 (GENE3D); IPR013783 (G3DSA:2.60.40.GENE3D); IPR013783 (G3DSA:2.60.40.GENE3D); G3DSA:2.10.25.10 (GENE3D); IPR…	no GO terms	no GO terms
Cluster3	[INTERPRO, BLASTED]	TRINITY_DN101595_c0_g2_i9	Unconventional myosin-IXa	4538	4	0.0	89.59						Coil (COILS); Coil (COILS); Coil (COILS); IPR000198 (PFAM); G3DSA:3.30.70.3240 (GENE3D); IPR002219 (PFAM); IPR000048 (PFAM); G3DSA:3.30.60.20 (GENE3D); G3DSA:1.20.5.190 (GENE3D); IPR008936 (G3DSA:1.10.555.GENE3D); mobidb-lite (MOBIDB_LITE); mobidb-lite (MOBIDB_LITE); mobidb-lite (MOBIDB_LITE); mobidb-lite (MOBIDB_LITE); mobidb-lite (MOBIDB_LITE); PTHR13140 (PANTHER); IPR028558 (PTHR13140:PANTHER)…	P:GO:0007165; P:GO:0035556; P:GO:0043547; F:GO:0003774; F:GO:0005096; F:GO:0005515	P:signal transduction; P:intracellular signal transduction; P:positive regulation of GTPase activity; F:motor activity; F:GTPase activator activity; F:protein binding
Cluster3	[INTERPRO, BLASTED, MAPPED, ANNOTATED]	TRINITY_DN101526_c1_g1_i1	complement C2-like	4972	16	0.0	77.51	1	F:GO:0008233	F:peptidase activity			IPR001314 (PRINTS); PR00453 (PRINTS); IPR001254 (PFAM); G3DSA:2.40.10.10 (GENE3D); IPR036465 (G3DSA:3.40.50.GENE3D); IPR000436 (PFAM); IPR002035 (PFAM); G3DSA:2.10.70.10 (GENE3D); IPR011360 (PIRSF); G3DSA:2.10.70.10 (GENE3D); G3DSA:2.10.70.10 (GENE3D); mobidb-lite (MOBIDB_LITE); IPR033116 (PROSITE_PATTERNS); IPR018114 (PROSITE_PATTERNS); IPR000436 (PROSITE_PROFILES); IPR001254 (PROSITE_PROFILES);…	P:GO:0006508; P:GO:0006956; F:GO:0004252; C:GO:0005576	P:proteolysis; P:complement activation; F:serine-type endopeptidase activity; C:extracellular region
Cluster3	[INTERPRO, BLASTED, MAPPED, ANNOTATED]	TRINITY_DN101612_c1_g1_i1	complement factor B precursor	3903	12	0.0	61.14	3	P:GO:0006508; F:GO:0004252; F:GO:0005509	P:proteolysis; F:serine-type endopeptidase activity; F:calcium ion binding	EC:3.4.21	Acting on peptide bonds (peptidases)	PR00453 (PRINTS); IPR002035 (PFAM); G3DSA:2.40.10.10 (GENE3D); G3DSA:2.10.25.10 (GENE3D); IPR000742 (PFAM); IPR001254 (PFAM); IPR000436 (PFAM); G3DSA:2.10.70.10 (GENE3D); IPR036465 (G3DSA:3.40.50.GENE3D); G3DSA:2.10.70.10 (GENE3D); PTHR44557 (PANTHER); IPR013032 (PROSITE_PATTERNS); IPR013032 (PROSITE_PATTERNS); IPR000742 (PROSITE_PROFILES); IPR000436 (PROSITE_PROFILES); IPR000436 (PROSITE_PROFILE…	P:GO:0006508; F:GO:0004252	P:proteolysis; F:serine-type endopeptidase activity
Cluster3	[INTERPRO, BLASTED, MAPPED]	TRINITY_DN101620_c0_g1_i13	muscleblind-like protein 3 isoform X2	11018	15	4.04162E-179	79.86	1	F:GO:0046872	F:metal ion binding			G3DSA:1.10.150.840 (GENE3D); PF14608 (PFAM); G3DSA:1.10.150.840 (GENE3D); PTHR12675:SF5 (PANTHER); PTHR12675 (PANTHER); PTHR12675:SF5 (PANTHER); PTHR12675 (PANTHER); IPR000571 (PROSITE_PROFILES); IPR000571 (PROSITE_PROFILES); IPR000571 (PROSITE_PROFILES); IPR000571 (PROSITE_PROFILES)	F:GO:0046872	F:metal ion binding
Cluster4	[INTERPRO, BLASTED]	TRINITY_DN102753_c9_g1_i1	Thyroglobulin	410	1	1.60956E-4	85.0						no IPS match	no IPS match	no IPS match
Cluster4	[INTERPRO, BLASTED]	TRINITY_DN102072_c1_g1_i9	Kinesin light chain 3	707	9	6.3566E-98	72.12						PF13424 (PFAM); IPR011990 (G3DSA:1.25.40.GENE3D); PTHR19959 (PANTHER); IPR013026 (PROSITE_PROFILES); IPR019734 (PROSITE_PROFILES); IPR019734 (PROSITE_PROFILES); IPR011990 (SUPERFAMILY)	F:GO:0005515	F:protein binding
Cluster4	[INTERPRO, BLASTED, MAPPED]	TRINITY_DN102199_c1_g1_i9	cytochrome P450 3A24-like	267	13	4.93326E-38	80.74	9	P:GO:0055114; F:GO:0004497; F:GO:0005506; F:GO:0016491; F:GO:0016705; F:GO:0020037; F:GO:0046872; C:GO:0016020; C:GO:0016021	P:oxidation-reduction process; F:monooxygenase activity; F:iron ion binding; F:oxidoreductase activity; F:oxidoreductase activity, acting on paired donors, with incorporation or reduction of molecular oxygen; F:heme binding; F:metal ion binding; C:membrane; C:integral component of membrane			IPR002401 (PRINTS); IPR001128 (PFAM); IPR036396 (G3DSA:1.10.630.GENE3D); PTHR24292 (PANTHER); IPR017972 (PROSITE_PATTERNS); IPR036396 (SUPERFAMILY)	P:GO:0055114; F:GO:0005506; F:GO:0016705; F:GO:0020037	P:oxidation-reduction process; F:iron ion binding; F:oxidoreductase activity, acting on paired donors, with incorporation or reduction of molecular oxygen; F:heme binding
Cluster4	[INTERPRO, BLASTED, MAPPED, ANNOTATED]	TRINITY_DN5745_c0_g1_i1	rho family small GTPase	364	10	1.83484E-19	52.48	1	C:GO:0005622	C:intracellular			IPR001806 (PFAM); G3DSA:3.40.50.300 (GENE3D); IPR005225 (TIGRFAM); PTHR24072:SF183 (PANTHER); PTHR24072 (PANTHER); PS51419 (PROSITE_PROFILES); IPR027417 (SUPERFAMILY)	F:GO:0003924; F:GO:0005525	F:GTPase activity; F:GTP binding
Cluster4	[INTERPRO, BLASTED]	TRINITY_DN69878_c0_g1_i1	sigma-E factor regulatory protein RseB	2047	20	6.14435E-154	99.84						IPR033434 (PFAM); G3DSA:2.50.20.10 (GENE3D); IPR005588 (PANTHER); IPR033434 (CDD)	no GO terms	no GO terms
Cluster4	[INTERPRO, BLASTED, MAPPED]	TRINITY_DN77414_c0_g1_i1	Inhibitor of growth protein 1	747	2	6.88592E-44	65.3	13	P:GO:0000723; P:GO:0006281; P:GO:0006310; P:GO:0006508; P:GO:0006974; P:GO:0032508; F:GO:0000166; F:GO:0003678; F:GO:0004386; F:GO:0005524; F:GO:0008234; F:GO:0016787; F:GO:0046872	P:telomere maintenance; P:DNA repair; P:DNA recombination; P:proteolysis; P:cellular response to DNA damage stimulus; P:DNA duplex unwinding; F:nucleotide binding; F:DNA helicase activity; F:helicase activity; F:ATP binding; F:cysteine-type peptidase activity; F:hydrolase activity; F:metal ion binding			G3DSA:3.40.395.10 (GENE3D); PTHR34718 (PANTHER); IPR003653 (PROSITE_PROFILES); SSF54001 (SUPERFAMILY)	P:GO:0006508; F:GO:0008234	P:proteolysis; F:cysteine-type peptidase activity
Cluster4	[INTERPRO, BLASTED, MAPPED, ANNOTATED]	TRINITY_DN82579_c0_g3_i1	nickel transporter	1778	20	1.88709E-174	99.84	5	P:GO:0035235; P:GO:0071705; F:GO:0004970; C:GO:0016020; C:GO:0030288	P:ionotropic glutamate receptor signaling pathway; P:nitrogen compound transport; F:ionotropic glutamate receptor activity; C:membrane; C:outer membrane-bounded periplasmic space			IPR001638 (PFAM); IPR005768 (TIGRFAM); G3DSA:3.40.190.10 (GENE3D); G3DSA:3.40.190.10 (GENE3D); PTHR44292:SF2 (PANTHER); PTHR44292 (PANTHER); IPR018313 (PROSITE_PATTERNS); cd13703 (CDD); SSF53850 (SUPERFAMILY)	P:GO:0071705; C:GO:0030288	P:nitrogen compound transport; C:outer membrane-bounded periplasmic space
Cluster4	[INTERPRO, NO-BLAST]	TRINITY_DN89580_c0_g1_i1	---NA---	1983									IPR000276 (PRINTS); G3DSA:1.20.1070.10 (GENE3D); IPR000276 (PFAM); PTHR24243 (PANTHER); IPR000276 (PROSITE_PATTERNS); IPR017452 (PROSITE_PROFILES); cd00637 (CDD); SSF81321 (SUPERFAMILY)	P:GO:0007186; F:GO:0004930; C:GO:0016021	P:G protein-coupled receptor signaling pathway; F:G protein-coupled receptor activity; C:integral component of membrane
Cluster4	[INTERPRO, BLASTED]	TRINITY_DN91183_c0_g2_i5	chymotrypsinogen A-like	1790	13	1.11165E-171	68.99						IPR001314 (PRINTS); G3DSA:2.40.10.10 (GENE3D); IPR001254 (PFAM); PTHR24250 (PANTHER); PTHR24250:SF27 (PANTHER); IPR018114 (PROSITE_PATTERNS); IPR033116 (PROSITE_PATTERNS); IPR001254 (PROSITE_PROFILES); IPR001254 (CDD); IPR009003 (SUPERFAMILY)	P:GO:0006508; F:GO:0004252	P:proteolysis; F:serine-type endopeptidase activity
Cluster4	[INTERPRO, BLASTED]	TRINITY_DN93574_c2_g2_i3	chloride transport protein 6-like	262	2	2.39047E-7	80.91						no IPS match	no IPS match	no IPS match
Cluster4	[INTERPRO, BLASTED]	TRINITY_DN93906_c1_g9_i1	RNA-directed DNA polymerase from mobile element jockey	724	2	1.585E-11	62.22						IPR003609 (PFAM); G3DSA:3.50.4.10 (GENE3D); IPR003609 (PROSITE_PROFILES); SSF57414 (SUPERFAMILY)	no GO terms	no GO terms
Cluster4	[INTERPRO, BLASTED]	TRINITY_DN94435_c0_g1_i8	ZP domain-containing protein	1909	14	0.0	63.09						G3DSA:2.60.40.3210 (GENE3D); G3DSA:2.60.40.4100 (GENE3D); IPR001507 (PFAM); PTHR45455 (PANTHER); IPR001507 (PROSITE_PROFILES)	no GO terms	no GO terms
Cluster4	[INTERPRO, BLASTED]	TRINITY_DN94783_c1_g4_i3	C3 and PZP-like alpha-2-macroglobulin domain-containing protein 8	334	4	1.49819E-19	70.21						G3DSA:2.20.130.20 (GENE3D); IPR001599 (PFAM); mobidb-lite (MOBIDB_LITE)	F:GO:0004866	F:endopeptidase inhibitor activity
Cluster4	[INTERPRO, BLASTED, MAPPED]	TRINITY_DN94712_c1_g1_i2	complement C4	320	6	6.21687E-43	57.73	4	P:GO:0010951; F:GO:0004866; C:GO:0005576; C:GO:0005615	P:negative regulation of endopeptidase activity; F:endopeptidase inhibitor activity; C:extracellular region; C:extracellular space			no IPS match	no IPS match	no IPS match
Cluster4	[INTERPRO, BLASTED]	TRINITY_DN94712_c1_g3_i5	Collagen alpha-2(I) chain	255	1	1.15674E-7	76.47						IPR008197 (PFAM); IPR008197 (PROSITE_PROFILES)	F:GO:0030414; C:GO:0005576	F:peptidase inhibitor activity; C:extracellular region
Cluster4	[INTERPRO, BLASTED, MAPPED]	TRINITY_DN95797_c0_g2_i7	F-box only protein 4-like	2189	4	0.0	67.94	1	F:GO:0005525	F:GTP binding			G3DSA:3.40.50.300 (GENE3D); G3DSA:1.20.1280.50 (GENE3D); IPR006689 (PFAM); IPR001810 (PFAM); PTHR16008 (PANTHER); IPR001810 (PROSITE_PROFILES); IPR036047 (SUPERFAMILY)	F:GO:0005515; F:GO:0005525	F:protein binding; F:GTP binding
Cluster4	[INTERPRO, BLASTED]	TRINITY_DN96252_c1_g1_i8	CUB and sushi domain-containing protein 3	1741	14	3.74516E-141	56.43						G3DSA:2.10.70.10 (GENE3D); G3DSA:2.10.70.10 (GENE3D); IPR008979 (G3DSA:2.60.120.GENE3D); IPR000436 (PFAM); IPR000421 (PFAM); PTHR24543:SF273 (PANTHER); PTHR24543 (PANTHER); IPR000421 (PROSITE_PATTERNS); IPR000421 (PROSITE_PATTERNS); IPR000436 (PROSITE_PROFILES); IPR000421 (PROSITE_PROFILES); IPR000436 (PROSITE_PROFILES); IPR000436 (CDD); IPR000436 (CDD); IPR035976 (SUPERFAMILY); IPR008979 (SUPERF…	no GO terms	no GO terms
Cluster4	[INTERPRO, BLASTED]	TRINITY_DN96785_c1_g2_i4	ATP-dependent DNA helicase Q-like 4A	4258	1	3.77978E-111	59.14						mobidb-lite (MOBIDB_LITE); mobidb-lite (MOBIDB_LITE); PTHR23145 (PANTHER); PTHR23145:SF2 (PANTHER)	no GO terms	no GO terms
Cluster4	[INTERPRO, BLASTED]	TRINITY_DN97254_c0_g1_i11	putative ankyrin repeat protein MM-0045	524	8	9.10203E-118	81.59						IPR010513 (PFAM); IPR038357 (G3DSA:1.20.1440.GENE3D); PTHR13954 (PANTHER); IPR010513 (PROSITE_PROFILES)	P:GO:0006397; F:GO:0004540	P:mRNA processing; F:ribonuclease activity
Cluster4	[INTERPRO, BLASTED]	TRINITY_DN97254_c0_g2_i2	putative ankyrin repeat protein	522	9	1.90588E-97	86.16						IPR000719 (PFAM); G3DSA:1.10.510.10 (GENE3D); PTHR24347 (PANTHER); IPR017441 (PROSITE_PATTERNS); IPR008271 (PROSITE_PATTERNS); IPR000719 (PROSITE_PROFILES); IPR011009 (SUPERFAMILY)	P:GO:0006468; F:GO:0004672; F:GO:0005524	P:protein phosphorylation; F:protein kinase activity; F:ATP binding
Cluster4	[INTERPRO, BLASTED]	TRINITY_DN97651_c0_g5_i2	Tyrosine kinase receptor Cad96Ca	1215	3	1.39624E-5	84.15						no IPS match	no IPS match	no IPS match
Cluster4	[INTERPRO, BLASTED, MAPPED]	TRINITY_DN97646_c0_g1_i2	Cytadherence high molecular weight protein 2, related	484	5	1.09693E-44	81.68	5	P:GO:0006030; F:GO:0008061; C:GO:0005576; C:GO:0016020; C:GO:0016021	P:chitin metabolic process; F:chitin binding; C:extracellular region; C:membrane; C:integral component of membrane			IPR035897 (SUPERFAMILY)	no GO terms	no GO terms
Cluster4	[INTERPRO, BLASTED]	TRINITY_DN97621_c3_g1_i9	E3 ubiquitin-protein ligase RNF213	1041	1	1.22254E-12	62.3						mobidb-lite (MOBIDB_LITE)	no GO terms	no GO terms
Cluster4	[INTERPRO, BLASTED, MAPPED]	TRINITY_DN98679_c2_g3_i3	Prolow-density lipoprotein receptor-related protein 1	518	8	5.87392E-123	82.07	3	F:GO:0005509; C:GO:0016020; C:GO:0016021	F:calcium ion binding; C:membrane; C:integral component of membrane			IPR000033 (PFAM); PF14670 (PFAM); IPR011042 (G3DSA:2.120.10.GENE3D); PTHR44017 (PANTHER); IPR000033 (PROSITE_PROFILES); IPR000033 (PROSITE_PROFILES); SSF57196 (SUPERFAMILY); SSF63825 (SUPERFAMILY)	no GO terms	no GO terms
Cluster4	[INTERPRO, BLASTED, MAPPED]	TRINITY_DN98792_c6_g4_i8	TNF receptor-associated factor 5-like	378	10	3.69609E-23	69.94	13	P:GO:0007165; P:GO:0042981; P:GO:0043123; P:GO:0051091; P:GO:0051092; F:GO:0005164; F:GO:0008270; F:GO:0031625; F:GO:0031996; F:GO:0042802; F:GO:0046872; C:GO:0005813; C:GO:0005829	P:signal transduction; P:regulation of apoptotic process; P:positive regulation of I-kappaB kinase/NF-kappaB signaling; P:positive regulation of DNA-binding transcription factor activity; P:positive regulation of NF-kappaB transcription factor activity; F:tumor necrosis factor receptor binding; F:zinc ion binding; F:ubiquitin protein ligase binding; F:thioesterase binding; F:identical protein bin…			PF15227 (PFAM); IPR013083 (G3DSA:3.30.40.GENE3D); IPR017907 (PROSITE_PATTERNS); IPR001841 (PROSITE_PROFILES); SSF57850 (SUPERFAMILY)	no GO terms	no GO terms
Cluster4	[INTERPRO, BLASTED, MAPPED, ANNOTATED]	TRINITY_DN100104_c2_g1_i9	FAD-binding oxidoreductase	2030	18	7.15862E-71	65.71	1	F:GO:0003824	F:catalytic activity			no IPS match	no IPS match	no IPS match
Cluster4	[INTERPRO, BLASTED, MAPPED]	TRINITY_DN100771_c0_g1_i2	C3 and PZP-like alpha-2-macroglobulin domain-containing protein 8	256	11	1.99648E-42	62.8	4	P:GO:0010951; F:GO:0004866; C:GO:0005576; C:GO:0005615	P:negative regulation of endopeptidase activity; F:endopeptidase inhibitor activity; C:extracellular region; C:extracellular space			mobidb-lite (MOBIDB_LITE)	no GO terms	no GO terms
Cluster4	[INTERPRO, BLASTED, MAPPED]	TRINITY_DN100910_c2_g2_i2	C3 and PZP-like alpha-2-macroglobulin domain-containing protein 8	575	11	8.90249E-40	56.64	4	P:GO:0010951; F:GO:0004866; C:GO:0005576; C:GO:0005615	P:negative regulation of endopeptidase activity; F:endopeptidase inhibitor activity; C:extracellular region; C:extracellular space			IPR013783 (G3DSA:2.60.40.GENE3D)	no GO terms	no GO terms
Cluster4	[INTERPRO, BLASTED, MAPPED, ANNOTATED]	TRINITY_DN101326_c1_g3_i6	C3 and PZP-like alpha-2-macroglobulin domain-containing protein 8	225	13	3.18998E-38	76.26	1	C:GO:0005576	C:extracellular region			no IPS match	no IPS match	no IPS match
Cluster5	[INTERPRO, BLASTED, MAPPED, ANNOTATED]	TRINITY_DN102732_c2_g1_i7	C3 and PZP-like alpha-2-macroglobulin domain-containing protein 8	2484	12	0.0	75.4	1	C:GO:0005576	C:extracellular region			IPR011626 (PFAM); IPR001599 (PFAM); IPR036595 (G3DSA:2.60.40.GENE3D); G3DSA:1.50.10.20 (GENE3D); IPR009048 (PFAM); IPR013783 (G3DSA:2.60.40.GENE3D); G3DSA:2.60.120.1540 (GENE3D); IPR019565 (PFAM); PTHR11412 (PANTHER); IPR019742 (PROSITE_PATTERNS); cd02897 (CDD); IPR014756 (SUPERFAMILY); IPR036595 (SUPERFAMILY); IPR008930 (SUPERFAMILY)	F:GO:0004866; C:GO:0005576; C:GO:0005615	F:endopeptidase inhibitor activity; C:extracellular region; C:extracellular space
Cluster5	[INTERPRO, BLASTED]	TRINITY_DN102255_c3_g1_i3	TNFAIP3-interacting protein 1-like isoform X3	3489	10	0.0	82.22						Coil (COILS); Coil (COILS); Coil (COILS); Coil (COILS); Coil (COILS); mobidb-lite (MOBIDB_LITE); PTHR31882 (PANTHER); PTHR31882:SF7 (PANTHER)	no GO terms	no GO terms
Cluster5	[INTERPRO, BLASTED]	TRINITY_DN102255_c3_g3_i5	TNFAIP3-interacting protein 1-like isoform X1	1477	8	0.0	77.53						Coil (COILS); Coil (COILS); Coil (COILS); IPR032419 (PFAM); G3DSA:1.20.5.990 (GENE3D); PTHR31882:SF7 (PANTHER); PTHR31882 (PANTHER)	no GO terms	no GO terms
Cluster5	[INTERPRO, BLASTED, MAPPED]	TRINITY_DN68133_c0_g2_i1	Transcription factor AP-1	1839	6	0.0	60.69	25	P:GO:0000122; P:GO:0006351; P:GO:0006355; P:GO:0006357; P:GO:0009314; P:GO:0009612; P:GO:0010941; P:GO:0032496; P:GO:0032870; P:GO:0034097; P:GO:0042127; P:GO:0042493; P:GO:0045597; P:GO:0045944; P:GO:0051591; P:GO:0051726; F:GO:0000978; F:GO:0000981; F:GO:0003677; F:GO:0003700; F:GO:0003713; F:GO:0008134; C:GO:0000790; C:GO:0005634; C:GO:0005667	P:negative regulation of transcription by RNA polymerase II; P:transcription, DNA-templated; P:regulation of transcription, DNA-templated; P:regulation of transcription by RNA polymerase II; P:response to radiation; P:response to mechanical stimulus; P:regulation of cell death; P:response to lipopolysaccharide; P:cellular response to hormone stimulus; P:response to cytokine; P:regulation of cell …			Coil (COILS); IPR002112 (PRINTS); IPR005643 (PFAM); G3DSA:1.20.5.170 (GENE3D); IPR004827 (PFAM); IPR015558 (PTHR11462:PANTHER); PTHR11462 (PANTHER); IPR004827 (PROSITE_PATTERNS); IPR004827 (PROSITE_PROFILES); cd14696 (CDD); SSF57959 (SUPERFAMILY)	P:GO:0006355; F:GO:0003677; F:GO:0003700	P:regulation of transcription, DNA-templated; F:DNA binding; F:DNA-binding transcription factor activity
Cluster5	[INTERPRO, BLASTED]	TRINITY_DN93414_c0_g1_i1	sporulation-specific protein 15-like	9077	10	0.0	52.63						Coil (COILS); Coil (COILS); Coil (COILS); Coil (COILS); Coil (COILS); Coil (COILS); Coil (COILS); Coil (COILS); Coil (COILS); Coil (COILS); Coil (COILS); Coil (COILS); Coil (COILS); Coil (COILS); Coil (COILS); Coil (COILS); Coil (COILS); Coil (COILS); Coil (COILS); Coil (COILS); Coil (COILS); Coil (COILS); Coil (COILS); Coil (COILS); Coil (COILS); Coil (COILS); Coil (COILS); Coil (COILS); Coil (C…	no GO terms	no GO terms
Cluster5	[INTERPRO, BLASTED, MAPPED, ANNOTATED]	TRINITY_DN93962_c1_g2_i9	cathepsin L1-like	1801	9	0.0	83.36	1	F:GO:0008233	F:peptidase activity			IPR000668 (PRINTS); IPR013201 (PFAM); IPR000668 (PFAM); G3DSA:3.90.70.10 (GENE3D); IPR013128 (PANTHER); PTHR12411:SF57 (PANTHER); IPR025660 (PROSITE_PATTERNS); IPR000169 (PROSITE_PATTERNS); IPR025661 (PROSITE_PATTERNS); cd02248 (CDD); SSF54001 (SUPERFAMILY)	P:GO:0006508; F:GO:0008234	P:proteolysis; F:cysteine-type peptidase activity
Cluster5	[INTERPRO, BLASTED, MAPPED, ANNOTATED]	TRINITY_DN95299_c6_g4_i2	synaptic glycoprotein sc2, putative	2883	12	1.28941E-159	62.28	1	C:GO:0110165	C:cellular anatomical entity			Coil (COILS); IPR004827 (PFAM); G3DSA:1.20.5.170 (GENE3D); mobidb-lite (MOBIDB_LITE); mobidb-lite (MOBIDB_LITE); PTHR13044 (PANTHER); IPR004827 (PROSITE_PATTERNS); IPR004827 (PROSITE_PROFILES); cd14692 (CDD); SSF57959 (SUPERFAMILY)	P:GO:0006355; F:GO:0003700	P:regulation of transcription, DNA-templated; F:DNA-binding transcription factor activity
Cluster5	[INTERPRO, BLASTED, MAPPED, ANNOTATED]	TRINITY_DN96002_c4_g2_i2	structural maintenance of chromosomes protein 5-like	2908	10	0.0	90.91	2	P:GO:0006355; F:GO:0003700	P:regulation of transcription, DNA-templated; F:DNA-binding transcription factor activity			Coil (COILS); G3DSA:1.20.5.170 (GENE3D); IPR004827 (PFAM); mobidb-lite (MOBIDB_LITE); PTHR11988 (PANTHER); PTHR11988:SF27 (PANTHER); PTHR11988 (PANTHER); PTHR11988:SF27 (PANTHER); IPR004827 (PROSITE_PROFILES); cd14813 (CDD); SSF57959 (SUPERFAMILY)	P:GO:0006355; F:GO:0003700	P:regulation of transcription, DNA-templated; F:DNA-binding transcription factor activity
Cluster5	[INTERPRO, BLASTED]	TRINITY_DN97436_c0_g1_i1	SET and MYND domain-containing protein 4-like	3608	7	0.0	60.81						IPR011990 (G3DSA:1.25.40.GENE3D); G3DSA:3.30.70.3410 (GENE3D); IPR011990 (G3DSA:1.25.40.GENE3D); G3DSA:3.30.60.180 (GENE3D); G3DSA:2.170.270.10 (GENE3D); G3DSA:2.170.270.10 (GENE3D); IPR001214 (PFAM); PTHR12197 (PANTHER); PTHR12197 (PANTHER); PTHR12197 (PANTHER); PTHR12197:SF171 (PANTHER); PTHR12197:SF171 (PANTHER); PTHR12197:SF171 (PANTHER); IPR001214 (PROSITE_PROFILES); IPR002893 (PROSITE_PROFI…	F:GO:0005515	F:protein binding
Cluster5	[INTERPRO, BLASTED, MAPPED, ANNOTATED]	TRINITY_DN98153_c4_g1_i1	thyrotroph embryonic factor-like	2462	10	1.34362E-137	75.53	2	P:GO:0006355; F:GO:0003700	P:regulation of transcription, DNA-templated; F:DNA-binding transcription factor activity			Coil (COILS); G3DSA:1.20.5.170 (GENE3D); IPR004827 (PFAM); mobidb-lite (MOBIDB_LITE); mobidb-lite (MOBIDB_LITE); PTHR11988 (PANTHER); PTHR11988:SF27 (PANTHER); IPR004827 (PROSITE_PROFILES); cd14695 (CDD); SSF57959 (SUPERFAMILY)	P:GO:0006355; F:GO:0003700	P:regulation of transcription, DNA-templated; F:DNA-binding transcription factor activity
Cluster5	[INTERPRO, BLASTED, MAPPED, ANNOTATED]	TRINITY_DN98446_c0_g1_i4	cryptochrome-1-like isoform X1	2134	7	0.0	69.57	3	P:GO:0009266; P:GO:0009416; P:GO:0045892	P:response to temperature stimulus; P:response to light stimulus; P:negative regulation of transcription, DNA-templated			IPR014729 (G3DSA:3.40.50.GENE3D); IPR006050 (PFAM); IPR005101 (PFAM); G3DSA:1.25.40.80 (GENE3D); G3DSA:1.10.579.10 (GENE3D); PTHR11455 (PANTHER); PTHR11455:SF30 (PANTHER); IPR006050 (PROSITE_PROFILES); IPR036155 (SUPERFAMILY); IPR036134 (SUPERFAMILY)	no GO terms	no GO terms
Cluster5	[INTERPRO, BLASTED]	TRINITY_DN98446_c0_g1_i7	cryptochrome-1	3478	1	0.0	70.59						IPR014729 (G3DSA:3.40.50.GENE3D); G3DSA:1.10.579.10 (GENE3D); IPR005101 (PFAM); IPR006050 (PFAM); PTHR11455:SF30 (PANTHER); PTHR11455 (PANTHER); PTHR11455:SF30 (PANTHER); PTHR11455 (PANTHER); IPR006050 (PROSITE_PROFILES); IPR036134 (SUPERFAMILY); IPR036155 (SUPERFAMILY); IPR036134 (SUPERFAMILY)	no GO terms	no GO terms
Cluster5	[INTERPRO, BLASTED, MAPPED]	TRINITY_DN101885_c4_g1_i3	thyrotroph embryonic factor-like	2216	8	3.97939E-118	80.59	2	P:GO:0006355; F:GO:0003700	P:regulation of transcription, DNA-templated; F:DNA-binding transcription factor activity			Coil (COILS); G3DSA:1.20.5.170 (GENE3D); IPR004827 (PFAM); mobidb-lite (MOBIDB_LITE); mobidb-lite (MOBIDB_LITE); PTHR11988:SF27 (PANTHER); PTHR11988 (PANTHER); IPR004827 (PROSITE_PROFILES); SSF57959 (SUPERFAMILY)	P:GO:0006355; F:GO:0003700	P:regulation of transcription, DNA-templated; F:DNA-binding transcription factor activity
Cluster6	[INTERPRO, BLASTED, MAPPED]	TRINITY_DN100120_c6_g1_i1	Osteopetrosis-associated transmembrane protein 1	861	6	1.43842E-143	51.18	2	C:GO:0016020; C:GO:0016021	C:membrane; C:integral component of membrane			IPR019172 (PFAM); IPR019172 (PANTHER)	no GO terms	no GO terms
Cluster6	[INTERPRO, BLASTED, MAPPED]	TRINITY_DN100188_c0_g2_i3	EGF domain-containing protein	953	9	5.3538E-75	74.79	2	F:GO:0005201; F:GO:0005509	F:extracellular matrix structural constituent; F:calcium ion binding			no IPS match	no IPS match	no IPS match
Cluster6	[INTERPRO, BLASTED, MAPPED]	TRINITY_DN100515_c2_g5_i2	bcl-2-like protein 1	4563	6	6.91365E-88	69.33	3	P:GO:0042981; C:GO:0016020; C:GO:0016021	P:regulation of apoptotic process; C:membrane; C:integral component of membrane			IPR026298 (PRINTS); IPR036834 (G3DSA:1.10.437.GENE3D); IPR026298 (PFAM); IPR026298 (PANTHER); PTHR11256:SF50 (PANTHER); IPR020717 (PROSITE_PATTERNS); IPR002475 (PROSITE_PROFILES); cd06845 (CDD); IPR036834 (SUPERFAMILY)	P:GO:0042981	P:regulation of apoptotic process
Cluster6	[INTERPRO, BLASTED, MAPPED, ANNOTATED]	TRINITY_DN100515_c2_g5_i4	bcl-2-like protein 1	1759	7	1.49935E-93	69.34	2	P:GO:0042981; C:GO:0016020	P:regulation of apoptotic process; C:membrane			IPR026298 (PRINTS); IPR026298 (PFAM); IPR036834 (G3DSA:1.10.437.GENE3D); IPR026298 (PANTHER); PTHR11256:SF50 (PANTHER); IPR020717 (PROSITE_PATTERNS); IPR002475 (PROSITE_PROFILES); cd06845 (CDD); IPR036834 (SUPERFAMILY)	P:GO:0042981	P:regulation of apoptotic process
Cluster6	[INTERPRO, BLASTED]	TRINITY_DN100526_c1_g1_i1	C3 and PZP-like alpha-2-macroglobulin domain-containing protein 8	398	1	1.75111E-9	93.75						IPR008197 (PFAM); IPR008197 (PROSITE_PROFILES)	F:GO:0030414; C:GO:0005576	F:peptidase inhibitor activity; C:extracellular region
Cluster6	[INTERPRO, BLASTED, MAPPED]	TRINITY_DN100526_c1_g1_i4	C3 and PZP-like alpha-2-macroglobulin domain-containing protein 8	459	12	4.50217E-20	69.12	4	P:GO:0010951; F:GO:0004866; C:GO:0005576; C:GO:0005615	P:negative regulation of endopeptidase activity; F:endopeptidase inhibitor activity; C:extracellular region; C:extracellular space			IPR008197 (PFAM); IPR008197 (PROSITE_PROFILES)	F:GO:0030414; C:GO:0005576	F:peptidase inhibitor activity; C:extracellular region
Cluster6	[INTERPRO, BLASTED, MAPPED]	TRINITY_DN100526_c1_g5_i3	C3 and PZP-like alpha-2-macroglobulin domain-containing protein 8	486	13	2.41591E-22	71.03	4	P:GO:0010951; F:GO:0004866; C:GO:0005576; C:GO:0005615	P:negative regulation of endopeptidase activity; F:endopeptidase inhibitor activity; C:extracellular region; C:extracellular space			G3DSA:2.60.40.1940 (GENE3D); IPR008197 (PFAM); IPR008197 (PROSITE_PROFILES)	F:GO:0030414; C:GO:0005576	F:peptidase inhibitor activity; C:extracellular region
Cluster6	[INTERPRO, BLASTED, MAPPED]	TRINITY_DN100562_c1_g1_i10	very low-density lipoprotein receptor-like	351	9	1.70481E-18	70.77	6	P:GO:0030509; P:GO:0048513; P:GO:0060828; F:GO:0005509; C:GO:0016020; C:GO:0016021	P:BMP signaling pathway; P:animal organ development; P:regulation of canonical Wnt signaling pathway; F:calcium ion binding; C:membrane; C:integral component of membrane			IPR002172 (PRINTS); IPR002172 (PFAM); G3DSA:4.10.400.10 (GENE3D); PTHR44025 (PANTHER); IPR023415 (PROSITE_PATTERNS); IPR023415 (PROSITE_PATTERNS); IPR002172 (PROSITE_PROFILES); IPR002172 (PROSITE_PROFILES); IPR036055 (SUPERFAMILY); IPR036055 (SUPERFAMILY)	F:GO:0005515	F:protein binding
Cluster6	[INTERPRO, BLASTED, MAPPED]	TRINITY_DN100771_c0_g1_i4	C3 and PZP-like alpha-2-macroglobulin domain-containing protein 8	385	12	1.35245E-69	59.83	9	P:GO:0006953; P:GO:0006954; P:GO:0010466; P:GO:0010951; F:GO:0004866; F:GO:0004867; F:GO:0030414; C:GO:0005576; C:GO:0005615	P:acute-phase response; P:inflammatory response; P:negative regulation of peptidase activity; P:negative regulation of endopeptidase activity; F:endopeptidase inhibitor activity; F:serine-type endopeptidase inhibitor activity; F:peptidase inhibitor activity; C:extracellular region; C:extracellular space			G3DSA:2.60.40.1930 (GENE3D); G3DSA:2.60.40.1930 (GENE3D); PTHR11412 (PANTHER); PTHR11412:SF135 (PANTHER)	no GO terms	no GO terms
Cluster6	[INTERPRO, BLASTED, MAPPED]	TRINITY_DN100910_c2_g2_i5	C3 and PZP-like alpha-2-macroglobulin domain-containing protein 8	752	16	1.1083E-105	50.71	4	P:GO:0010951; F:GO:0004866; C:GO:0005576; C:GO:0005615	P:negative regulation of endopeptidase activity; F:endopeptidase inhibitor activity; C:extracellular region; C:extracellular space			IPR013783 (G3DSA:2.60.40.GENE3D); PTHR11412 (PANTHER)	no GO terms	no GO terms
Cluster6	[INTERPRO, BLASTED]	TRINITY_DN100971_c1_g2_i9	vacuolar protein sorting-associated protein 37A-like	2549	3	0.0	73.58						IPR009851 (PFAM); mobidb-lite (MOBIDB_LITE); PTHR13678:SF2 (PANTHER); IPR037859 (PANTHER); IPR016135 (SUPERFAMILY)	P:GO:0032509; C:GO:0000813	P:endosome transport via multivesicular body sorting pathway; C:ESCRT I complex
Cluster6	[INTERPRO, BLASTED]	TRINITY_DN101087_c1_g1_i11	probable ATP-dependent RNA helicase DHX58	2078	11	0.0	70.87						Coil (COILS); IPR031964 (PFAM); G3DSA:3.40.50.300 (GENE3D); IPR011545 (PFAM); G3DSA:3.40.50.300 (GENE3D); G3DSA:1.10.533.10 (GENE3D); G3DSA:1.20.1320.30 (GENE3D); mobidb-lite (MOBIDB_LITE); mobidb-lite (MOBIDB_LITE); PTHR14074 (PANTHER); IPR014001 (PROSITE_PROFILES); cd00046 (CDD); IPR027417 (SUPERFAMILY); IPR011029 (SUPERFAMILY)	F:GO:0003676; F:GO:0005524	F:nucleic acid binding; F:ATP binding
Cluster6	[INTERPRO, BLASTED, MAPPED, ANNOTATED]	TRINITY_DN101115_c2_g3_i9	ubiquitin-like modifier-activating enzyme 1	1378	8	0.0	79.73	2	F:GO:0000166; F:GO:0016874	F:nucleotide binding; F:ligase activity			IPR000011 (PRINTS); IPR032420 (PFAM); G3DSA:2.40.30.180 (GENE3D); G3DSA:3.40.50.12550 (GENE3D); G3DSA:3.50.50.80 (GENE3D); IPR032418 (PFAM); IPR000594 (PFAM); PTHR10953 (PANTHER); PTHR10953:SF9 (PANTHER); cd01491 (CDD); IPR035985 (SUPERFAMILY)	P:GO:0006464; F:GO:0008641	P:cellular protein modification process; F:ubiquitin-like modifier activating enzyme activity
Cluster6	[INTERPRO, BLASTED]	TRINITY_DN101168_c0_g3_i1	cytochrome P450 27C1-like	2032	9	0.0	79.69						IPR002401 (PRINTS); IPR001128 (PRINTS); IPR036396 (G3DSA:1.10.630.GENE3D); IPR001128 (PFAM); PTHR24291 (PANTHER); PTHR24291:SF48 (PANTHER); IPR017972 (PROSITE_PATTERNS); IPR036396 (SUPERFAMILY)	P:GO:0055114; F:GO:0005506; F:GO:0016705; F:GO:0020037	P:oxidation-reduction process; F:iron ion binding; F:oxidoreductase activity, acting on paired donors, with incorporation or reduction of molecular oxygen; F:heme binding
Cluster6	[INTERPRO, BLASTED]	TRINITY_DN101308_c1_g1_i6	TNF receptor-associated factor 2-like	443	12	8.17814E-107	92.57						IPR008974 (G3DSA:2.60.210.GENE3D); IPR027136 (PTHR10131:PANTHER); PTHR10131 (PANTHER); IPR002083 (PROSITE_PROFILES); IPR008974 (SUPERFAMILY)	P:GO:0042981; F:GO:0005164; F:GO:0005515	P:regulation of apoptotic process; F:tumor necrosis factor receptor binding; F:protein binding
Cluster6	[INTERPRO, BLASTED]	TRINITY_DN101855_c1_g1_i4	tumor necrosis factor receptor superfamily member 1A-like	1836	2	0.0	74.02						Coil (COILS); G3DSA:2.10.50.10 (GENE3D); mobidb-lite (MOBIDB_LITE); PTHR23097 (PANTHER); IPR008063 (PTHR23097:PANTHER); IPR001368 (PROSITE_PATTERNS); IPR001368 (PROSITE_PROFILES)	P:GO:0006915; P:GO:0006955; P:GO:0007165; F:GO:0004888; F:GO:0005515; C:GO:0016020	P:apoptotic process; P:immune response; P:signal transduction; F:transmembrane signaling receptor activity; F:protein binding; C:membrane
Cluster6	[INTERPRO, BLASTED]	TRINITY_DN102199_c0_g1_i1	cytochrome P450 3A24-like	892	10	1.15319E-34	69.28						IPR036396 (G3DSA:1.10.630.GENE3D)	P:GO:0055114; F:GO:0005506; F:GO:0016705; F:GO:0020037	P:oxidation-reduction process; F:iron ion binding; F:oxidoreductase activity, acting on paired donors, with incorporation or reduction of molecular oxygen; F:heme binding
Cluster6	[INTERPRO, BLASTED, MAPPED]	TRINITY_DN102630_c1_g1_i1	RNA-directed DNA polymerase from mobile element jockey	3673	6	1.20685E-58	50.34	2	P:GO:0006278; F:GO:0003964	P:RNA-dependent DNA biosynthetic process; F:RNA-directed DNA polymerase activity			IPR000477 (PFAM); IPR036691 (G3DSA:3.60.10.GENE3D); PTHR45030 (PANTHER); cd01650 (CDD); IPR036691 (SUPERFAMILY)	no GO terms	no GO terms
Cluster6	[INTERPRO, BLASTED, MAPPED]	TRINITY_DN102732_c2_g1_i1	C3 and PZP-like alpha-2-macroglobulin domain-containing protein 8	469	12	4.20657E-105	77.55	4	P:GO:0010951; F:GO:0004866; C:GO:0005576; C:GO:0005615	P:negative regulation of endopeptidase activity; F:endopeptidase inhibitor activity; C:extracellular region; C:extracellular space			IPR013783 (G3DSA:2.60.40.GENE3D); PTHR11412:SF135 (PANTHER); PTHR11412 (PANTHER); IPR014756 (SUPERFAMILY)	no GO terms	no GO terms
Cluster6	[INTERPRO, BLASTED, MAPPED, ANNOTATED]	TRINITY_DN88316_c0_g1_i1	TNF receptor-associated factor 3	2402	8	0.0	63.64	2	P:GO:0050794; P:GO:0050896	P:regulation of cellular process; P:response to stimulus			Coil (COILS); Coil (COILS); IPR012227 (PIRSF); IPR013083 (G3DSA:3.30.40.GENE3D); IPR008974 (G3DSA:2.60.210.GENE3D); IPR018957 (PFAM); IPR013083 (G3DSA:3.30.40.GENE3D); IPR001293 (PFAM); PTHR10131 (PANTHER); IPR027128 (PTHR10131:PANTHER); IPR017907 (PROSITE_PATTERNS); IPR001841 (PROSITE_PROFILES); IPR002083 (PROSITE_PROFILES); IPR001293 (PROSITE_PROFILES); IPR001293 (PROSITE_PROFILES); IPR008974 (…	P:GO:0001817; P:GO:0007165; P:GO:0008063; P:GO:0032088; P:GO:0033209; P:GO:0042981; P:GO:0045087; P:GO:0050688; F:GO:0005164; F:GO:0005515; F:GO:0008270; F:GO:0046872	P:regulation of cytokine production; P:signal transduction; P:Toll signaling pathway; P:negative regulation of NF-kappaB transcription factor activity; P:tumor necrosis factor-mediated signaling pathway; P:regulation of apoptotic process; P:innate immune response; P:regulation of defense response to virus; F:tumor necrosis factor receptor binding; F:protein binding; F:zinc ion binding; F:metal io…
Cluster6	[INTERPRO, BLASTED, MAPPED]	TRINITY_DN90364_c0_g1_i4	chromosome segregation protein	1058	7	2.92281E-14	52.4	2	F:GO:0008270; F:GO:0046872	F:zinc ion binding; F:metal ion binding			IPR000270 (PFAM); G3DSA:3.30.60.90 (GENE3D); G3DSA:3.10.20.90 (GENE3D); mobidb-lite (MOBIDB_LITE); PTHR15090 (PANTHER); PTHR15090:SF0 (PANTHER); IPR000270 (PROSITE_PROFILES); SSF57850 (SUPERFAMILY); SSF54277 (SUPERFAMILY)	F:GO:0005515	F:protein binding
Cluster6	[INTERPRO, BLASTED, MAPPED]	TRINITY_DN91439_c0_g1_i2	zinc finger protein 771-like	2036	6	0.0	70.95	4	P:GO:0006355; F:GO:0003676; F:GO:0046872; C:GO:0005622	P:regulation of transcription, DNA-templated; F:nucleic acid binding; F:metal ion binding; C:intracellular			PF13465 (PFAM); G3DSA:3.30.160.60 (GENE3D); PF00096 (PFAM); G3DSA:3.30.160.60 (GENE3D); G3DSA:3.30.160.60 (GENE3D); mobidb-lite (MOBIDB_LITE); PTHR24376:SF69 (PANTHER); PTHR24376 (PANTHER); PTHR24376 (PANTHER); PTHR24376:SF69 (PANTHER); IPR013087 (PROSITE_PATTERNS); IPR013087 (PROSITE_PATTERNS); IPR013087 (PROSITE_PATTERNS); IPR013087 (PROSITE_PATTERNS); IPR013087 (PROSITE_PATTERNS); IPR013087 (P…	F:GO:0003676	F:nucleic acid binding
Cluster6	[INTERPRO, BLASTED]	TRINITY_DN91677_c0_g1_i1	TNFAIP3-interacting protein 1-like isoform X3	529	4	1.01912E-10	98.57						no IPS match	no IPS match	no IPS match
Cluster6	[INTERPRO, BLASTED, MAPPED, ANNOTATED]	TRINITY_DN92037_c0_g1_i1	Rho-related GTP-binding protein RhoE	1206	10	4.88097E-123	69.81	7	P:GO:0007155; P:GO:0030036; F:GO:0003924; F:GO:0005515; F:GO:0005525; C:GO:0005622; C:GO:0110165	P:cell adhesion; P:actin cytoskeleton organization; F:GTPase activity; F:protein binding; F:GTP binding; C:intracellular; C:cellular anatomical entity	EC:3.6.1.15	Nucleoside-triphosphate phosphatase	PR00449 (PRINTS); G3DSA:3.40.50.300 (GENE3D); IPR001806 (PFAM); IPR005225 (TIGRFAM); PTHR24072 (PANTHER); IPR003578 (PROSITE_PROFILES); IPR027417 (SUPERFAMILY)	P:GO:0007264; F:GO:0003924; F:GO:0005525; C:GO:0005622	P:small GTPase mediated signal transduction; F:GTPase activity; F:GTP binding; C:intracellular
Cluster6	[INTERPRO, BLASTED, MAPPED]	TRINITY_DN92117_c0_g2_i2	Zinc phosphodiesterase ELAC protein 1	1736	4	4.49626E-27	69.31	3	P:GO:0042779; P:GO:0090502; F:GO:0016891	P:tRNA 3'-trailer cleavage; P:RNA phosphodiester bond hydrolysis, endonucleolytic; F:endoribonuclease activity, producing 5'-phosphomonoesters			no IPS match	no IPS match	no IPS match
Cluster6	[INTERPRO, BLASTED]	TRINITY_DN92346_c0_g1_i1	zinc finger protein 346-like	2304	1	5.12301E-51	98.94						PF12874 (PFAM); G3DSA:3.30.160.60 (GENE3D); IPR013087 (PROSITE_PATTERNS); IPR036236 (SUPERFAMILY)	F:GO:0003676	F:nucleic acid binding
Cluster6	[INTERPRO, BLASTED, MAPPED]	TRINITY_DN92441_c0_g1_i3	Cell death protein 3	1869	12	0.0	59.96	6	P:GO:0006508; P:GO:0042981; F:GO:0004197; F:GO:0008233; F:GO:0008234; F:GO:0016787	P:proteolysis; P:regulation of apoptotic process; F:cysteine-type endopeptidase activity; F:peptidase activity; F:cysteine-type peptidase activity; F:hydrolase activity			IPR015917 (PRINTS); PIRSF038001 (PIRSF); G3DSA:3.40.50.1460 (GENE3D); IPR001315 (PFAM); PF00656 (PFAM); G3DSA:1.10.533.10 (GENE3D); mobidb-lite (MOBIDB_LITE); mobidb-lite (MOBIDB_LITE); PTHR10454:SF202 (PANTHER); PTHR10454 (PANTHER); IPR033139 (PROSITE_PATTERNS); IPR002138 (PROSITE_PROFILES); IPR001309 (PROSITE_PROFILES); IPR001315 (PROSITE_PROFILES); IPR015917 (CDD); cd01671 (CDD); IPR029030 (SU…	P:GO:0006508; P:GO:0042981; F:GO:0004197; F:GO:0008234	P:proteolysis; P:regulation of apoptotic process; F:cysteine-type endopeptidase activity; F:cysteine-type peptidase activity
Cluster6	[INTERPRO, BLASTED, MAPPED]	TRINITY_DN92926_c0_g2_i1	pituitary tumor-transforming gene 1 protein-interacting protein-like	1579	3	1.51624E-5	42.73	2	C:GO:0016020; C:GO:0016021	C:membrane; C:integral component of membrane			mobidb-lite (MOBIDB_LITE)	no GO terms	no GO terms
Cluster6	[INTERPRO, BLASTED, MAPPED]	TRINITY_DN93819_c0_g1_i6	Phospholipid scramblase 2	2244	5	2.66241E-10	91.84	3	P:GO:0017121; F:GO:0017128; C:GO:0016020	P:plasma membrane phospholipid scrambling; F:phospholipid scramblase activity; C:membrane			no IPS match	no IPS match	no IPS match
Cluster6	[INTERPRO, BLASTED]	TRINITY_DN93995_c5_g3_i1	MAM and LDL-receptor class A domain-containing protein 1	959	1	1.94434E-6	90.32						no IPS match	no IPS match	no IPS match
Cluster6	[INTERPRO, BLASTED, MAPPED]	TRINITY_DN94712_c0_g1_i2	C3 and PZP-like alpha-2-macroglobulin domain-containing protein 8	356	4	1.27844E-34	58.63	4	P:GO:0010951; F:GO:0004866; C:GO:0005576; C:GO:0005615	P:negative regulation of endopeptidase activity; F:endopeptidase inhibitor activity; C:extracellular region; C:extracellular space			IPR013783 (G3DSA:2.60.40.GENE3D); G3DSA:2.60.40.1940 (GENE3D)	no GO terms	no GO terms
Cluster6	[INTERPRO, BLASTED, MAPPED]	TRINITY_DN94712_c1_g1_i7	C3 and PZP-like alpha-2-macroglobulin domain-containing protein 8	483	14	3.50204E-49	55.92	4	P:GO:0010951; F:GO:0004866; C:GO:0005576; C:GO:0005615	P:negative regulation of endopeptidase activity; F:endopeptidase inhibitor activity; C:extracellular region; C:extracellular space			G3DSA:2.60.40.1930 (GENE3D)	no GO terms	no GO terms
Cluster6	[INTERPRO, BLASTED]	TRINITY_DN95340_c2_g2_i2	desumoylating isopeptidase 2-like isoform X2	1445	2	2.03546E-74	72.0						G3DSA:3.90.1720.30 (GENE3D); IPR008580 (PFAM); PTHR12378:SF10 (PANTHER); IPR008580 (PANTHER)	no GO terms	no GO terms
Cluster6	[INTERPRO, BLASTED, MAPPED]	TRINITY_DN95462_c7_g2_i1	chromosome transmission fidelity protein 8 homolog	882	5	3.9988E-78	75.55	2	P:GO:0007064; C:GO:0031390	P:mitotic sister chromatid cohesion; C:Ctf18 RFC-like complex			IPR018607 (PFAM); PTHR28605 (PANTHER); PTHR28605:SF1 (PANTHER)	P:GO:0007064; C:GO:0031390	P:mitotic sister chromatid cohesion; C:Ctf18 RFC-like complex
Cluster6	[INTERPRO, BLASTED]	TRINITY_DN95865_c0_g1_i2	sushi, von Willebrand factor type A, EGF and pentraxin domain-containing protein 1-like	928	5	2.19104E-155	76.14						G3DSA:2.10.70.10 (GENE3D); IPR000436 (PFAM); G3DSA:2.10.70.10 (GENE3D); IPR000436 (PROSITE_PROFILES); IPR000436 (PROSITE_PROFILES); IPR000436 (PROSITE_PROFILES); IPR000436 (PROSITE_PROFILES); IPR000436 (PROSITE_PROFILES); IPR000436 (CDD); IPR000436 (CDD); IPR000436 (CDD); IPR000436 (CDD); IPR000436 (CDD); IPR035976 (SUPERFAMILY); IPR035976 (SUPERFAMILY); IPR035976 (SUPERFAMILY); IPR035976 (SUPERF…	no GO terms	no GO terms
Cluster6	[INTERPRO, BLASTED]	TRINITY_DN95865_c0_g1_i3	sushi, von Willebrand factor type A, EGF and pentraxin domain-containing protein 1-like	1150	5	1.65852E-151	68.27						IPR000436 (PFAM); G3DSA:2.10.70.10 (GENE3D); G3DSA:2.10.70.10 (GENE3D); IPR000436 (PROSITE_PROFILES); IPR000436 (PROSITE_PROFILES); IPR000436 (PROSITE_PROFILES); IPR000436 (PROSITE_PROFILES); IPR000436 (PROSITE_PROFILES); IPR000436 (CDD); IPR000436 (CDD); IPR000436 (CDD); IPR000436 (CDD); IPR000436 (CDD); IPR035976 (SUPERFAMILY); IPR035976 (SUPERFAMILY); IPR035976 (SUPERFAMILY); IPR035976 (SUPERF…	no GO terms	no GO terms
Cluster6	[INTERPRO, BLASTED, MAPPED, ANNOTATED]	TRINITY_DN95981_c2_g1_i2	Polyubiquitin -like protein	206	16	7.56601E-41	98.9	2	C:GO:0005634; C:GO:0005737	C:nucleus; C:cytoplasm			IPR019956 (PRINTS); G3DSA:3.10.20.90 (GENE3D); IPR000626 (PFAM); PTHR10666 (PANTHER); PTHR10666:SF238 (PANTHER); IPR000626 (PROSITE_PROFILES); IPR029071 (SUPERFAMILY)	F:GO:0005515	F:protein binding
Cluster6	[INTERPRO, BLASTED, MAPPED, ANNOTATED]	TRINITY_DN96647_c1_g1_i7	WD repeat domain phosphoinositide-interacting protein 2-like	1816	5	0.0	83.67	4	P:GO:0000045; F:GO:0032266; F:GO:0080025; C:GO:0000407	P:autophagosome assembly; F:phosphatidylinositol-3-phosphate binding; F:phosphatidylinositol-3,5-bisphosphate binding; C:phagophore assembly site			IPR015943 (G3DSA:2.130.10.GENE3D); mobidb-lite (MOBIDB_LITE); IPR032911 (PTHR11227:PANTHER); PTHR11227 (PANTHER); IPR036322 (SUPERFAMILY)	P:GO:0000045; P:GO:0006914; F:GO:0005515; F:GO:0032266; F:GO:0080025; C:GO:0000407	P:autophagosome assembly; P:autophagy; F:protein binding; F:phosphatidylinositol-3-phosphate binding; F:phosphatidylinositol-3,5-bisphosphate binding; C:phagophore assembly site
Cluster6	[INTERPRO, BLASTED]	TRINITY_DN96785_c1_g2_i1	ATP-dependent DNA helicase Q-like 4A	4010	1	8.76204E-97	68.91						mobidb-lite (MOBIDB_LITE); PTHR23145:SF2 (PANTHER); PTHR23145 (PANTHER)	no GO terms	no GO terms
Cluster6	[INTERPRO, BLASTED]	TRINITY_DN96979_c5_g1_i5	bifunctional lysine-specific demethylase and histidyl-hydroxylase MINA-like	3016	6	0.0	73.74						Coil (COILS); G3DSA:2.60.120.650 (GENE3D); G3DSA:1.10.10.1520 (GENE3D); IPR003347 (PFAM); G3DSA:1.10.10.1500 (GENE3D); mobidb-lite (MOBIDB_LITE); mobidb-lite (MOBIDB_LITE); PTHR13096 (PANTHER); IPR003347 (PROSITE_PROFILES); SSF51197 (SUPERFAMILY)	no GO terms	no GO terms
Cluster6	[INTERPRO, BLASTED]	TRINITY_DN97242_c3_g1_i3	Protein IMPACT	762	2	1.77956E-13	79.11						no IPS match	no IPS match	no IPS match
Cluster6	[INTERPRO, BLASTED, MAPPED, ANNOTATED]	TRINITY_DN97543_c2_g1_i2	Tumor necrosis factor receptor superfamily member 27	1485	9	0.0	49.66	1	P:GO:0050794	P:regulation of cellular process			Coil (COILS); IPR001368 (PFAM); G3DSA:2.10.50.10 (GENE3D); PTHR12120 (PANTHER); PTHR12120:SF10 (PANTHER); IPR001368 (PROSITE_PATTERNS); IPR001368 (PROSITE_PROFILES)	F:GO:0005515	F:protein binding
Cluster6	[INTERPRO, BLASTED, MAPPED]	TRINITY_DN97543_c2_g1_i7	Tumor necrosis factor receptor superfamily member 27	3291	6	2.0652E-52	49.52	3	C:GO:0005887; C:GO:0016020; C:GO:0016021	C:integral component of plasma membrane; C:membrane; C:integral component of membrane			G3DSA:2.10.50.10 (GENE3D); mobidb-lite (MOBIDB_LITE); mobidb-lite (MOBIDB_LITE); PTHR12120 (PANTHER); IPR001368 (PROSITE_PATTERNS); IPR001368 (PROSITE_PROFILES)	F:GO:0005515	F:protein binding
Cluster6	[INTERPRO, BLASTED]	TRINITY_DN97902_c0_g2_i1	Protein NLRC5	1987	14	0.0	73.28						Coil (COILS); Coil (COILS); mobidb-lite (MOBIDB_LITE)	no GO terms	no GO terms
Cluster6	[INTERPRO, BLASTED]	TRINITY_DN98320_c5_g2_i1	pol-like protein	1457	3	5.36555E-12	49.34						IPR026960 (PFAM); PTHR44484 (PANTHER)	no GO terms	no GO terms
Cluster6	[INTERPRO, BLASTED]	TRINITY_DN98376_c3_g2_i3	protein rolling stone-like	1835	8	6.40659E-16	47.77						PTHR12242:SF1 (PANTHER); PTHR12242 (PANTHER)	no GO terms	no GO terms
Cluster6	[INTERPRO, BLASTED]	TRINITY_DN98819_c1_g1_i2	Macrophage scavenger receptor types I and II	4012	1	1.33409E-70	49.43						mobidb-lite (MOBIDB_LITE); mobidb-lite (MOBIDB_LITE); PTHR31487 (PANTHER); PTHR31487:SF5 (PANTHER); IPR007527 (PROSITE_PROFILES)	F:GO:0008270	F:zinc ion binding
Cluster6	[INTERPRO, BLASTED]	TRINITY_DN99198_c0_g2_i3	putative skeletal organic matrix protein 5	637	4	3.44716E-69	71.53						PTHR33834:SF4 (PANTHER); PTHR33834 (PANTHER)	no GO terms	no GO terms
Cluster6	[INTERPRO, BLASTED]	TRINITY_DN99309_c1_g2_i2	2'-deoxynucleoside 5'-phosphate N-hydrolase 1	829	6	5.89088E-98	76.39						IPR007710 (PFAM); G3DSA:3.40.50.450 (GENE3D); PTHR15364 (PANTHER); IPR028607 (HAMAP); SSF52309 (SUPERFAMILY)	P:GO:0009159; F:GO:0050144; F:GO:0070694	P:deoxyribonucleoside monophosphate catabolic process; F:nucleoside deoxyribosyltransferase activity; F:deoxyribonucleoside 5'-monophosphate N-glycosidase activity
Cluster6	[INTERPRO, BLASTED, MAPPED]	TRINITY_DN99477_c3_g1_i1	C3 and PZP-like alpha-2-macroglobulin domain-containing protein 8	279	5	7.27791E-35	71.44	4	P:GO:0010951; F:GO:0004866; C:GO:0005576; C:GO:0005615	P:negative regulation of endopeptidase activity; F:endopeptidase inhibitor activity; C:extracellular region; C:extracellular space			no IPS match	no IPS match	no IPS match
Cluster6	[INTERPRO, BLASTED, MAPPED]	TRINITY_DN99640_c0_g1_i5	CD63 antigen	1640	6	0.0	66.94	2	C:GO:0016020; C:GO:0016021	C:membrane; C:integral component of membrane			IPR000301 (PRINTS); IPR018499 (PFAM); IPR000301 (PIRSF); mobidb-lite (MOBIDB_LITE); PTHR19282:SF283 (PANTHER); PTHR19282 (PANTHER); IPR008952 (SUPERFAMILY)	C:GO:0016021	C:integral component of membrane
Cluster6	[INTERPRO, BLASTED, MAPPED]	TRINITY_DN99763_c1_g1_i5	nuclear speckle RNA-binding protein A-like	809	8	7.8556E-11	66.92	2	P:GO:0006352; F:GO:0003677	P:DNA-templated transcription, initiation; F:DNA binding			IPR006052 (PFAM); IPR008983 (G3DSA:2.60.120.GENE3D); mobidb-lite (MOBIDB_LITE); PTHR11471 (PANTHER); PTHR11471:SF13 (PANTHER); PTHR11471 (PANTHER); PTHR11471:SF13 (PANTHER); IPR006052 (PROSITE_PROFILES); IPR001073 (PROSITE_PROFILES); IPR008983 (SUPERFAMILY)	P:GO:0006955; F:GO:0005164; F:GO:0005515; C:GO:0016020	P:immune response; F:tumor necrosis factor receptor binding; F:protein binding; C:membrane
Cluster6	[INTERPRO, BLASTED, MAPPED, ANNOTATED]	TRINITY_DN99781_c1_g1_i2	nuclear factor erythroid 2-related factor 3-like	3078	6	0.0	73.33	1	P:GO:0006355	P:regulation of transcription, DNA-templated			no IPS match	no IPS match	no IPS match
Cluster7	[INTERPRO, BLASTED]	TRINITY_DN102417_c7_g1_i2	non-structural maintenance of chromosomes element 3 homolog	1374	4	0.0	83.89						Coil (COILS); G3DSA:1.10.10.1210 (GENE3D); G3DSA:1.10.10.1200 (GENE3D); IPR002190 (PFAM); mobidb-lite (MOBIDB_LITE); IPR037445 (PANTHER); IPR002190 (PROSITE_PROFILES)	no GO terms	no GO terms
Cluster7	[INTERPRO, BLASTED]	TRINITY_DN102553_c4_g1_i1	Procollagen C-endopeptidase enhancer 2	621	3	9.71468E-9	83.57						no IPS match	no IPS match	no IPS match
Cluster7	[INTERPRO, BLASTED, MAPPED]	TRINITY_DN102633_c3_g1_i1	PIAS-like protein	1623	9	0.0	80.0	4	P:GO:0016925; F:GO:0008270; F:GO:0016874; F:GO:0019789	P:protein sumoylation; F:zinc ion binding; F:ligase activity; F:SUMO transferase activity			IPR036361 (G3DSA:1.10.720.GENE3D); IPR004181 (PFAM); IPR013083 (G3DSA:3.30.40.GENE3D); IPR023321 (PFAM); IPR038654 (G3DSA:2.60.120.GENE3D); mobidb-lite (MOBIDB_LITE); PTHR10782 (PANTHER); PTHR10782 (PANTHER); IPR027228 (PTHR10782:PANTHER); IPR027228 (PTHR10782:PANTHER); IPR004181 (PROSITE_PROFILES); IPR023321 (PROSITE_PROFILES); IPR003034 (PROSITE_PROFILES); cd16790 (CDD); IPR036361 (SUPERFAMILY)	F:GO:0008270; F:GO:0019789	F:zinc ion binding; F:SUMO transferase activity
Cluster7	[INTERPRO, BLASTED, MAPPED, ANNOTATED]	TRINITY_DN102732_c2_g1_i2	C3 and PZP-like alpha-2-macroglobulin domain-containing protein 8	706	13	3.01372E-160	77.47	1	C:GO:0005576	C:extracellular region			G3DSA:1.50.10.20 (GENE3D); IPR013783 (G3DSA:2.60.40.GENE3D); G3DSA:2.60.120.1540 (GENE3D); IPR019565 (PFAM); IPR001599 (PFAM); PTHR11412 (PANTHER); IPR019742 (PROSITE_PATTERNS); IPR008930 (SUPERFAMILY); IPR014756 (SUPERFAMILY)	F:GO:0004866	F:endopeptidase inhibitor activity
Cluster7	[INTERPRO, BLASTED, MAPPED]	TRINITY_DN102732_c2_g2_i5	C3 and PZP-like alpha-2-macroglobulin domain-containing protein 8	494	13	1.88529E-63	71.06	5	P:GO:0010951; F:GO:0004866; C:GO:0005576; C:GO:0005615; C:GO:0005856	P:negative regulation of endopeptidase activity; F:endopeptidase inhibitor activity; C:extracellular region; C:extracellular space; C:cytoskeleton			IPR011625 (PFAM); G3DSA:2.60.40.1930 (GENE3D); PTHR11412 (PANTHER)	no GO terms	no GO terms
Cluster7	[INTERPRO, BLASTED, MAPPED]	TRINITY_DN102732_c2_g1_i8	C3 and PZP-like alpha-2-macroglobulin domain-containing protein 8	746	13	6.32616E-167	76.06	4	P:GO:0010951; F:GO:0004866; C:GO:0005576; C:GO:0005615	P:negative regulation of endopeptidase activity; F:endopeptidase inhibitor activity; C:extracellular region; C:extracellular space			IPR019565 (PFAM); IPR013783 (G3DSA:2.60.40.GENE3D); G3DSA:1.50.10.20 (GENE3D); G3DSA:2.60.120.1540 (GENE3D); IPR001599 (PFAM); PTHR11412 (PANTHER); IPR019742 (PROSITE_PATTERNS); IPR014756 (SUPERFAMILY); IPR008930 (SUPERFAMILY)	F:GO:0004866	F:endopeptidase inhibitor activity
Cluster7	[INTERPRO, BLASTED, MAPPED, ANNOTATED]	TRINITY_DN102732_c2_g1_i11	C3 and PZP-like alpha-2-macroglobulin domain-containing protein 8 isoform X1	1458	9	0.0	74.14	1	C:GO:0005576	C:extracellular region			G3DSA:1.50.10.20 (GENE3D); IPR001599 (PFAM); IPR019565 (PFAM); IPR013783 (G3DSA:2.60.40.GENE3D); G3DSA:2.60.120.1540 (GENE3D); IPR011626 (PFAM); PTHR11412 (PANTHER); IPR019742 (PROSITE_PATTERNS); cd02897 (CDD); IPR014756 (SUPERFAMILY); IPR008930 (SUPERFAMILY)	F:GO:0004866; C:GO:0005615	F:endopeptidase inhibitor activity; C:extracellular space
Cluster7	[INTERPRO, BLASTED]	TRINITY_DN101928_c0_g2_i2	CUB and sushi domain-containing protein 3-like	1030	14	0.0	63.3						G3DSA:2.10.70.10 (GENE3D); IPR000436 (PFAM); G3DSA:2.10.70.10 (GENE3D); G3DSA:2.10.70.10 (GENE3D); PTHR19325 (PANTHER); PTHR19325 (PANTHER); PTHR19325:SF341 (PANTHER); IPR000436 (PROSITE_PROFILES); IPR000436 (PROSITE_PROFILES); IPR000436 (PROSITE_PROFILES); IPR000436 (PROSITE_PROFILES); IPR000436 (PROSITE_PROFILES); IPR000436 (CDD); IPR000436 (CDD); IPR000436 (CDD); IPR000436 (CDD); IPR000436 (CD…	no GO terms	no GO terms
Cluster7	[INTERPRO, BLASTED, MAPPED, ANNOTATED]	TRINITY_DN102013_c5_g2_i2	Ribosome maturation protein SBDS	1884	7	8.28251E-175	91.24	3	P:GO:0030851; P:GO:0031017; P:GO:0042256	P:granulocyte differentiation; P:exocrine pancreas development; P:mature ribosome assembly			IPR037188 (G3DSA:1.10.10.GENE3D); IPR019783 (PFAM); IPR018978 (PFAM); G3DSA:3.30.70.240 (GENE3D); IPR002140 (TIGRFAM); IPR036786 (G3DSA:3.30.1250.GENE3D); PTHR10927 (PANTHER); IPR018023 (PROSITE_PATTERNS); IPR037188 (SUPERFAMILY); IPR036786 (SUPERFAMILY)	P:GO:0042254; P:GO:0042256	P:ribosome biogenesis; P:mature ribosome assembly
Cluster7	[INTERPRO, BLASTED, MAPPED]	TRINITY_DN102183_c5_g1_i2	CUB and sushi domain-containing protein 3	2215	16	8.65126E-153	71.95	1	F:GO:0005509	F:calcium ion binding			IPR008979 (G3DSA:2.60.120.GENE3D); IPR000421 (PFAM); PTHR24543 (PANTHER); PTHR24543:SF270 (PANTHER); IPR000421 (PROSITE_PATTERNS); IPR000421 (PROSITE_PROFILES); cd00057 (CDD); IPR008979 (SUPERFAMILY)	no GO terms	no GO terms
Cluster7	[INTERPRO, BLASTED]	TRINITY_DN102183_c5_g1_i8	CUB and sushi domain-containing protein 3-like	1208	14	0.0	71.46						IPR000421 (PFAM); IPR000436 (PFAM); G3DSA:2.10.70.10 (GENE3D); IPR008979 (G3DSA:2.60.120.GENE3D); PTHR19325:SF482 (PANTHER); PTHR19325 (PANTHER); PTHR19325 (PANTHER); PTHR19325:SF482 (PANTHER); IPR000421 (PROSITE_PATTERNS); IPR000436 (PROSITE_PROFILES); IPR000421 (PROSITE_PROFILES); IPR000436 (PROSITE_PROFILES); IPR000436 (PROSITE_PROFILES); cd00057 (CDD); IPR000436 (CDD); IPR000436 (CDD); IPR000…	no GO terms	no GO terms
Cluster7	[INTERPRO, BLASTED]	TRINITY_DN102154_c2_g3_i2	proline-rich receptor-like protein kinase PERK8	938	8	7.64699E-45	85.61						IPR000488 (PFAM); G3DSA:1.10.533.10 (GENE3D); IPR000488 (PROSITE_PROFILES); cd01670 (CDD); IPR011029 (SUPERFAMILY)	P:GO:0007165; F:GO:0005515	P:signal transduction; F:protein binding
Cluster7	[INTERPRO, BLASTED, MAPPED]	TRINITY_DN102231_c0_g2_i7	ubiquitin carboxyl-terminal hydrolase CYLD-like isoform X2	1755	5	2.01376E-84	86.19	3	P:GO:0016579; F:GO:0016787; F:GO:0036459	P:protein deubiquitination; F:hydrolase activity; F:thiol-dependent ubiquitinyl hydrolase activity			IPR000938 (PFAM); IPR036859 (G3DSA:2.30.30.GENE3D); IPR036859 (G3DSA:2.30.30.GENE3D); mobidb-lite (MOBIDB_LITE); mobidb-lite (MOBIDB_LITE); mobidb-lite (MOBIDB_LITE); PTHR11830:SF3 (PANTHER); PTHR11830 (PANTHER); IPR000938 (PROSITE_PROFILES); IPR036859 (SUPERFAMILY); IPR036859 (SUPERFAMILY)	no GO terms	no GO terms
Cluster7	[INTERPRO, BLASTED]	TRINITY_DN102302_c1_g1_i1	pol-like protein	2628	9	1.20341E-86	48.6						IPR026960 (PFAM); IPR000477 (PFAM); PTHR44484 (PANTHER); IPR000477 (PROSITE_PROFILES); cd01650 (CDD); SSF56672 (SUPERFAMILY)	no GO terms	no GO terms
Cluster7	[INTERPRO, BLASTED, MAPPED]	TRINITY_DN79721_c0_g1_i2	serine/threonine-protein kinase mos-like	1441	7	4.91534E-107	68.85	13	P:GO:0006468; P:GO:0016310; P:GO:0035556; P:GO:0043410; P:GO:1902103; F:GO:0000166; F:GO:0004672; F:GO:0004674; F:GO:0004871; F:GO:0005524; F:GO:0016301; C:GO:0005622; C:GO:0005737	P:protein phosphorylation; P:phosphorylation; P:intracellular signal transduction; P:positive regulation of MAPK cascade; P:negative regulation of metaphase/anaphase transition of meiotic cell cycle; F:nucleotide binding; F:protein kinase activity; F:protein serine/threonine kinase activity; F:obsolete signal transducer activity; F:ATP binding; F:kinase activity; C:intracellular; C:cytoplasm			G3DSA:3.30.200.20 (GENE3D); PIRSF000654 (PIRSF); IPR000719 (PFAM); G3DSA:1.10.510.10 (GENE3D); PTHR44448 (PANTHER); IPR008271 (PROSITE_PATTERNS); IPR017441 (PROSITE_PATTERNS); IPR000719 (PROSITE_PROFILES); IPR011009 (SUPERFAMILY)	P:GO:0006468; F:GO:0004672; F:GO:0005524	P:protein phosphorylation; F:protein kinase activity; F:ATP binding
Cluster7	[INTERPRO, NO-BLAST, MAPPED]	TRINITY_DN88293_c0_g1_i1	---NA---	2071				1	F:GO:0005524	F:ATP binding			Coil (COILS); Coil (COILS); IPR005654 (PFAM); G3DSA:3.40.50.300 (GENE3D); mobidb-lite (MOBIDB_LITE); PTHR12169:SF1 (PANTHER); IPR005654 (PANTHER); IPR027417 (SUPERFAMILY)	F:GO:0005524	F:ATP binding
Cluster7	[INTERPRO, BLASTED, MAPPED]	TRINITY_DN89801_c0_g1_i3	probable RNA-dependent RNA polymerase 1	3017	16	0.0	60.21	4	P:GO:0001172; F:GO:0003968; F:GO:0016740; F:GO:0016779	P:transcription, RNA-templated; F:RNA-directed 5'-3' RNA polymerase activity; F:transferase activity; F:nucleotidyltransferase activity			Coil (COILS); IPR007855 (PFAM); PTHR23079:SF1 (PANTHER); IPR007855 (PANTHER)	F:GO:0003968	F:RNA-directed 5'-3' RNA polymerase activity
Cluster7	[INTERPRO, BLASTED, MAPPED]	TRINITY_DN90615_c0_g1_i1	Myosin light chain kinase, smooth muscle	1281	6	0.0	70.53	1	F:GO:0005509	F:calcium ion binding			IPR013098 (PFAM); IPR013783 (G3DSA:2.60.40.GENE3D); IPR013783 (G3DSA:2.60.40.GENE3D); PF13927 (PFAM); PTHR44338 (PANTHER); IPR007110 (PROSITE_PROFILES); IPR007110 (PROSITE_PROFILES); cd00096 (CDD); cd00096 (CDD); IPR036179 (SUPERFAMILY); IPR036179 (SUPERFAMILY)	no GO terms	no GO terms
Cluster7	[INTERPRO, BLASTED]	TRINITY_DN91689_c0_g1_i4	Dual specificity protein kinase Ttk	1018	1	5.25754E-71	93.43						IPR036834 (SUPERFAMILY)	P:GO:0042981	P:regulation of apoptotic process
Cluster7	[INTERPRO, BLASTED, MAPPED, ANNOTATED]	TRINITY_DN92021_c0_g2_i1	potassium channel	3402	12	0.0	78.6	5	P:GO:0006813; P:GO:0055085; F:GO:0005244; F:GO:0005267; C:GO:0016021	P:potassium ion transport; P:transmembrane transport; F:voltage-gated ion channel activity; F:potassium channel activity; C:integral component of membrane			IPR003968 (PRINTS); IPR028325 (PRINTS); IPR003972 (PRINTS); IPR005821 (PFAM); IPR027359 (G3DSA:1.20.120.GENE3D); G3DSA:3.30.710.10 (GENE3D); G3DSA:1.10.287.70 (GENE3D); IPR003131 (PFAM); mobidb-lite (MOBIDB_LITE); mobidb-lite (MOBIDB_LITE); IPR028325 (PANTHER); PTHR11537:SF45 (PANTHER); IPR011333 (SUPERFAMILY); SSF81324 (SUPERFAMILY)	P:GO:0006811; P:GO:0006813; P:GO:0051260; P:GO:0055085; F:GO:0005216; F:GO:0005249; C:GO:0008076; C:GO:0016020	P:ion transport; P:potassium ion transport; P:protein homooligomerization; P:transmembrane transport; F:ion channel activity; F:voltage-gated potassium channel activity; C:voltage-gated potassium channel complex; C:membrane
Cluster7	[INTERPRO, BLASTED, MAPPED]	TRINITY_DN92441_c0_g1_i1	Cell death protein 3	2208	12	0.0	59.4	6	P:GO:0006508; P:GO:0042981; F:GO:0004197; F:GO:0008233; F:GO:0008234; F:GO:0016787	P:proteolysis; P:regulation of apoptotic process; F:cysteine-type endopeptidase activity; F:peptidase activity; F:cysteine-type peptidase activity; F:hydrolase activity			IPR015917 (PRINTS); G3DSA:3.40.50.1460 (GENE3D); PF00656 (PFAM); G3DSA:1.10.533.10 (GENE3D); IPR001315 (PFAM); PIRSF038001 (PIRSF); mobidb-lite (MOBIDB_LITE); mobidb-lite (MOBIDB_LITE); PTHR10454:SF202 (PANTHER); PTHR10454 (PANTHER); IPR033139 (PROSITE_PATTERNS); IPR001315 (PROSITE_PROFILES); IPR001309 (PROSITE_PROFILES); IPR002138 (PROSITE_PROFILES); cd01671 (CDD); IPR015917 (CDD); IPR029030 (SU…	P:GO:0006508; P:GO:0042981; F:GO:0004197; F:GO:0008234	P:proteolysis; P:regulation of apoptotic process; F:cysteine-type endopeptidase activity; F:cysteine-type peptidase activity
Cluster7	[INTERPRO, BLASTED, MAPPED, ANNOTATED]	TRINITY_DN92447_c3_g1_i1	derlin-1-like	1860	5	2.96132E-152	84.37	3	C:GO:0005783; C:GO:0005789; C:GO:0016021	C:endoplasmic reticulum; C:endoplasmic reticulum membrane; C:integral component of membrane			PF04511 (PFAM); mobidb-lite (MOBIDB_LITE); IPR007599 (PANTHER); PTHR11009:SF21 (PANTHER); SSF144091 (SUPERFAMILY)	no GO terms	no GO terms
Cluster7	[INTERPRO, BLASTED, MAPPED, ANNOTATED]	TRINITY_DN93023_c0_g1_i1	N-terminal EF-hand calcium-binding protein 1	1848	11	0.0	69.45	1	C:GO:0005737	C:cytoplasm			Coil (COILS); Coil (COILS); G3DSA:3.30.70.100 (GENE3D); G3DSA:1.10.238.10 (GENE3D); PTHR12178 (PANTHER); PTHR12178:SF10 (PANTHER); IPR018247 (PROSITE_PATTERNS); IPR002048 (PROSITE_PROFILES); IPR002048 (PROSITE_PROFILES); IPR011992 (SUPERFAMILY); IPR011008 (SUPERFAMILY)	F:GO:0005509	F:calcium ion binding
Cluster7	[INTERPRO, BLASTED]	TRINITY_DN93220_c2_g1_i1	zinc metalloproteinase nas-15-like	1515	7	9.91693E-113	60.92						PR01705 (PRINTS); IPR001506 (PRINTS); IPR001506 (PFAM); IPR036383 (G3DSA:2.20.100.GENE3D); IPR000884 (PFAM); IPR024079 (G3DSA:3.40.390.GENE3D); PTHR10127 (PANTHER); PTHR10127:SF781 (PANTHER); IPR000884 (PROSITE_PROFILES); IPR034035 (CDD); IPR036383 (SUPERFAMILY); SSF55486 (SUPERFAMILY)	P:GO:0006508; F:GO:0004222; F:GO:0008237	P:proteolysis; F:metalloendopeptidase activity; F:metallopeptidase activity
Cluster7	[INTERPRO, BLASTED]	TRINITY_DN94194_c0_g1_i1	Kelch-like protein 20	2591	6	0.0	60.19						IPR036404 (G3DSA:2.100.10.GENE3D); G3DSA:1.25.40.420 (GENE3D); IPR000210 (PFAM); IPR011705 (PFAM); G3DSA:3.30.710.10 (GENE3D); PTHR24412:SF272 (PANTHER); PTHR24412 (PANTHER); IPR000210 (PROSITE_PROFILES); cd14735 (CDD); IPR036404 (SUPERFAMILY); IPR011333 (SUPERFAMILY)	F:GO:0005515	F:protein binding
Cluster7	[INTERPRO, BLASTED]	TRINITY_DN94487_c2_g1_i11	RNA-directed DNA polymerase from mobile element jockey	4042	14	0.0	77.85						Coil (COILS); IPR029409 (PFAM); mobidb-lite (MOBIDB_LITE); IPR029409 (PANTHER)	no GO terms	no GO terms
Cluster7	[INTERPRO, BLASTED]	TRINITY_DN94628_c4_g1_i1	pyruvate kinase PKM-like	2827	11	0.0	80.71						IPR001697 (PRINTS); G3DSA:3.20.20.60 (GENE3D); IPR001697 (TIGRFAM); IPR015795 (PFAM); IPR015806 (G3DSA:2.40.33.GENE3D); IPR015793 (PFAM); IPR036918 (G3DSA:3.40.1380.GENE3D); IPR001697 (PANTHER); PTHR11817:SF15 (PANTHER); IPR018209 (PROSITE_PATTERNS); IPR001697 (CDD); IPR015813 (SUPERFAMILY); IPR036918 (SUPERFAMILY); IPR011037 (SUPERFAMILY)	P:GO:0006096; F:GO:0000287; F:GO:0003824; F:GO:0004743; F:GO:0030955	P:glycolytic process; F:magnesium ion binding; F:catalytic activity; F:pyruvate kinase activity; F:potassium ion binding
Cluster7	[INTERPRO, BLASTED, MAPPED, ANNOTATED]	TRINITY_DN94619_c0_g1_i4	Cyclic AMP-responsive element-binding protein 3-like 3	2639	14	0.0	76.47	5	P:GO:0030968; P:GO:0045944; F:GO:0003700; F:GO:0035497; C:GO:0005634	P:endoplasmic reticulum unfolded protein response; P:positive regulation of transcription by RNA polymerase II; F:DNA-binding transcription factor activity; F:cAMP response element binding; C:nucleus			Coil (COILS); IPR004827 (PFAM); G3DSA:1.20.5.170 (GENE3D); mobidb-lite (MOBIDB_LITE); IPR029806 (PTHR22952:PANTHER); PTHR22952 (PANTHER); IPR004827 (PROSITE_PATTERNS); IPR004827 (PROSITE_PROFILES); cd14689 (CDD); SSF57959 (SUPERFAMILY)	P:GO:0006355; P:GO:0030968; P:GO:0045944; F:GO:0003700; F:GO:0035497	P:regulation of transcription, DNA-templated; P:endoplasmic reticulum unfolded protein response; P:positive regulation of transcription by RNA polymerase II; F:DNA-binding transcription factor activity; F:cAMP response element binding
Cluster7	[INTERPRO, BLASTED]	TRINITY_DN94865_c6_g1_i1	RNA-directed DNA polymerase from mobile element jockey	3851	15	0.0	80.66						IPR000276 (PRINTS); IPR000276 (PFAM); G3DSA:1.20.1070.10 (GENE3D); mobidb-lite (MOBIDB_LITE); PTHR43919 (PANTHER); IPR017452 (PROSITE_PROFILES); SSF81321 (SUPERFAMILY)	P:GO:0007186; F:GO:0004930; C:GO:0016021	P:G protein-coupled receptor signaling pathway; F:G protein-coupled receptor activity; C:integral component of membrane
Cluster7	[INTERPRO, BLASTED, MAPPED, ANNOTATED]	TRINITY_DN94946_c1_g1_i16	cathepsin L1-like	924	11	2.20775E-126	72.07	1	F:GO:0008233	F:peptidase activity			G3DSA:3.90.70.10 (GENE3D); IPR013201 (PFAM); IPR000668 (PFAM); PTHR12411:SF57 (PANTHER); IPR013128 (PANTHER); IPR000169 (PROSITE_PATTERNS); cd02248 (CDD); SSF54001 (SUPERFAMILY)	P:GO:0006508; F:GO:0008234	P:proteolysis; F:cysteine-type peptidase activity
Cluster7	[INTERPRO, BLASTED]	TRINITY_DN95451_c3_g1_i9	Guanylate-binding protein 6	1016	4	2.55305E-47	94.74						no IPS match	no IPS match	no IPS match
Cluster7	[INTERPRO, BLASTED]	TRINITY_DN95554_c0_g1_i8	TBC1 domain family member 15	2468	7	0.0	84.45						IPR000195 (PFAM); G3DSA:1.10.8.270 (GENE3D); G3DSA:1.10.472.80 (GENE3D); IPR021935 (PFAM); mobidb-lite (MOBIDB_LITE); PTHR22957:SF300 (PANTHER); PTHR22957 (PANTHER); IPR000195 (PROSITE_PROFILES); IPR035969 (SUPERFAMILY); IPR035969 (SUPERFAMILY)	no GO terms	no GO terms
Cluster7	[INTERPRO, BLASTED]	TRINITY_DN95554_c0_g1_i9	TBC1 domain family member 15	3283	7	0.0	84.45						IPR000195 (PFAM); G3DSA:1.10.8.270 (GENE3D); G3DSA:1.10.472.80 (GENE3D); IPR021935 (PFAM); mobidb-lite (MOBIDB_LITE); PTHR22957:SF300 (PANTHER); PTHR22957 (PANTHER); IPR000195 (PROSITE_PROFILES); IPR035969 (SUPERFAMILY); IPR035969 (SUPERFAMILY)	no GO terms	no GO terms
Cluster7	[INTERPRO, BLASTED, MAPPED]	TRINITY_DN95797_c0_g2_i2	F-box only protein 4-like	1336	4	0.0	68.39	1	F:GO:0005525	F:GTP binding			IPR001810 (PFAM); G3DSA:3.40.50.300 (GENE3D); G3DSA:1.20.1280.50 (GENE3D); IPR006689 (PFAM); PTHR16008 (PANTHER); IPR001810 (PROSITE_PROFILES); IPR036047 (SUPERFAMILY)	F:GO:0005515; F:GO:0005525	F:protein binding; F:GTP binding
Cluster7	[INTERPRO, BLASTED]	TRINITY_DN95787_c2_g2_i6	polyamine oxidase-like	1763	17	0.0	73.26						IPR001613 (PRINTS); IPR036188 (G3DSA:3.50.50.GENE3D); IPR002937 (PFAM); G3DSA:3.90.660.10 (GENE3D); PTHR10742 (PANTHER); PTHR10742:SF313 (PANTHER); IPR036188 (SUPERFAMILY); SSF54373 (SUPERFAMILY)	P:GO:0055114; F:GO:0016491	P:oxidation-reduction process; F:oxidoreductase activity
Cluster7	[INTERPRO, BLASTED, MAPPED, ANNOTATED]	TRINITY_DN95981_c2_g1_i10	Polyubiquitin -like protein	209	18	6.13792E-39	96.05	2	C:GO:0005634; C:GO:0005737	C:nucleus; C:cytoplasm			IPR019956 (PRINTS); G3DSA:3.10.20.90 (GENE3D); IPR000626 (PFAM); PTHR10666 (PANTHER); PTHR10666:SF238 (PANTHER); IPR019954 (PROSITE_PATTERNS); IPR000626 (PROSITE_PROFILES); IPR029071 (SUPERFAMILY)	F:GO:0005515	F:protein binding
Cluster7	[INTERPRO, BLASTED, MAPPED, ANNOTATED]	TRINITY_DN96422_c3_g4_i3	Tubulin alpha-3 chain	1413	4	1.90601E-19	99.46	5	P:GO:0007010; P:GO:0007017; F:GO:0005200; F:GO:0005525; C:GO:0005874	P:cytoskeleton organization; P:microtubule-based process; F:structural constituent of cytoskeleton; F:GTP binding; C:microtubule			no IPS match	no IPS match	no IPS match
Cluster7	[INTERPRO, BLASTED]	TRINITY_DN96652_c0_g1_i4	myophilin-like	734	5	4.20375E-129	86.98						IPR003096 (PRINTS); PR00890 (PRINTS); IPR000557 (PFAM); IPR036872 (G3DSA:1.10.418.GENE3D); IPR001715 (PFAM); mobidb-lite (MOBIDB_LITE); PTHR18959:SF84 (PANTHER); PTHR18959 (PANTHER); IPR000557 (PROSITE_PATTERNS); IPR001715 (PROSITE_PROFILES); IPR000557 (PROSITE_PROFILES); IPR001715 (CDD); IPR036872 (SUPERFAMILY)	F:GO:0005515	F:protein binding
Cluster7	[INTERPRO, BLASTED, MAPPED, ANNOTATED]	TRINITY_DN96627_c1_g1_i2	Charged multivesicular body protein 2a	1122	5	2.33255E-51	94.82	6	P:GO:0007034; P:GO:0010458; P:GO:0015031; P:GO:0031468; C:GO:0005635; C:GO:0031902	P:vacuolar transport; P:exit from mitosis; P:protein transport; P:nuclear envelope reassembly; C:nuclear envelope; C:late endosome membrane			Coil (COILS); IPR005024 (PFAM); PTHR10476 (PANTHER); PTHR10476:SF4 (PANTHER)	P:GO:0007034	P:vacuolar transport
Cluster7	[INTERPRO, BLASTED, MAPPED, ANNOTATED]	TRINITY_DN96627_c1_g1_i4	Charged multivesicular body protein 2a	925	5	1.26104E-52	94.82	6	P:GO:0007034; P:GO:0010458; P:GO:0015031; P:GO:0031468; C:GO:0005635; C:GO:0031902	P:vacuolar transport; P:exit from mitosis; P:protein transport; P:nuclear envelope reassembly; C:nuclear envelope; C:late endosome membrane			IPR005024 (PFAM); mobidb-lite (MOBIDB_LITE); PTHR10476 (PANTHER); PTHR10476:SF4 (PANTHER)	P:GO:0007034	P:vacuolar transport
Cluster7	[INTERPRO, BLASTED]	TRINITY_DN96738_c3_g2_i3	tctex1 domain-containing protein 1-B-like	1143	5	7.55885E-35	62.54						IPR005334 (PFAM); IPR038586 (G3DSA:3.30.1140.GENE3D); mobidb-lite (MOBIDB_LITE); mobidb-lite (MOBIDB_LITE); IPR005334 (PANTHER); PTHR21255:SF2 (PANTHER)	no GO terms	no GO terms
Cluster7	[INTERPRO, BLASTED, MAPPED]	TRINITY_DN96827_c1_g1_i3	Disintegrin and metalloproteinase domain-containing protein 12	4732	7	0.0	70.22	7	P:GO:0006508; P:GO:0007229; F:GO:0004222; F:GO:0008237; F:GO:0046872; C:GO:0016020; C:GO:0016021	P:proteolysis; P:integrin-mediated signaling pathway; F:metalloendopeptidase activity; F:metallopeptidase activity; F:metal ion binding; C:membrane; C:integral component of membrane			Coil (COILS); IPR001762 (PRINTS); IPR001762 (PFAM); IPR006586 (PFAM); IPR036436 (G3DSA:4.10.70.GENE3D); IPR024079 (G3DSA:3.40.390.GENE3D); IPR002870 (PFAM); IPR001590 (PFAM); mobidb-lite (MOBIDB_LITE); IPR033605 (PTHR11905:PANTHER); PTHR11905 (PANTHER); IPR018358 (PROSITE_PATTERNS); IPR001762 (PROSITE_PROFILES); IPR001590 (PROSITE_PROFILES); IPR034027 (CDD); IPR036436 (SUPERFAMILY); SSF55486 (SUP…	P:GO:0006508; F:GO:0004222; F:GO:0008237	P:proteolysis; F:metalloendopeptidase activity; F:metallopeptidase activity
Cluster7	[INTERPRO, BLASTED]	TRINITY_DN97162_c0_g1_i1	anoctamin-4-like	3530	13	0.0	77.19						Coil (COILS); IPR032394 (PFAM); IPR007632 (PFAM); mobidb-lite (MOBIDB_LITE); mobidb-lite (MOBIDB_LITE); PTHR12308:SF31 (PANTHER); IPR007632 (PANTHER)	F:GO:0046983	F:protein dimerization activity
Cluster7	[INTERPRO, BLASTED, MAPPED]	TRINITY_DN97543_c2_g1_i3	Tumor necrosis factor receptor superfamily member 27	1893	7	2.62799E-130	52.18	3	C:GO:0005887; C:GO:0016020; C:GO:0016021	C:integral component of plasma membrane; C:membrane; C:integral component of membrane			Coil (COILS); IPR001368 (PFAM); G3DSA:2.10.50.10 (GENE3D); mobidb-lite (MOBIDB_LITE); mobidb-lite (MOBIDB_LITE); PTHR12120 (PANTHER); IPR001368 (PROSITE_PATTERNS); IPR001368 (PROSITE_PROFILES)	F:GO:0005515	F:protein binding
Cluster7	[INTERPRO, BLASTED]	TRINITY_DN97580_c1_g1_i7	stromal interaction molecule 1-like isoform X1	3082	3	0.0	87.74						Coil (COILS); Coil (COILS); Coil (COILS); G3DSA:1.20.5.340 (GENE3D); IPR001660 (PFAM); G3DSA:1.10.238.180 (GENE3D); G3DSA:1.10.150.50 (GENE3D); IPR032393 (PFAM); mobidb-lite (MOBIDB_LITE); IPR037608 (PANTHER); IPR001660 (PROSITE_PROFILES); IPR032393 (CDD); IPR013761 (SUPERFAMILY)	F:GO:0005246; F:GO:0005515	F:calcium channel regulator activity; F:protein binding
Cluster7	[INTERPRO, BLASTED]	TRINITY_DN97607_c4_g1_i5	E3 ubiquitin-protein ligase TRIM71	3970	1	1.38195E-100	96.92						IPR008628 (PFAM); IPR038261 (G3DSA:1.10.3630.GENE3D)	F:GO:0070273	F:phosphatidylinositol-4-phosphate binding
Cluster7	[INTERPRO, BLASTED]	TRINITY_DN97817_c0_g3_i3	B-cell lymphoma 3 protein homolog	3414	9	0.0	70.47						IPR002110 (PRINTS); PF13637 (PFAM); IPR020683 (PFAM); IPR036770 (G3DSA:1.25.40.GENE3D); mobidb-lite (MOBIDB_LITE); mobidb-lite (MOBIDB_LITE); PTHR24118 (PANTHER); PTHR24118:SF37 (PANTHER); IPR002110 (PROSITE_PROFILES); IPR002110 (PROSITE_PROFILES); IPR020683 (PROSITE_PROFILES); IPR002110 (PROSITE_PROFILES); IPR002110 (PROSITE_PROFILES); IPR020683 (CDD); IPR020683 (CDD); IPR036770 (SUPERFAMILY)	F:GO:0005515	F:protein binding
Cluster7	[INTERPRO, BLASTED, MAPPED]	TRINITY_DN97995_c0_g1_i8	basic salivary proline-rich protein 1-like	2106	2	5.14684E-34	63.05	2	C:GO:0016020; C:GO:0016021	C:membrane; C:integral component of membrane			G3DSA:2.10.50.10 (GENE3D); G3DSA:1.10.533.10 (GENE3D); IPR000488 (PFAM); mobidb-lite (MOBIDB_LITE); PTHR23097 (PANTHER); PTHR23097:SF141 (PANTHER); IPR001368 (PROSITE_PATTERNS); IPR001368 (PROSITE_PATTERNS); IPR000488 (PROSITE_PROFILES); cd01670 (CDD); IPR011029 (SUPERFAMILY)	P:GO:0007165; F:GO:0005515	P:signal transduction; F:protein binding
Cluster7	[INTERPRO, BLASTED]	TRINITY_DN98086_c1_g2_i7	TNF receptor-associated factor 3-like	1715	11	5.14254E-40	65.51						no IPS match	no IPS match	no IPS match
Cluster7	[INTERPRO, BLASTED]	TRINITY_DN98269_c0_g4_i2	G-protein coupled receptor 157-like	1768	9	0.0	69.12						IPR022343 (PRINTS); IPR000832 (PFAM); G3DSA:1.20.1070.10 (GENE3D); PTHR23112:SF12 (PANTHER); PTHR23112 (PANTHER); IPR017981 (PROSITE_PROFILES); SSF81321 (SUPERFAMILY)	P:GO:0007166; P:GO:0007186; F:GO:0004888; F:GO:0004930; C:GO:0016021	P:cell surface receptor signaling pathway; P:G protein-coupled receptor signaling pathway; F:transmembrane signaling receptor activity; F:G protein-coupled receptor activity; C:integral component of membrane
Cluster7	[INTERPRO, BLASTED, MAPPED, ANNOTATED]	TRINITY_DN98388_c0_g2_i4	Charged multivesicular body protein 1b	3781	4	1.65704E-45	92.22	1	P:GO:0007034	P:vacuolar transport			no IPS match	no IPS match	no IPS match
Cluster7	[INTERPRO, BLASTED]	TRINITY_DN98319_c0_g2_i3	phosphotriesterase-related protein-like	1737	6	0.0	90.82						G3DSA:3.20.20.140 (GENE3D); IPR001559 (PFAM); IPR001559 (PANTHER); IPR017947 (PROSITE_PATTERNS); IPR001559 (PROSITE_PROFILES); IPR001559 (CDD); IPR032466 (SUPERFAMILY)	P:GO:0009056; F:GO:0008270; F:GO:0016788	P:catabolic process; F:zinc ion binding; F:hydrolase activity, acting on ester bonds
Cluster7	[INTERPRO, BLASTED, MAPPED, ANNOTATED]	TRINITY_DN98455_c5_g1_i13	stimulator of interferon genes protein-like	784	15	1.53226E-147	81.21	6	P:GO:0048518; F:GO:0035438; F:GO:0061507; C:GO:0012505; C:GO:0016020; C:GO:0043227	P:positive regulation of biological process; F:cyclic-di-GMP binding; F:cyclic-GMP-AMP binding; C:endomembrane system; C:membrane; C:membrane-bounded organelle			IPR029158 (PFAM); IPR038623 (G3DSA:3.40.50.GENE3D); IPR029158 (PANTHER); IPR033952 (CDD)	P:GO:0002218; P:GO:0032481; F:GO:0035438	P:activation of innate immune response; P:positive regulation of type I interferon production; F:cyclic-di-GMP binding
Cluster7	[INTERPRO, BLASTED, MAPPED]	TRINITY_DN98458_c1_g1_i3	apoptotic protease-activating factor 1-like	3985	6	0.0	81.77	4	P:GO:0006508; P:GO:0042981; F:GO:0008233; F:GO:0043531	P:proteolysis; P:regulation of apoptotic process; F:peptidase activity; F:ADP binding			IPR020472 (PRINTS); PR00364 (PRINTS); G3DSA:1.10.533.10 (GENE3D); G3DSA:1.10.533.10 (GENE3D); G3DSA:1.10.8.430 (GENE3D); IPR001680 (PFAM); IPR001315 (PFAM); IPR036388 (G3DSA:1.10.10.GENE3D); G3DSA:1.25.40.370 (GENE3D); IPR015943 (G3DSA:2.130.10.GENE3D); IPR024977 (PFAM); G3DSA:3.40.50.300 (GENE3D); IPR015943 (G3DSA:2.130.10.GENE3D); IPR002182 (PFAM); PTHR22845 (PANTHER); IPR019775 (PROSITE_PATTER…	P:GO:0042981; F:GO:0005515; F:GO:0043531	P:regulation of apoptotic process; F:protein binding; F:ADP binding
Cluster7	[INTERPRO, BLASTED]	TRINITY_DN98679_c2_g4_i9	low-density lipoprotein receptor-related protein 4-like	3080	3	2.46941E-69	62.67						IPR001190 (PRINTS); PF14670 (PFAM); IPR001190 (PFAM); IPR016054 (PFAM); IPR011042 (G3DSA:2.120.10.GENE3D); IPR036772 (G3DSA:3.10.250.GENE3D); G3DSA:2.60.40.3210 (GENE3D); G3DSA:2.10.60.10 (GENE3D); IPR000033 (PFAM); mobidb-lite (MOBIDB_LITE); mobidb-lite (MOBIDB_LITE); PTHR19331 (PANTHER); PTHR19331:SF395 (PANTHER); PTHR19331 (PANTHER); IPR001190 (PROSITE_PATTERNS); IPR001190 (PROSITE_PATTERNS); …	F:GO:0005044; C:GO:0016020	F:scavenger receptor activity; C:membrane
Cluster7	[INTERPRO, BLASTED, MAPPED, ANNOTATED]	TRINITY_DN98755_c0_g1_i3	major facilitator superfamily domain-containing protein 1-like	574	5	6.46411E-113	81.05	1	C:GO:0016020	C:membrane			IPR011701 (PFAM); G3DSA:1.20.1250.20 (GENE3D); mobidb-lite (MOBIDB_LITE); PTHR23512 (PANTHER); PTHR23512:SF3 (PANTHER); IPR020846 (CDD); IPR036259 (SUPERFAMILY)	P:GO:0055085; C:GO:0016021	P:transmembrane transport; C:integral component of membrane
Cluster7	[INTERPRO, BLASTED]	TRINITY_DN98962_c5_g1_i1	phosphatidylinositol 3,4,5-trisphosphate 5-phosphatase 2B-like	813	1	2.80067E-15	78.95						no IPS match	no IPS match	no IPS match
Cluster7	[INTERPRO, BLASTED]	TRINITY_DN98974_c0_g1_i1	serine/threonine-protein kinase/endoribonuclease IRE1-like	3477	8	0.0	62.04						Coil (COILS); Coil (COILS); G3DSA:3.30.200.20 (GENE3D); IPR000719 (PFAM); IPR010513 (PFAM); IPR038357 (G3DSA:1.20.1440.GENE3D); IPR036770 (G3DSA:1.25.40.GENE3D); IPR036770 (G3DSA:1.25.40.GENE3D); IPR036770 (G3DSA:1.25.40.GENE3D); G3DSA:1.10.510.10 (GENE3D); PTHR13954 (PANTHER); IPR017441 (PROSITE_PATTERNS); IPR008271 (PROSITE_PATTERNS); IPR010513 (PROSITE_PROFILES); IPR020683 (PROSITE_PROFILES); …	P:GO:0006397; P:GO:0006468; F:GO:0004540; F:GO:0004672; F:GO:0005524	P:mRNA processing; P:protein phosphorylation; F:ribonuclease activity; F:protein kinase activity; F:ATP binding
Cluster7	[INTERPRO, BLASTED, MAPPED]	TRINITY_DN99308_c0_g1_i6	Pre-mRNA branch site protein p14	647	17	6.15084E-93	48.8	5	P:GO:0006030; F:GO:0003676; F:GO:0003723; F:GO:0008061; C:GO:0005576	P:chitin metabolic process; F:nucleic acid binding; F:RNA binding; F:chitin binding; C:extracellular region			G3DSA:2.170.140.10 (GENE3D); G3DSA:3.20.20.80 (GENE3D); IPR002557 (PFAM); PTHR23301:SF45 (PANTHER); PTHR23301:SF45 (PANTHER); PTHR23301 (PANTHER); IPR002557 (PROSITE_PROFILES); IPR002557 (PROSITE_PROFILES); IPR002557 (PROSITE_PROFILES); IPR036508 (SUPERFAMILY); IPR036508 (SUPERFAMILY); IPR036508 (SUPERFAMILY)	P:GO:0006030; F:GO:0008061; C:GO:0005576	P:chitin metabolic process; F:chitin binding; C:extracellular region
Cluster7	[INTERPRO, BLASTED]	TRINITY_DN99620_c0_g1_i1	transcription factor E2F7-like	4128	4	0.0	67.31						Coil (COILS); IPR003316 (PFAM); IPR036388 (G3DSA:1.10.10.GENE3D); mobidb-lite (MOBIDB_LITE); mobidb-lite (MOBIDB_LITE); mobidb-lite (MOBIDB_LITE); mobidb-lite (MOBIDB_LITE); IPR015633 (PANTHER); PTHR12081:SF25 (PANTHER); IPR015633 (PANTHER); PTHR12081:SF25 (PANTHER); IPR036390 (SUPERFAMILY); IPR036390 (SUPERFAMILY)	P:GO:0006355; F:GO:0003700; C:GO:0005667	P:regulation of transcription, DNA-templated; F:DNA-binding transcription factor activity; C:transcription regulator complex
Cluster7	[INTERPRO, BLASTED]	TRINITY_DN99688_c2_g2_i3	spartin-like isoform X1	3437	4	0.0	71.74						IPR009686 (PFAM); G3DSA:1.20.58.280 (GENE3D); mobidb-lite (MOBIDB_LITE); mobidb-lite (MOBIDB_LITE); PTHR21068 (PANTHER); PTHR21068:SF20 (PANTHER); IPR036181 (SUPERFAMILY)	no GO terms	no GO terms
Cluster7	[INTERPRO, BLASTED, MAPPED]	TRINITY_DN99773_c1_g1_i2	eukaryotic translation initiation factor 2-alpha kinase 3	3200	4	0.0	63.4	9	P:GO:0001666; P:GO:0006413; P:GO:0006468; P:GO:0016310; F:GO:0003743; F:GO:0004672; F:GO:0005524; F:GO:0016301; C:GO:0005575	P:response to hypoxia; P:translational initiation; P:protein phosphorylation; P:phosphorylation; F:translation initiation factor activity; F:protein kinase activity; F:ATP binding; F:kinase activity; C:cellular_component			IPR015943 (G3DSA:2.130.10.GENE3D); G3DSA:3.30.200.20 (GENE3D); G3DSA:1.10.510.10 (GENE3D); IPR000719 (PFAM); mobidb-lite (MOBIDB_LITE); PTHR11042:SF108 (PANTHER); PTHR11042 (PANTHER); PTHR11042:SF108 (PANTHER); PTHR11042 (PANTHER); IPR008271 (PROSITE_PATTERNS); IPR017441 (PROSITE_PATTERNS); IPR000719 (PROSITE_PROFILES); IPR011009 (SUPERFAMILY); IPR011047 (SUPERFAMILY)	P:GO:0006468; F:GO:0004672; F:GO:0005515; F:GO:0005524	P:protein phosphorylation; F:protein kinase activity; F:protein binding; F:ATP binding
Cluster7	[INTERPRO, BLASTED, MAPPED]	TRINITY_DN99877_c1_g1_i9	nicastrin-like protein	3679	6	0.0	72.96	3	P:GO:0016485; C:GO:0016020; C:GO:0016021	P:protein processing; C:membrane; C:integral component of membrane			G3DSA:3.40.630.10 (GENE3D); IPR008710 (PFAM); IPR008710 (PANTHER); cd03881 (CDD); SSF53187 (SUPERFAMILY)	P:GO:0016485; C:GO:0016021	P:protein processing; C:integral component of membrane
Cluster7	[INTERPRO, BLASTED]	TRINITY_DN99834_c2_g1_i1	Leucine-rich repeats and immunoglobulin-like domains protein 3	1813	1	9.59311E-5	96.0						Coil (COILS); Coil (COILS); mobidb-lite (MOBIDB_LITE); mobidb-lite (MOBIDB_LITE); mobidb-lite (MOBIDB_LITE); mobidb-lite (MOBIDB_LITE)	no GO terms	no GO terms
Cluster7	[INTERPRO, BLASTED, MAPPED]	TRINITY_DN99884_c0_g2_i8	Malignant fibrous histiocytoma-amplified sequence 1-like	3535	5	0.0	68.95	1	P:GO:0007165	P:signal transduction			Coil (COILS); PF08477 (PFAM); G3DSA:3.40.50.300 (GENE3D); G3DSA:1.10.533.10 (GENE3D); G3DSA:1.10.10.2190 (GENE3D); IPR001611 (PFAM); IPR032171 (PFAM); IPR032675 (G3DSA:3.80.10.GENE3D); IPR000488 (PFAM); PTHR44393 (PANTHER); IPR025662 (PROSITE_PATTERNS); IPR001611 (PROSITE_PROFILES); IPR001611 (PROSITE_PROFILES); IPR001611 (PROSITE_PROFILES); IPR000488 (PROSITE_PROFILES); IPR020859 (PROSITE_PROFIL…	P:GO:0007165; F:GO:0005515	P:signal transduction; F:protein binding
Cluster7	[INTERPRO, BLASTED, MAPPED, ANNOTATED]	TRINITY_DN99869_c0_g1_i2	kinesin light chain 4, isoform CRA_b	1565	17	2.46386E-20	49.85	9	P:GO:0007368; P:GO:0009653; P:GO:0030111; P:GO:0035295; P:GO:0048513; P:GO:0050793; P:GO:0072001; C:GO:0005622; C:GO:0043226	P:determination of left/right symmetry; P:anatomical structure morphogenesis; P:regulation of Wnt signaling pathway; P:tube development; P:animal organ development; P:regulation of developmental process; P:renal system development; C:intracellular; C:organelle			Coil (COILS); Coil (COILS); IPR011990 (G3DSA:1.25.40.GENE3D); IPR019734 (PFAM); PF13424 (PFAM); IPR011990 (G3DSA:1.25.40.GENE3D); IPR011990 (G3DSA:1.25.40.GENE3D); IPR019734 (PROSITE_PROFILES); IPR019734 (PROSITE_PROFILES); IPR019734 (PROSITE_PROFILES); IPR019734 (PROSITE_PROFILES); IPR019734 (PROSITE_PROFILES); IPR013026 (PROSITE_PROFILES); IPR011990 (SUPERFAMILY); IPR011990 (SUPERFAMILY)	F:GO:0005515	F:protein binding
Cluster7	[INTERPRO, BLASTED]	TRINITY_DN100160_c1_g2_i3	stress response protein NST1-like	1125	3	5.3949E-6	100.0						no IPS match	no IPS match	no IPS match
Cluster7	[INTERPRO, BLASTED, MAPPED, ANNOTATED]	TRINITY_DN100478_c4_g2_i4	Glyceraldehyde-3-phosphate dehydrogenase 2	1903	14	0.0	78.76	5	P:GO:0006006; P:GO:0055114; F:GO:0016620; F:GO:0050661; F:GO:0051287	P:glucose metabolic process; P:oxidation-reduction process; F:oxidoreductase activity, acting on the aldehyde or oxo group of donors, NAD or NADP as acceptor; F:NADP binding; F:NAD binding			IPR020831 (PRINTS); IPR020831 (PIRSF); G3DSA:3.40.50.720 (GENE3D); IPR006424 (TIGRFAM); IPR020828 (PFAM); IPR020829 (PFAM); G3DSA:3.30.360.10 (GENE3D); PTHR10836:SF79 (PANTHER); IPR020831 (PANTHER); IPR020830 (PROSITE_PATTERNS); IPR036291 (SUPERFAMILY); SSF55347 (SUPERFAMILY)	P:GO:0006006; P:GO:0055114; F:GO:0016620; F:GO:0050661; F:GO:0051287	P:glucose metabolic process; P:oxidation-reduction process; F:oxidoreductase activity, acting on the aldehyde or oxo group of donors, NAD or NADP as acceptor; F:NADP binding; F:NAD binding
Cluster7	[INTERPRO, BLASTED]	TRINITY_DN101308_c1_g1_i11	TNF receptor-associated factor 3-like	953	12	2.94428E-111	90.82						IPR008974 (G3DSA:2.60.210.GENE3D); PTHR10131 (PANTHER); IPR027136 (PTHR10131:PANTHER); IPR002083 (PROSITE_PROFILES); IPR008974 (SUPERFAMILY)	P:GO:0042981; F:GO:0005164; F:GO:0005515	P:regulation of apoptotic process; F:tumor necrosis factor receptor binding; F:protein binding
Cluster7	[INTERPRO, BLASTED]	TRINITY_DN101387_c1_g1_i10	Coiled-coil domain-containing protein 124	3117	7	5.39157E-55	76.34						IPR000980 (PRINTS); IPR000980 (PFAM); IPR036860 (G3DSA:3.30.505.GENE3D); mobidb-lite (MOBIDB_LITE); mobidb-lite (MOBIDB_LITE); IPR000980 (PROSITE_PROFILES); cd00173 (CDD); IPR036860 (SUPERFAMILY)	no GO terms	no GO terms
Cluster7	[INTERPRO, BLASTED, MAPPED, ANNOTATED]	TRINITY_DN101337_c1_g1_i4	major vault protein-like	5171	6	0.0	93.77	3	P:GO:0023051; C:GO:0005634; C:GO:0005737	P:regulation of signaling; C:nucleus; C:cytoplasm			Coil (COILS); Coil (COILS); G3DSA:2.30.30.550 (GENE3D); G3DSA:2.30.30.560 (GENE3D); G3DSA:2.30.30.570 (GENE3D); G3DSA:2.30.30.570 (GENE3D); IPR002499 (PFAM); G3DSA:2.30.30.620 (GENE3D); G3DSA:2.30.30.550 (GENE3D); G3DSA:2.30.30.560 (GENE3D); G3DSA:2.30.30.550 (GENE3D); G3DSA:2.30.30.550 (GENE3D); IPR021870 (PFAM); G3DSA:3.30.479.30 (GENE3D); mobidb-lite (MOBIDB_LITE); mobidb-lite (MOBIDB_LITE); P…	no GO terms	no GO terms
Cluster7	[INTERPRO, BLASTED]	TRINITY_DN101504_c5_g1_i2	cytidine and dCMP deaminase domain-containing protein 1-like	2090	14	0.0	57.44						G3DSA:3.40.140.10 (GENE3D); G3DSA:3.40.140.10 (GENE3D); IPR002125 (PFAM); IPR028883 (PFAM); mobidb-lite (MOBIDB_LITE); IPR015517 (PANTHER); IPR016192 (PROSITE_PATTERNS); IPR002125 (PROSITE_PROFILES); IPR002125 (PROSITE_PROFILES); IPR016193 (SUPERFAMILY); IPR016193 (SUPERFAMILY)	P:GO:0002100; F:GO:0003824; F:GO:0008251; F:GO:0008270; F:GO:0016787	P:tRNA wobble adenosine to inosine editing; F:catalytic activity; F:tRNA-specific adenosine deaminase activity; F:zinc ion binding; F:hydrolase activity
Cluster7	[INTERPRO, BLASTED, MAPPED]	TRINITY_DN101551_c0_g1_i2	Mucosa-associated lymphoid tissue lymphoma translocation protein 1-like	3039	6	0.0	67.66	3	P:GO:0006508; P:GO:0051092; F:GO:0004197	P:proteolysis; P:positive regulation of NF-kappaB transcription factor activity; F:cysteine-type endopeptidase activity			IPR013783 (G3DSA:2.60.40.GENE3D); G3DSA:3.40.50.1460 (GENE3D); PF00656 (PFAM); IPR013783 (G3DSA:2.60.40.GENE3D); IPR007110 (PFAM); PF13927 (PFAM); G3DSA:1.10.533.10 (GENE3D); mobidb-lite (MOBIDB_LITE); PTHR22576:SF27 (PANTHER); PTHR22576 (PANTHER); IPR007110 (PROSITE_PROFILES); IPR007110 (PROSITE_PROFILES); IPR001309 (PROSITE_PROFILES); cd00096 (CDD); IPR011029 (SUPERFAMILY); IPR036179 (SUPERFAMI…	P:GO:0006508; F:GO:0004197	P:proteolysis; F:cysteine-type endopeptidase activity
Cluster7	[INTERPRO, BLASTED]	TRINITY_DN101621_c0_g1_i17	Interferon-induced protein 44	1779	1	5.51524E-63	80.27						mobidb-lite (MOBIDB_LITE)	no GO terms	no GO terms
Cluster7	[INTERPRO, BLASTED]	TRINITY_DN101708_c2_g5_i1	Enzymatic polyprotein	778	1	2.58868E-9	88.46						mobidb-lite (MOBIDB_LITE)	no GO terms	no GO terms
