# Supplementary material for: Gene expression kinetics of Exaiptasia pallida innate immune response to Vibrio parahaemolyticus infection
Source: BMC Genomics. 2020 Nov 9;21:768. doi: 10.1186/s12864-020-07140-6 (PMC7654579; doi:10.1186/s12864-020-07140-6)
Supplement: Supplementary file 8 — Additional file 8 : Supplementary Table 4. [file 12864_2020_7140_MOESM8_ESM.xlsx]

## Sheet: Feuil1
Contig code	Category and gene name	Time	Fold change (Treatment/Control)	FDR	Length (bp)	e-value	Similarity	100
	Complement and coagulation cascades
TRINITY_DN99618_c4_g1_i3	Coagulation factor VIII	3h	15.0402	0.00573677762086459	1923	0.0	74.06
TRINITY_DN94556_c0_g2_i3	Coagulation factor VIII	3h	-5.94053	3.73264069692069E-4	2167	0.0	71.79
TRINITY_DN102340_c0_g2_i7	Coagulation factor VIII	3h	-98.1153	7.26118088589711E-4	1998	0.0	77.05
TRINITY_DN94633_c4_g3_i3	Coagulation factor V	6h	406.163	0.00377648176616807	520	6.64051E-4	100.0
TRINITY_DN96168_c0_g1_i18	Coagulation factor VIII	6h	5.37219	0.0394121030513266	1849	0.0	71.49
TRINITY_DN94556_c0_g2_i3	Coagulation factor VIII	6h	-3.80494	0.0294323784372099	2167	0.0	71.79
TRINITY_DN94527_c2_g2_i8	Coagulation factor VIII	6h	-16.0206	0.0077403003746028	1098	7.59411E-59	61.29
TRINITY_DN95841_c1_g2_i11	Coagulation factor VIII	12h	21.8775	1.72119902275151E-5	2005	9.2248E-146	71.83
TRINITY_DN100716_c0_g1_i10	Coagulation factor VIII	12h	16.2018	0.00437907544759936	1543	0.0	79.92
TRINITY_DN97086_c4_g2_i1	Coagulation factor VIII	12h	3.36274	0.0152689158637274	1517	0.0	67.97
TRINITY_DN95792_c1_g1_i13	Coagulation factor VIII	12h	2.42599	3.3136840924451E-4	641	2.73846E-17	82.78
TRINITY_DN99101_c0_g1_i3	Coagulation factor VIII	12h	-3.77192	0.00976167885318698	1168	7.46851E-5	89.15
TRINITY_DN94556_c0_g2_i3	Coagulation factor VIII	12h	-4.32226	0.00815950213831153	2167	0.0	71.79
TRINITY_DN102175_c1_g1_i1	Coagulation factor VIII	12h	-5.10078	2.80827026581494E-4	985	6.14846E-9	95.23
TRINITY_DN92503_c0_g1_i1	urokinase plasminogen activator surface receptor-like	12h	-3.6713	0.0156152912909902	1422	7.93469E-14	44.28
TRINITY_DN97298_c0_g2_i6	complement component C3 precursor	1h	15.3194	0.0165217678160451	3156	0.0	64.3
TRINITY_DN97298_c0_g2_i1	complement component C3 precursor	3h	3.09314	1.12746798446127E-4	2850	0.0	66.5
TRINITY_DN101526_c1_g1_i9	complement C2-like	3h	3.02717	0.00639311515612392	3376	0.0	75.19
TRINITY_DN101612_c1_g1_i3	complement factor B precursor	3h	2.18358	0.0207302595640559	2485	0.0	62.27
TRINITY_DN94712_c1_g1_i2	complement C4	6h	12.9637	0.0118888663813123	320	6.21687E-43	57.73
TRINITY_DN101612_c1_g1_i4	complement factor B precursor	6h	3.06655	0.0488658093142423	2095	0.0	65.77
TRINITY_DN101526_c1_g1_i1	complement C2-like	6h	2.68673	0.0278828468415897	4972	0.0	77.51
TRINITY_DN101895_c1_g1_i5	complement component C3 precursor	12h	139.825	0.0300443316463854	4044	0.0	67.41
TRINITY_DN101526_c1_g2_i1	complement C2-like	12h	7.13544	0.0125452977775148	1250	0.0	71.85
TRINITY_DN94712_c1_g1_i2	complement C4	12h	6.4999	0.009428260958928	320	6.21687E-43	57.73
TRINITY_DN101526_c1_g1_i17	complement C2-like	12h	4.84444	0.0366957570357882	2323	0.0	71.43
TRINITY_DN101526_c1_g1_i9	complement C2-like	12h	3.67946	0.00820441419386398	3376	0.0	75.19
TRINITY_DN101526_c1_g1_i1	complement C2-like	12h	2.97712	0.0036868484251067	4972	0.0	77.51
TRINITY_DN101612_c1_g1_i4	complement factor B precursor	12h	2.94479	0.00257126901734051	2095	0.0	65.77
TRINITY_DN101612_c1_g1_i3	complement factor B precursor	12h	2.66753	0.00172260776286557	2485	0.0	62.27
TRINITY_DN101526_c1_g1_i13	complement C2-like	12h	2.53675	0.0057271626114488	4957	0.0	77.94
TRINITY_DN101612_c1_g1_i2	complement factor B precursor	12h	2.42182	0.00166625146547645	3037	0.0	61.14
TRINITY_DN101895_c1_g1_i3	complement component C3 precursor	12h	2.33797	0.00531234255156812	6502	0.0	67.79
TRINITY_DN101612_c1_g1_i1	complement factor B precursor	12h	2.17731	2.81789138668263E-4	3903	0.0	61.14
TRINITY_DN94317_c3_g1_i1	complement C2-like	12h	-3.26502	5.82992135865821E-5	2775	0.0	59.83
	Pattern recognition receptor
TRINITY_DN97765_c1_g1_i5	lectin C-type domain protein	3h	4.88765	0.0215056370107785	2400	1.01507E-27	44.19
TRINITY_DN102546_c2_g1_i3	collectin-12-like isoform X1	3h	2.64865	7.88274152233723E-5	2913	1.32047E-14	45.92
TRINITY_DN102546_c2_g1_i2	collectin-12-like isoform X1	3h	2.60278	5.20095071471645E-4	2916	1.32251E-14	45.92
TRINITY_DN102659_c4_g1_i4	collectin-12-like	3h	2.31066	0.00208485813917057	2527	1.78876E-139	98.35
TRINITY_DN100280_c6_g3_i1	L-rhamnose-binding lectin CSL1	3h	2.10882	0.0289407220433818	1983	9.32956E-5	67.21
TRINITY_DN97765_c1_g1_i5	lectin C-type domain protein	6h	22.0009	7.5619894216055E-5	2400	1.01507E-27	44.19
TRINITY_DN102253_c5_g1_i14	Lectin BRA-3	6h	11.1306	0.0301091480133019	1327	1.31262E-97	82.98
TRINITY_DN94240_c2_g6_i2	L-rhamnose-binding lectin CSL1	6h	6.96968	5.80044102562137E-4	485	5.58947E-5	66.67
TRINITY_DN94240_c2_g1_i2	L-rhamnose-binding lectin CSL1	6h	5.63932	7.91452998915057E-6	1377	1.07324E-8	74.39
TRINITY_DN94240_c2_g1_i1	L-rhamnose-binding lectin CSL1	6h	3.01346	0.0254673464701877	1366	1.04885E-8	74.39
TRINITY_DN99922_c5_g1_i2	Lectin, galactoside-binding, soluble, 3 binding protein	6h	-20.1293	0.0104747988472068	668	2.44202E-12	53.99
TRINITY_DN99643_c2_g1_i1	Galectin-3-binding protein	12h	37.175	0.00868077515581774	1967	1.50602E-21	91.67
TRINITY_DN98679_c2_g4_i2	galectin-3-binding protein B-like	12h	13.3998	0.0415787003146776	502	2.84674E-14	75.93
TRINITY_DN94240_c2_g6_i2	L-rhamnose-binding lectin CSL1	12h	4.79543	0.00287070331697694	485	5.58947E-5	66.67
TRINITY_DN92403_c0_g1_i2	lectin	12h	4.69611	0.00106998776711493	977	1.14E-73	64.29
TRINITY_DN94240_c2_g1_i2	L-rhamnose-binding lectin CSL1	12h	3.69106	0.00839741997894646	1377	1.07324E-8	74.39
TRINITY_DN98780_c1_g1_i9	Endoplasmic reticulum lectin 1	12h	2.77483	0.036451618195366	1496	0.0	69.45
TRINITY_DN92403_c0_g1_i3	lectin	12h	2.75118	0.00498652091399158	1037	2.12952E-73	64.29
TRINITY_DN102546_c2_g1_i3	collectin-12-like isoform X1	12h	2.02258	0.0119069457077224	2913	1.32047E-14	45.92
TRINITY_DN102253_c5_g1_i6	Lectin BRA-3	12h	-2.69026	0.0400413510973348	826	2.08478E-6	70.55
TRINITY_DN94403_c4_g2_i1	ricin-type beta-trefoil lectin domain-like protein	12h	-14.8217	0.0209275087645102	1100	3.64432E-5	40.08
TRINITY_DN102716_c6_g1_i4	L-rhamnose-binding lectin CSL1	12h	-50.5905	2.25537199208532E-4	481	8.31472E-8	70.48
TRINITY_DN102591_c0_g1_i1	Protein NLRC5	1h	-2.5721	0.0123859484143509	1335	0.0	61.75
TRINITY_DN100326_c1_g1_i2	Protein NLRC5	1h	-3.90989	7.32395350815075E-6	2893	0.0	63.76
TRINITY_DN101085_c1_g2_i7	Protein NLRC5	1h	-7.82037	0.0324132656555687	492	8.47126E-90	77.0
TRINITY_DN100778_c2_g1_i24	Protein NLRC5	3h	9.17419	0.032066692401176	2986	3.86389E-176	61.43
TRINITY_DN100778_c2_g1_i20	Protein NLRC5	3h	4.37182	0.00588720922955563	2615	6.73769E-165	59.81
TRINITY_DN95915_c5_g2_i7	Protein NLRC5	3h	3.09556	0.0146547429525827	910	8.89157E-52	69.04
TRINITY_DN95477_c1_g2_i3	Protein NLRC5	3h	2.67264	0.00329877227883686	1029	7.64976E-142	70.41
TRINITY_DN102277_c1_g1_i15	Protein NLRC5	3h	-2.60649	0.0101329329109949	970	5.07223E-141	81.96
TRINITY_DN101085_c1_g2_i2	Protein NLRC5	3h	-2.9657	0.0217860171132163	253	1.14515E-28	83.02
TRINITY_DN102591_c0_g1_i1	Protein NLRC5	3h	-3.04521	0.0316777769015034	1335	0.0	61.75
TRINITY_DN97968_c1_g1_i1	Protein NLRC5	3h	-3.44796	0.0428117872930324	378	3.2684E-71	82.69
TRINITY_DN102593_c7_g2_i3	protein NLRC5-like	3h	-3.88693	0.0432094945156399	857	5.52697E-6	100.0
TRINITY_DN99262_c1_g2_i8	Protein NLRC5	3h	-99.1705	0.0420938732002341	1062	0.0	74.29
TRINITY_DN97902_c0_g2_i2	Protein NLRC5	6h	6.38788	0.010901201075064	1294	5.59048E-123	95.8
TRINITY_DN100778_c2_g1_i21	Protein NLRC5	6h	5.43961	0.0477827831510383	1117	6.05819E-88	55.56
TRINITY_DN100778_c2_g1_i20	Protein NLRC5	6h	4.84279	0.00152159701129674	2615	6.73769E-165	59.81
TRINITY_DN95915_c5_g2_i1	Protein NLRC5	6h	4.51634	0.0449908171664658	872	2.30487E-51	68.41
TRINITY_DN97902_c0_g2_i1	Protein NLRC5	6h	4.39337	5.60859087637503E-5	1987	0.0	73.28
TRINITY_DN95915_c5_g2_i7	Protein NLRC5	6h	3.50532	0.0170924224695638	910	8.89157E-52	69.04
TRINITY_DN95296_c4_g1_i8	Protein NLRC5	6h	3.12177	4.71494976889276E-4	1311	0.0	73.95
TRINITY_DN98730_c2_g1_i6	Protein NLRC5	6h	2.94457	0.0289668994406412	1715	3.0994E-129	72.66
TRINITY_DN97902_c0_g2_i4	Protein NLRC5	6h	2.88048	0.00218704950186909	1477	0.0	84.2
TRINITY_DN101534_c1_g1_i1	Protein NLRC5	6h	2.75575	0.00439385414808882	1973	0.0	75.68
TRINITY_DN95765_c5_g1_i2	Protein NLRC5	6h	2.62024	0.0346845330751442	792	9.28755E-42	77.43
TRINITY_DN94406_c5_g1_i7	Protein NLRC5	6h	2.30534	0.0242470522145224	999	4.35535E-44	80.67
TRINITY_DN102150_c3_g3_i4	Protein NLRC5	6h	2.11439	0.0462022836286992	414	3.63279E-74	78.97
TRINITY_DN102591_c5_g1_i8	Protein NLRC5	6h	-3.11066	0.0296374863979733	1206	9.49368E-153	74.6
TRINITY_DN102486_c4_g1_i13	Protein NLRC5	6h	-3.11583	0.036267871461621	507	6.30256E-65	76.12
TRINITY_DN102591_c5_g1_i5	Protein NLRC5	6h	-3.62408	9.5495089879157E-4	1842	0.0	71.77
TRINITY_DN101608_c9_g1_i8	Protein NLRC5	6h	-4.32977	0.0242547493398551	881	1.26211E-19	91.16
TRINITY_DN102591_c0_g1_i1	Protein NLRC5	6h	-4.50432	0.0161221752371908	1335	0.0	61.75
TRINITY_DN102593_c7_g2_i3	protein NLRC5-like	6h	-7.43045	1.9777747073388E-4	857	5.52697E-6	100.0
TRINITY_DN97902_c0_g2_i3	Protein NLRC5	12h	102.83	0.0214731611012473	1560	0.0	84.2
TRINITY_DN98730_c2_g1_i6	Protein NLRC5	12h	6.21211	8.9490579981658E-5	1715	3.0994E-129	72.66
TRINITY_DN97224_c0_g1_i6	Protein NLRC5	12h	5.06414	0.00400465739735543	426	3.31281E-84	86.37
TRINITY_DN100778_c2_g1_i20	Protein NLRC5	12h	4.29397	0.00138512529084835	2615	6.73769E-165	59.81
TRINITY_DN95477_c1_g1_i13	Protein NLRC5	12h	3.77562	0.037143419623575	436	2.31987E-20	70.35
TRINITY_DN97902_c0_g2_i1	Protein NLRC5	12h	3.68818	0.00100668064472435	1987	0.0	73.28
TRINITY_DN97902_c0_g2_i2	Protein NLRC5	12h	3.57008	0.00359629948326894	1294	5.59048E-123	95.8
TRINITY_DN102727_c8_g2_i7	Protein NLRC5	12h	3.44679	0.043529778000088	212	2.6319E-32	85.37
TRINITY_DN95915_c5_g2_i7	Protein NLRC5	12h	3.26395	0.00641408068039233	910	8.89157E-52	69.04
TRINITY_DN100517_c0_g3_i3	Protein NLRC5	12h	3.20159	0.00213652169529495	270	9.11801E-58	84.13
TRINITY_DN102160_c1_g1_i3	Protein NLRC5	12h	3.19354	0.0401948271756049	285	6.49623E-38	88.62
TRINITY_DN94406_c5_g1_i11	Protein NLRC5	12h	3.12725	0.0341212793094573	1463	1.73232E-37	78.66
TRINITY_DN102135_c1_g1_i6	Protein NLRC5	12h	3.0054	0.0427692834494414	1352	0.0	75.68
TRINITY_DN95477_c1_g1_i7	Protein NLRC5	12h	2.95785	0.035208440607121	382	5.2417E-9	78.09
TRINITY_DN102491_c2_g3_i4	Protein NLRC5	12h	2.88756	0.00733147204587193	313	8.09971E-55	80.4
TRINITY_DN95296_c4_g1_i8	Protein NLRC5	12h	2.79483	1.75262367466744E-4	1311	0.0	73.95
TRINITY_DN97902_c0_g2_i4	Protein NLRC5	12h	2.78244	0.0141591209513865	1477	0.0	84.2
TRINITY_DN97749_c1_g1_i13	Protein NLRC5	12h	2.76107	0.0338320733835582	632	1.53277E-125	73.53
TRINITY_DN101534_c1_g1_i1	Protein NLRC5	12h	2.73448	2.84299617209622E-7	1973	0.0	75.68
TRINITY_DN96184_c2_g5_i3	Protein NLRC5	12h	2.6326	0.0104584911580093	233	3.73972E-24	92.33
TRINITY_DN102135_c0_g1_i12	Protein NLRC5	12h	2.56155	0.0435381371321812	498	2.15824E-94	76.59
TRINITY_DN94406_c5_g1_i7	Protein NLRC5	12h	2.50054	0.00118211470627089	999	4.35535E-44	80.67
TRINITY_DN97224_c0_g2_i1	Protein NLRC5	12h	2.48817	0.00802729607877888	275	2.03014E-51	89.18
TRINITY_DN99512_c1_g1_i4	Protein NLRC5	12h	2.4151	0.0488423372053133	260	2.01352E-47	87.93
TRINITY_DN102160_c1_g1_i2	Protein NLRC5	12h	2.39219	0.00629583483836169	318	7.99985E-49	88.22
TRINITY_DN95477_c1_g2_i3	Protein NLRC5	12h	2.36558	0.0105370064286745	1029	7.64976E-142	70.41
TRINITY_DN102375_c1_g1_i9	Protein NLRC5	12h	2.36419	0.0337487023260568	3359	0.0	67.09
TRINITY_DN95477_c1_g1_i1	Protein NLRC5	12h	2.3359	0.00112184444648993	363	1.91736E-8	66.67
TRINITY_DN102150_c3_g3_i4	Protein NLRC5	12h	2.22507	0.00438166647991619	414	3.63279E-74	78.97
TRINITY_DN102433_c0_g1_i1	Protein NLRC5	12h	2.15329	0.0115457665127111	293	2.97815E-61	86.8
TRINITY_DN102444_c3_g1_i6	Protein NLRC5	12h	2.12352	0.0132642363441355	1446	1.12151E-29	77.26
TRINITY_DN97749_c1_g1_i6	Protein NLRC5	12h	2.05793	0.0283860164531146	376	2.04892E-56	81.47
TRINITY_DN95974_c4_g1_i3	Protein NLRC5	12h	-2.43582	0.0108170542701413	595	1.16052E-70	90.94
TRINITY_DN102486_c4_g1_i13	Protein NLRC5	12h	-2.46321	0.0367408587701334	507	6.30256E-65	76.12
TRINITY_DN98850_c0_g1_i8	Protein NLRC3	12h	-2.75417	0.0239160048919449	3789	0.0	68.86
TRINITY_DN100919_c0_g1_i13	Protein NLRC5	12h	-2.91123	0.0378564068483902	269	6.47305E-40	80.4
TRINITY_DN100919_c0_g1_i5	Protein NLRC5	12h	-2.95716	0.0227441807738649	268	2.67835E-30	82.27
TRINITY_DN96947_c2_g2_i1	Protein NLRC5	12h	-3.10226	0.00408636371719357	380	4.22268E-76	87.63
TRINITY_DN102486_c2_g1_i1	Protein NLRC5	12h	-3.14438	0.00782928383205139	304	2.9508E-31	80.68
TRINITY_DN97653_c4_g1_i2	Protein NLRC5	12h	-3.88336	0.0109495459759596	3442	0.0	61.66
TRINITY_DN97101_c2_g4_i1	Protein NLRC5	12h	-4.55647	0.00317246433730312	2324	0.0	99.71
TRINITY_DN102591_c5_g1_i5	Protein NLRC5	12h	-5.76269	2.31519961220965E-5	1842	0.0	71.77
TRINITY_DN95989_c2_g7_i1	Protein NLRC5	12h	-5.98835	0.0115980026991926	882	1.88494E-131	66.79
TRINITY_DN101085_c0_g2_i1	Protein NLRC5	12h	-6.63789	0.00373876209391412	600	7.99406E-101	70.7
TRINITY_DN102591_c5_g1_i6	Protein NLRC5	12h	-11.9531	0.0300884039151147	1278	2.27793E-156	74.38
TRINITY_DN97210_c7_g1_i5	Protein NLRC5	12h	-347.257	0.00911361549203962	3788	0.0	65.8
TRINITY_DN100493_c0_g1_i1	NACHT domain- and WD repeat-containing protein 1-like	3h	-2.58463	0.0419634911210532	4344	0.0	90.92
TRINITY_DN91955_c0_g1_i2	NACHT, LRR and PYD domains-containing protein 4C-like	3h	-4.05577	0.0315268679401047	1289	3.78084E-9	51.84
TRINITY_DN101333_c0_g2_i4	NACHT domain- and WD repeat-containing protein 1-like	6h	2.42212	0.00605670779400824	7722	0.0	64.59
TRINITY_DN100557_c0_g1_i1	NACHT, LRR and PYD domains-containing protein 14-like	6h	-226.781	0.0442485095703067	5083	0.0	57.11
TRINITY_DN98764_c0_g1_i3	NACHT, LRR and PYD domains-containing protein 12-like	12h	2.32269	0.0146327864884943	234	1.35772E-37	75.37
TRINITY_DN102727_c8_g2_i1	NACHT, LRR and PYD domains-containing protein 12-like	12h	-2.71634	0.00264853929055166	406	4.97912E-55	79.71
TRINITY_DN100493_c0_g1_i1	NACHT domain- and WD repeat-containing protein 1-like	12h	-3.79911	0.0035787130449339	4344	0.0	90.92
TRINITY_DN97241_c1_g2_i2	NACHT, LRR and PYD domains-containing protein 14-like	12h	-4.66186	0.0365973468792551	3546	0.0	57.24
TRINITY_DN91955_c0_g1_i2	NACHT, LRR and PYD domains-containing protein 4C-like	12h	-32.8179	0.00428025241587692	1289	3.78084E-9	51.84
TRINITY_DN98541_c2_g3_i8	Toll-like receptor 6	12h	77.1102	0.009579790419641	3745	1.58233E-16	63.0
TRINITY_DN98439_c6_g1_i4	Toll-like receptor 13	12h	-2.08552	0.0482649176786845	2073	3.50969E-147	68.33
TRINITY_DN97048_c2_g2_i2	Macrophage scavenger receptor types I and II	1h	5.4731	7.4784752127452E-4	2414	0.0	63.51
TRINITY_DN96705_c1_g1_i14	Scavenger receptor cysteine-rich type 1 protein M130	1h	-2.53312	0.00427432428104988	1999	7.54376E-9	43.98
TRINITY_DN97048_c2_g2_i2	Macrophage scavenger receptor types I and II	3h	3.40341	3.66931481307493E-5	2414	0.0	63.51
TRINITY_DN96991_c1_g4_i1	Scavenger receptor cysteine-rich type 1 protein M130	3h	-3.53787	0.00319313853312226	618	8.8788E-42	67.14
TRINITY_DN100093_c3_g3_i2	Scavenger receptor cysteine-rich type 1 protein M130	3h	-4.45217	0.0237544147594053	411	2.40733E-61	79.26
TRINITY_DN101180_c2_g2_i3	macrophage scavenger receptor types I and II-like	6h	10.046	0.00177865064977033	1629	2.99508E-132	89.88
TRINITY_DN99089_c0_g1_i8	macrophage scavenger receptor types I and II-like	6h	6.63569	0.0367113750220561	2279	0.0	55.66
TRINITY_DN97048_c2_g2_i2	Macrophage scavenger receptor types I and II	6h	5.10275	0.0220003060949241	2414	0.0	63.51
TRINITY_DN94702_c1_g5_i2	macrophage scavenger receptor types I and II-like	6h	3.70997	0.0264356930332497	516	7.04514E-82	92.61
TRINITY_DN98819_c1_g1_i2	Macrophage scavenger receptor types I and II	6h	2.25132	0.0273726219512102	4012	1.33409E-70	49.43
TRINITY_DN95985_c1_g2_i10	scavenger receptor cysteine-rich type 1 protein M130-like	6h	-4.2325	0.0410915640504105	858	4.24617E-90	64.96
TRINITY_DN96991_c1_g1_i28	Scavenger receptor cysteine-rich type 1 protein M130	6h	-5.38243	0.0313747520656195	1125	1.34963E-103	90.46
TRINITY_DN96991_c1_g4_i1	Scavenger receptor cysteine-rich type 1 protein M130	6h	-6.94457	5.1406765829591E-5	618	8.8788E-42	67.14
TRINITY_DN96991_c1_g1_i16	Scavenger receptor cysteine-rich type 1 protein M130	6h	-215.379	0.00970313359262241	2145	6.9027E-51	100.0
TRINITY_DN98819_c1_g1_i4	Macrophage scavenger receptor types I and II	12h	262.015	0.00385619596080894	4278	2.15873E-70	49.43
TRINITY_DN101180_c2_g2_i3	macrophage scavenger receptor types I and II-like	12h	14.0834	0.0384427476667943	1629	2.99508E-132	89.88
TRINITY_DN97048_c2_g2_i1	Macrophage scavenger receptor types I and II	12h	11.8157	0.0264387643643565	2331	0.0	62.17
TRINITY_DN94702_c1_g5_i2	macrophage scavenger receptor types I and II-like	12h	5.03534	0.011543797777246	516	7.04514E-82	92.61
TRINITY_DN97048_c2_g2_i2	Macrophage scavenger receptor types I and II	12h	3.85802	0.00698288223241374	2414	0.0	63.51
TRINITY_DN102474_c2_g1_i2	Scavenger receptor cysteine-rich type 1 protein M130	12h	-6.30475	0.0414327207425446	1473	1.38931E-53	65.04
TRINITY_DN96991_c1_g4_i1	Scavenger receptor cysteine-rich type 1 protein M130	12h	-6.73317	2.65103635003276E-7	618	8.8788E-42	67.14
TRINITY_DN101180_c2_g2_i12	macrophage scavenger receptor types I and II-like	12h	-19.4645	0.00609495097658924	1476	5.39182E-133	78.36
TRINITY_DN96991_c1_g1_i16	Scavenger receptor cysteine-rich type 1 protein M130	12h	-116.115	0.0293288802730513	2145	6.9027E-51	100.0
	Cytokines and regulators
TRINITY_DN95963_c0_g2_i6	interferon regulatory factor 1-like	1h	795.746	0.00652010821309169	6582	3.03451E-47	74.47
TRINITY_DN96392_c3_g2_i9	interferon regulatory factor 1-like isoform X3	1h	-2.35668	0.0213592119053537	3335	1.19415E-129	82.65
TRINITY_DN95963_c0_g2_i2	interferon regulatory factor 1-like	1h	-98.0954	0.0409270388221682	6589	3.03911E-47	74.47
TRINITY_DN91014_c0_g1_i5	interferon regulatory factor 2-like isoform X1	3h	220.59	0.0362186595166603	1802	2.65588E-106	72.08
TRINITY_DN100778_c2_g1_i18	Interferon-induced helicase C domain-containing protein 1	3h	166.649	8.14766011895443E-4	5284	0.0	68.53
TRINITY_DN100778_c2_g1_i2	Interferon-induced helicase C domain-containing protein 1	3h	36.1609	2.15212207794288E-6	686	5.69159E-75	68.56
TRINITY_DN95963_c0_g2_i8	interferon regulatory factor 1-like	3h	33.9801	1.13212456989755E-6	6331	2.90723E-47	74.47
TRINITY_DN100778_c2_g1_i6	Interferon-induced helicase C domain-containing protein 1	3h	7.13579	0.00691036265066795	5757	0.0	66.08
TRINITY_DN90397_c0_g1_i2	interferon regulatory factor 8-like isoform X4	3h	5.98442	5.99717509700393E-5	1813	0.0	68.82
TRINITY_DN100778_c2_g1_i16	Interferon-induced helicase C domain-containing protein 1	3h	4.88024	3.48378905671482E-6	4984	0.0	68.83
TRINITY_DN99369_c1_g1_i2	Interferon-induced helicase C domain-containing protein 1	3h	4.75795	0.00731813612650395	2950	0.0	65.31
TRINITY_DN95742_c0_g2_i2	gamma-interferon-inducible lysosomal thiol reductase-like	3h	4.43186	3.71743496321569E-6	1263	1.49265E-161	76.43
TRINITY_DN101621_c0_g1_i6	Interferon-induced protein 44	3h	3.95624	0.0147595212469401	1230	7.00012E-65	80.27
TRINITY_DN91014_c0_g1_i2	interferon regulatory factor 2-like isoform X1	3h	3.69981	2.15728519043229E-4	1302	2.03958E-169	70.91
TRINITY_DN100099_c0_g1_i9	stimulator of interferon genes protein-like	3h	3.32282	0.0208800270460976	1085	0.0	82.74
TRINITY_DN93417_c0_g1_i1	Interferon-induced protein 44	3h	3.25984	3.03930311437733E-5	1840	0.0	83.5
TRINITY_DN98923_c0_g2_i4	interferon-induced very large GTPase 1-like	3h	3.10551	0.0419066689252284	2787	0.0	62.8
TRINITY_DN99369_c1_g1_i1	Interferon-induced helicase C domain-containing protein 1	3h	2.9628	0.0161769425231152	4061	0.0	65.15
TRINITY_DN97542_c1_g2_i1	gamma-interferon-inducible lysosomal thiol reductase-like	3h	2.86329	1.65665412476681E-5	1617	1.67133E-152	79.97
TRINITY_DN94193_c0_g1_i3	Interferon-induced protein 44	3h	2.86136	0.0120926363347801	1617	0.0	94.68
TRINITY_DN100778_c2_g1_i7	Interferon-induced helicase C domain-containing protein 1	3h	2.75972	0.00349861276822443	5439	0.0	66.29
TRINITY_DN98923_c0_g2_i2	Interferon-induced very large GTPase 1	3h	2.37935	0.0210572108574131	1786	0.0	74.47
TRINITY_DN101621_c0_g1_i17	Interferon-induced protein 44	3h	2.37117	3.87905326533987E-4	1779	5.51524E-63	80.27
TRINITY_DN101621_c0_g1_i9	Interferon-induced protein 44	3h	2.27062	0.0155613821066337	2786	1.63388E-119	92.42
TRINITY_DN95943_c2_g2_i4	Interferon-related developmental regulator 1	3h	2.03884	0.0295347366367692	2013	0.0	69.47
TRINITY_DN96392_c3_g2_i9	interferon regulatory factor 1-like isoform X3	3h	-2.69031	0.00206317927906165	3335	1.19415E-129	82.65
TRINITY_DN98455_c5_g1_i5	stimulator of interferon genes protein-like	6h	18.9067	0.0251745513315788	314	9.28149E-62	81.22
TRINITY_DN100778_c2_g1_i8	Interferon-induced helicase C domain-containing protein 1	6h	12.6836	0.020373696005911	563	5.82846E-13	96.97
TRINITY_DN98923_c0_g2_i2	Interferon-induced very large GTPase 1	6h	11.0169	6.28327113439683E-5	1786	0.0	74.47
TRINITY_DN100778_c2_g1_i6	Interferon-induced helicase C domain-containing protein 1	6h	8.79836	5.85955670627538E-5	5757	0.0	66.08
TRINITY_DN101621_c0_g1_i11	Interferon-induced protein 44	6h	7.55925	0.00154778198183611	2943	1.40642E-118	92.42
TRINITY_DN90397_c0_g1_i3	interferon regulatory factor 8-like isoform X4	6h	7.34338	0.00225395715116734	1868	0.0	68.82
TRINITY_DN90397_c0_g1_i1	interferon regulatory factor 1-like	6h	6.7905	0.00276908105774339	1083	2.75113E-8	100.0
TRINITY_DN98923_c0_g2_i4	interferon-induced very large GTPase 1-like	6h	6.78885	0.00161881265799957	2787	0.0	62.8
TRINITY_DN99369_c1_g1_i1	Interferon-induced helicase C domain-containing protein 1	6h	6.73503	9.76595071380068E-7	4061	0.0	65.15
TRINITY_DN90397_c0_g1_i2	interferon regulatory factor 8-like isoform X4	6h	6.71686	4.63827335532967E-4	1813	0.0	68.82
TRINITY_DN100778_c2_g1_i15	Interferon-induced helicase C domain-containing protein 1	6h	6.50298	0.0330207432472721	380	8.46871E-14	96.97
TRINITY_DN99369_c1_g1_i2	Interferon-induced helicase C domain-containing protein 1	6h	5.92979	0.0026744018183693	2950	0.0	65.31
TRINITY_DN101621_c0_g1_i20	Interferon-induced protein 44	6h	4.9928	0.0471407984684181	1339	3.53022E-65	78.57
TRINITY_DN95742_c0_g2_i1	gamma-interferon-inducible lysosomal thiol reductase-like	6h	4.97857	0.0221997083116767	1297	2.32292E-161	76.43
TRINITY_DN98923_c0_g2_i6	interferon-induced very large GTPase 1-like	6h	4.77242	6.5515529588763E-5	2508	0.0	59.01
TRINITY_DN100778_c2_g1_i16	Interferon-induced helicase C domain-containing protein 1	6h	4.56903	4.11043950022677E-5	4984	0.0	68.83
TRINITY_DN100099_c0_g1_i9	stimulator of interferon genes protein-like	6h	3.9929	0.0139047888641613	1085	0.0	82.74
TRINITY_DN101621_c0_g1_i17	Interferon-induced protein 44	6h	3.86745	5.53581916298963E-6	1779	5.51524E-63	80.27
TRINITY_DN91014_c0_g1_i2	interferon regulatory factor 2-like isoform X1	6h	3.52266	1.46956346426434E-6	1302	2.03958E-169	70.91
TRINITY_DN97542_c1_g2_i1	gamma-interferon-inducible lysosomal thiol reductase-like	6h	3.46633	1.26284351100985E-7	1617	1.67133E-152	79.97
TRINITY_DN101621_c0_g1_i4	Interferon-induced protein 44	6h	3.43974	4.36665702266705E-4	2887	7.31758E-102	89.29
TRINITY_DN93417_c0_g1_i1	Interferon-induced protein 44	6h	3.43454	7.74962619165338E-5	1840	0.0	83.5
TRINITY_DN101621_c0_g1_i9	Interferon-induced protein 44	6h	3.18643	1.94298597138121E-4	2786	1.63388E-119	92.42
TRINITY_DN101621_c0_g1_i8	Interferon-induced protein 44	6h	3.16998	3.0829052694913E-4	2901	8.0814E-102	89.29
TRINITY_DN95742_c0_g2_i2	gamma-interferon-inducible lysosomal thiol reductase-like	6h	2.93644	0.00852300739440695	1263	1.49265E-161	76.43
TRINITY_DN94193_c0_g1_i3	Interferon-induced protein 44	6h	2.46196	0.0172546930380605	1617	0.0	94.68
TRINITY_DN98455_c5_g1_i13	stimulator of interferon genes protein-like	6h	2.1403	0.0213801822434033	784	1.53226E-147	81.21
TRINITY_DN100778_c2_g1_i14	Interferon-induced helicase C domain-containing protein 1	12h	246.117	0.00435383805276383	5663	0.0	68.53
TRINITY_DN98455_c5_g1_i9	stimulator of interferon genes protein-like	12h	171.512	0.00411535159497119	309	6.58243E-68	84.39
TRINITY_DN101087_c1_g1_i6	Interferon-induced helicase C domain-containing protein 1	12h	59.3626	2.51196410256596E-8	4049	0.0	68.82
TRINITY_DN93683_c0_g3_i2	interferon-induced helicase C domain-containing protein 1-like	12h	21.0252	0.0166723614046349	2564	1.86985E-7	96.6
TRINITY_DN90397_c0_g1_i1	interferon regulatory factor 1-like	12h	11.9292	1.39791595176047E-6	1083	2.75113E-8	100.0
TRINITY_DN98923_c0_g2_i2	Interferon-induced very large GTPase 1	12h	7.55489	2.55144812506562E-5	1786	0.0	74.47
TRINITY_DN93683_c0_g3_i4	interferon-induced helicase C domain-containing protein 1-like	12h	7.48595	0.0145787243453618	3603	5.43132E-6	96.49
TRINITY_DN98923_c0_g2_i4	interferon-induced very large GTPase 1-like	12h	7.03666	1.93329792539184E-5	2787	0.0	62.8
TRINITY_DN98923_c0_g2_i5	interferon-induced very large GTPase 1-like	12h	6.37002	0.00114303049461851	2921	0.0	62.8
TRINITY_DN99369_c1_g1_i2	Interferon-induced helicase C domain-containing protein 1	12h	6.03752	0.029596658451782	2950	0.0	65.31
TRINITY_DN95742_c0_g2_i1	gamma-interferon-inducible lysosomal thiol reductase-like	12h	5.54528	0.00273393387566087	1297	2.32292E-161	76.43
TRINITY_DN98923_c0_g2_i6	interferon-induced very large GTPase 1-like	12h	5.01422	6.03054565651815E-7	2508	0.0	59.01
TRINITY_DN100099_c0_g1_i9	stimulator of interferon genes protein-like	12h	4.58557	4.6470442140959E-5	1085	0.0	82.74
TRINITY_DN97542_c1_g2_i1	gamma-interferon-inducible lysosomal thiol reductase-like	12h	4.13071	1.59971188438074E-7	1617	1.67133E-152	79.97
TRINITY_DN100778_c2_g1_i15	Interferon-induced helicase C domain-containing protein 1	12h	3.56006	0.0163233501048958	380	8.46871E-14	96.97
TRINITY_DN95742_c0_g2_i2	gamma-interferon-inducible lysosomal thiol reductase-like	12h	3.55424	0.00140806086292793	1263	1.49265E-161	76.43
TRINITY_DN93417_c0_g1_i2	Interferon-induced protein 44	12h	3.49916	0.0377292232428904	1873	0.0	83.5
TRINITY_DN93417_c0_g1_i1	Interferon-induced protein 44	12h	3.22759	3.48466544919925E-11	1840	0.0	83.5
TRINITY_DN101621_c0_g1_i4	Interferon-induced protein 44	12h	3.2204	4.81804153598731E-7	2887	7.31758E-102	89.29
TRINITY_DN101621_c0_g1_i9	Interferon-induced protein 44	12h	3.19577	7.9193883706082E-12	2786	1.63388E-119	92.42
TRINITY_DN100778_c2_g1_i16	Interferon-induced helicase C domain-containing protein 1	12h	3.19332	3.04198771489376E-6	4984	0.0	68.83
TRINITY_DN98455_c5_g1_i17	stimulator of interferon genes protein-like	12h	3.12709	0.0148705063961727	365	1.65336E-46	78.92
TRINITY_DN99369_c1_g1_i1	Interferon-induced helicase C domain-containing protein 1	12h	3.03515	0.00169984241504405	4061	0.0	65.15
TRINITY_DN100778_c2_g1_i7	Interferon-induced helicase C domain-containing protein 1	12h	2.89673	0.00308827114174612	5439	0.0	66.29
TRINITY_DN101621_c0_g1_i17	Interferon-induced protein 44	12h	2.87531	3.52327273719939E-6	1779	5.51524E-63	80.27
TRINITY_DN98455_c5_g1_i2	stimulator of interferon genes protein-like	12h	2.85446	0.0258310306508632	463	2.68566E-105	81.5
TRINITY_DN95943_c2_g2_i2	interferon-related developmental regulator 2-like	12h	2.72031	2.95180725847906E-4	937	1.69188E-169	73.54
TRINITY_DN94193_c0_g1_i3	Interferon-induced protein 44	12h	2.59848	0.00571144020063185	1617	0.0	94.68
TRINITY_DN91014_c0_g1_i2	interferon regulatory factor 2-like isoform X1	12h	2.48208	0.0050399462848827	1302	2.03958E-169	70.91
TRINITY_DN101676_c0_g1_i2	interferon-induced helicase C domain-containing protein 1-like	12h	2.37319	0.0105232039451549	4904	0.0	73.23
TRINITY_DN94193_c0_g1_i6	Interferon-induced protein 44	12h	2.35819	8.66456789234691E-4	1541	0.0	94.68
TRINITY_DN98455_c5_g1_i13	stimulator of interferon genes protein-like	12h	2.28422	3.84406683273619E-4	784	1.53226E-147	81.21
TRINITY_DN95943_c2_g2_i1	Interferon-related developmental regulator 1	12h	2.23796	0.00765005377003914	2940	8.15948E-158	72.79
TRINITY_DN101621_c0_g1_i8	Interferon-induced protein 44	12h	2.15256	0.00631389016704786	2901	8.0814E-102	89.29
TRINITY_DN98614_c1_g1_i2	interferon-induced protein 44-like	12h	-2.85249	0.0215185854985736	956	4.07822E-84	74.05
	Adaptors and signal transducers
TRINITY_DN100006_c0_g1_i4	TNF receptor-associated factor 3, isoform CRA_a	1h	122.218	2.72335755079565E-6	2532	5.76751E-84	60.0
TRINITY_DN100006_c0_g1_i12	TNF receptor-associated factor 3	1h	26.1674	0.00399224232673509	2850	0.0	63.58
TRINITY_DN101308_c0_g1_i13	TNF receptor-associated factor 3-like	1h	14.8852	9.73692649086094E-6	1641	0.0	67.13
TRINITY_DN101308_c0_g1_i9	TNF receptor-associated factor 3-like	1h	10.7981	1.6710982355178E-8	1374	0.0	67.13
TRINITY_DN94190_c0_g1_i7	TNF receptor-associated factor 3-like	1h	7.26685	0.00282058969198528	573	5.89446E-54	66.7
TRINITY_DN96193_c2_g1_i20	TNF receptor-associated factor 4	1h	6.50597	0.0224378825986971	829	1.76034E-174	79.96
TRINITY_DN96349_c4_g5_i8	TNF receptor-associated factor 2-like	1h	5.72971	0.0194361439941567	4567	1.69037E-20	91.23
TRINITY_DN101308_c0_g1_i2	TNF receptor-associated factor 3-like	1h	5.11822	2.71185456748566E-4	1222	2.16413E-167	68.42
TRINITY_DN100639_c4_g2_i5	TNFAIP3-interacting protein 1-like isoform X3	1h	4.85864	0.00368046152308761	3266	6.5954E-25	56.52
TRINITY_DN101308_c1_g1_i2	TNF receptor-associated factor 3-like	1h	4.21993	2.63134052911011E-10	938	4.27615E-112	91.48
TRINITY_DN101308_c0_g1_i10	TNF receptor-associated factor 3-like	1h	3.9421	1.26715381276449E-7	1247	0.0	67.06
TRINITY_DN101308_c0_g1_i6	TNF receptor-associated factor 3-like	1h	3.83553	0.0125877109692156	1052	0.0	66.55
TRINITY_DN101308_c0_g1_i5	TNF receptor-associated factor 3-like	1h	3.14045	1.54455508994927E-4	1630	0.0	60.44
TRINITY_DN101308_c1_g1_i11	TNF receptor-associated factor 3-like	1h	3.12071	1.47134377273249E-4	953	2.94428E-111	90.82
TRINITY_DN98537_c0_g2_i10	TNF receptor-associated factor 3	1h	3.1145	4.46146990026302E-4	2866	4.89239E-175	67.56
TRINITY_DN101308_c1_g1_i4	TNF receptor-associated factor 3-like	1h	2.15732	0.0385054931507522	1019	5.74867E-116	84.18
TRINITY_DN100639_c4_g2_i3	TNFAIP3-interacting protein 1-like isoform X3	3h	555.488	1.00432095846603E-12	3003	6.25442E-25	56.33
TRINITY_DN100006_c0_g1_i6	TNF receptor-associated factor 3, isoform CRA_a	3h	89.7977	0.0108895002449398	2477	2.87887E-92	57.87
TRINITY_DN101626_c4_g1_i2	TNF receptor-associated factor 3-like	3h	39.3504	0.00433589326618265	2361	0.0	71.21
TRINITY_DN100006_c0_g1_i9	TNF receptor-associated factor 3, isoform CRA_a	3h	28.6497	0.0426874757443217	2914	8.61734E-83	60.22
TRINITY_DN100006_c0_g1_i10	TNF receptor-associated factor 3, isoform CRA_a	3h	18.9693	1.43257921811597E-5	2905	4.61212E-83	60.0
TRINITY_DN101308_c0_g1_i9	TNF receptor-associated factor 3-like	3h	13.5683	1.49209776213907E-6	1374	0.0	67.13
TRINITY_DN100006_c0_g1_i12	TNF receptor-associated factor 3	3h	13.4739	0.00665455076770995	2850	0.0	63.58
TRINITY_DN101308_c0_g1_i15	TNF receptor-associated factor 3-like	3h	10.7802	1.14925378254566E-4	1769	0.0	60.44
TRINITY_DN98792_c6_g4_i2	TNF receptor-associated factor 5-like	3h	7.79762	0.0289057517991908	1029	1.10599E-20	64.98
TRINITY_DN94190_c0_g1_i3	TNF receptor-associated factor 3-like	3h	5.66644	2.95641112142597E-4	487	1.19607E-66	66.7
TRINITY_DN100639_c4_g2_i5	TNFAIP3-interacting protein 1-like isoform X3	3h	5.44026	1.50028277515195E-5	3266	6.5954E-25	56.52
TRINITY_DN100639_c4_g2_i8	TNFAIP3-interacting protein 1-like isoform X3	3h	5.28792	2.09280984168647E-5	4086	5.06842E-16	58.13
TRINITY_DN98792_c6_g4_i8	TNF receptor-associated factor 5-like	3h	5.14483	9.53894815732476E-9	378	3.69609E-23	69.94
TRINITY_DN101626_c4_g1_i14	TNF receptor-associated factor 3-like	3h	5.11725	1.18691679667424E-6	624	5.90914E-127	88.0
TRINITY_DN91677_c0_g1_i1	TNFAIP3-interacting protein 1-like isoform X3	3h	5.08124	1.63321412093933E-4	529	1.01912E-10	98.57
TRINITY_DN102242_c4_g1_i2	TNF receptor-associated factor 6-like	3h	5.0567	0.0156989103193859	1065	2.69728E-107	80.33
TRINITY_DN101308_c1_g1_i11	TNF receptor-associated factor 3-like	3h	4.59978	3.35420522534901E-5	953	2.94428E-111	90.82
TRINITY_DN98792_c6_g4_i4	TNF receptor-associated factor 5-like	3h	4.45361	0.0449191057420624	310	1.74502E-22	74.15
TRINITY_DN101308_c0_g1_i2	TNF receptor-associated factor 3-like	3h	4.44759	2.90966176384531E-4	1222	2.16413E-167	68.42
TRINITY_DN101308_c0_g1_i10	TNF receptor-associated factor 3-like	3h	4.32784	5.20095071471645E-4	1247	0.0	67.06
TRINITY_DN101308_c1_g1_i2	TNF receptor-associated factor 3-like	3h	4.25766	0.00624190492699961	938	4.27615E-112	91.48
TRINITY_DN101308_c0_g1_i12	TNF receptor-associated factor 3-like	3h	4.25721	6.19188364824044E-4	1969	3.61225E-179	66.67
TRINITY_DN98792_c6_g4_i6	TNF receptor-associated factor 5-like	3h	4.13397	1.88482231566174E-5	1424	5.53374E-20	69.51
TRINITY_DN98537_c0_g2_i8	TNF receptor-associated factor 3	3h	4.1173	2.59617041114941E-6	2251	9.8825E-178	67.56
TRINITY_DN101308_c1_g1_i4	TNF receptor-associated factor 3-like	3h	3.78074	0.00162790855721623	1019	5.74867E-116	84.18
TRINITY_DN98537_c0_g2_i10	TNF receptor-associated factor 3	3h	3.60238	0.00187020023946558	2866	4.89239E-175	67.56
TRINITY_DN101308_c0_g1_i6	TNF receptor-associated factor 3-like	3h	3.43385	0.0131659136182069	1052	0.0	66.55
TRINITY_DN101308_c0_g1_i5	TNF receptor-associated factor 3-like	3h	3.25374	0.00859991741135312	1630	0.0	60.44
TRINITY_DN101308_c1_g1_i12	TNF receptor-associated factor 2-like	3h	3.2058	0.010974275012485	489	2.25468E-119	91.47
TRINITY_DN98537_c0_g2_i6	TNF receptor-associated factor 3	3h	3.13654	0.00733504366345539	2571	2.76142E-176	67.56
TRINITY_DN98792_c6_g4_i7	TNF receptor-associated factor 5-like	3h	3.10508	0.0226133445174907	1071	3.73713E-20	66.77
TRINITY_DN98051_c6_g4_i4	TNFAIP3 interacting protein 2	3h	3.0835	8.51152526151576E-7	2636	5.64154E-6	50.01
TRINITY_DN88316_c0_g1_i1	TNF receptor-associated factor 3	3h	3.01074	2.01690995755779E-5	2402	0.0	63.64
TRINITY_DN98051_c6_g4_i2	TNFAIP3 interacting protein 2	3h	2.8248	1.16894793802783E-5	2274	5.02242E-5	50.04
TRINITY_DN101308_c1_g1_i13	TNF receptor-associated factor 3-like	3h	2.5787	0.0314745329117984	597	4.21235E-69	92.79
TRINITY_DN96200_c0_g3_i2	TNF receptor-associated factor family protein DDB_G0290931-like	3h	-9.93459	0.00479693647914778	1164	4.00361E-10	96.88
TRINITY_DN94744_c1_g1_i13	TNF receptor-associated factor 5-like	3h	-230.608	0.0179312126895332	4522	9.48597E-28	73.83
TRINITY_DN100006_c0_g1_i4	TNF receptor-associated factor 3, isoform CRA_a	6h	5448.55	0.0438765186681333	2532	5.76751E-84	60.0
TRINITY_DN100006_c0_g1_i7	TNF receptor-associated factor 3, isoform CRA_a	6h	1018.93	9.1528524202974E-11	2306	3.15056E-73	60.17
TRINITY_DN97184_c0_g1_i4	TNF receptor-associated factor 4	6h	488.226	0.00104237874048889	3082	0.0	79.9
TRINITY_DN100006_c0_g1_i12	TNF receptor-associated factor 3	6h	17.5683	8.27217488362931E-5	2850	0.0	63.58
TRINITY_DN91677_c0_g1_i5	TNFAIP3-interacting protein 1-like isoform X3	6h	16.7037	0.00162374254069358	742	2.82395E-15	99.32
TRINITY_DN94744_c1_g1_i1	TNF receptor-associated factor 5-like	6h	10.3246	0.0271669793729217	386	5.44603E-81	71.02
TRINITY_DN101308_c0_g1_i9	TNF receptor-associated factor 3-like	6h	8.76136	0.0172546930380605	1374	0.0	67.13
TRINITY_DN100639_c4_g2_i8	TNFAIP3-interacting protein 1-like isoform X3	6h	8.74117	2.50632909699316E-4	4086	5.06842E-16	58.13
TRINITY_DN91677_c0_g1_i1	TNFAIP3-interacting protein 1-like isoform X3	6h	7.58649	1.58183081353997E-4	529	1.01912E-10	98.57
TRINITY_DN98792_c6_g4_i2	TNF receptor-associated factor 5-like	6h	7.08397	0.00563693561453505	1029	1.10599E-20	64.98
TRINITY_DN91677_c0_g1_i4	TNFAIP3-interacting protein 1-like isoform X3	6h	6.29904	0.0129124397853651	426	1.2444E-11	95.95
TRINITY_DN98792_c6_g4_i4	TNF receptor-associated factor 5-like	6h	6.17067	0.0482777187132535	310	1.74502E-22	74.15
TRINITY_DN99330_c1_g1_i14	TNF receptor-associated factor 6-like	6h	5.68172	5.96627877697076E-5	2940	5.21514E-45	90.3
TRINITY_DN98792_c6_g4_i8	TNF receptor-associated factor 5-like	6h	5.23094	3.38947459040416E-5	378	3.69609E-23	69.94
TRINITY_DN101308_c1_g1_i2	TNF receptor-associated factor 3-like	6h	4.64601	3.69535437205299E-4	938	4.27615E-112	91.48
TRINITY_DN102255_c3_g1_i2	TNFAIP3-interacting protein 1-like isoform X1	6h	4.19558	7.79917733897423E-7	426	5.35373E-89	87.22
TRINITY_DN88316_c0_g1_i1	TNF receptor-associated factor 3	6h	4.16206	2.41069821612462E-7	2402	0.0	63.64
TRINITY_DN101308_c1_g1_i11	TNF receptor-associated factor 3-like	6h	4.10502	0.00405893043875994	953	2.94428E-111	90.82
TRINITY_DN98051_c6_g4_i4	TNFAIP3 interacting protein 2	6h	4.04906	1.70256855666694E-7	2636	5.64154E-6	50.01
TRINITY_DN101308_c0_g1_i2	TNF receptor-associated factor 3-like	6h	3.977	0.0202396262967115	1222	2.16413E-167	68.42
TRINITY_DN101308_c1_g1_i4	TNF receptor-associated factor 3-like	6h	3.89382	0.0409745920183339	1019	5.74867E-116	84.18
TRINITY_DN101308_c0_g1_i10	TNF receptor-associated factor 3-like	6h	3.83277	0.00961027448782611	1247	0.0	67.06
TRINITY_DN101308_c0_g1_i5	TNF receptor-associated factor 3-like	6h	3.81375	0.0304994515916905	1630	0.0	60.44
TRINITY_DN101626_c4_g1_i14	TNF receptor-associated factor 3-like	6h	3.72284	0.0333099975356198	624	5.90914E-127	88.0
TRINITY_DN101308_c1_g1_i6	TNF receptor-associated factor 2-like	6h	3.68074	0.0101818174751496	443	8.17814E-107	92.57
TRINITY_DN98792_c6_g4_i6	TNF receptor-associated factor 5-like	6h	3.67493	0.00271620797530794	1424	5.53374E-20	69.51
TRINITY_DN101308_c1_g1_i13	TNF receptor-associated factor 3-like	6h	3.47982	0.0208615944437056	597	4.21235E-69	92.79
TRINITY_DN98051_c6_g4_i2	TNFAIP3 interacting protein 2	6h	3.43983	2.35680103604629E-5	2274	5.02242E-5	50.04
TRINITY_DN102255_c3_g3_i4	TNFAIP3-interacting protein 1-like isoform X1	6h	3.25116	2.33816083094261E-4	1620	4.44678E-174	68.16
TRINITY_DN98537_c0_g2_i8	TNF receptor-associated factor 3	6h	3.2359	0.01557062017643	2251	9.8825E-178	67.56
TRINITY_DN98086_c1_g2_i7	TNF receptor-associated factor 3-like	6h	3.13671	0.00135566184030976	1715	5.14254E-40	65.51
TRINITY_DN101308_c1_g1_i5	TNF receptor-associated factor 3-like	6h	3.05807	0.00152159701129674	1252	5.6998E-110	91.48
TRINITY_DN102255_c3_g3_i3	TNFAIP3-interacting protein 1-like isoform X1	6h	3.05481	0.016258223070932	1807	2.33862E-105	77.32
TRINITY_DN102255_c3_g1_i3	TNFAIP3-interacting protein 1-like isoform X3	6h	2.91385	0.00401212259287329	3489	0.0	82.22
TRINITY_DN102255_c3_g3_i5	TNFAIP3-interacting protein 1-like isoform X1	6h	2.87758	0.0028433180062617	1477	0.0	68.45
TRINITY_DN98086_c1_g2_i2	TNF receptor-associated factor 3-like	6h	2.83142	0.0367036880384886	1923	1.26354E-39	65.51
TRINITY_DN99989_c1_g1_i1	TNF receptor-associated factor 3-like	6h	2.74778	5.85955670627538E-5	3738	3.36665E-121	68.86
TRINITY_DN98086_c1_g2_i5	TNF receptor-associated factor 2-like	6h	2.74775	2.81503105626394E-5	3739	0.0	99.3
TRINITY_DN91622_c0_g1_i1	TNFAIP3-interacting protein 1-like	6h	2.70509	0.00667243184200395	2621	1.32319E-16	62.22
TRINITY_DN94190_c0_g1_i9	TNF receptor-associated factor 3-like	6h	2.69098	1.54404621605128E-4	2281	0.0	65.75
TRINITY_DN96716_c2_g8_i1	TNF receptor-associated factor 6-like	6h	2.52446	7.01741998414352E-4	1025	9.31756E-115	95.5
TRINITY_DN101626_c4_g1_i5	TNF receptor-associated factor 3-like	6h	2.37289	0.0360564288166065	2036	0.0	73.4
TRINITY_DN91677_c0_g1_i3	TNFAIP3-interacting protein 1-like isoform X3	6h	2.36367	0.0202407115437586	960	2.56197E-22	95.12
TRINITY_DN101308_c1_g1_i8	TNF receptor-associated factor 3-like	6h	2.31468	0.0046275672016767	1313	6.13262E-112	83.45
TRINITY_DN102430_c2_g1_i1	TNF receptor-associated factor family protein DDB_G0290931-like	6h	-2.97632	1.38090497801406E-4	233	3.33611E-5	100.0
TRINITY_DN102430_c2_g1_i2	TNF receptor-associated factor family protein DDB_G0290931-like	6h	-4.9408	1.00565545300349E-5	212	3.12931E-7	80.0
TRINITY_DN96200_c0_g3_i1	TNF receptor-associated factor family protein DDB_G0290931-like	6h	-21.0786	2.72090159545548E-5	794	6.30779E-25	98.67
TRINITY_DN99497_c9_g1_i1	TNF receptor-associated factor family protein DDB_G0290931-like	6h	-21.5567	0.0307350809095555	232	1.82268E-6	100.0
TRINITY_DN100006_c0_g1_i7	TNF receptor-associated factor 3, isoform CRA_a	12h	40.4671	9.60648843037044E-5	2306	3.15056E-73	60.17
TRINITY_DN91677_c0_g1_i5	TNFAIP3-interacting protein 1-like isoform X3	12h	34.0029	4.51521140422101E-5	742	2.82395E-15	99.32
TRINITY_DN101308_c0_g1_i11	TNF receptor-associated factor 3-like	12h	13.8025	0.00734938186435515	1231	5.34691E-118	72.39
TRINITY_DN100639_c4_g2_i3	TNFAIP3-interacting protein 1-like isoform X3	12h	12.3665	0.00301996350129687	3003	6.25442E-25	56.33
TRINITY_DN91677_c0_g1_i4	TNFAIP3-interacting protein 1-like isoform X3	12h	10.7071	8.09421332786326E-4	426	1.2444E-11	95.95
TRINITY_DN102242_c4_g1_i2	TNF receptor-associated factor 6-like	12h	8.66863	0.00204313500919481	1065	2.69728E-107	80.33
TRINITY_DN91677_c0_g1_i1	TNFAIP3-interacting protein 1-like isoform X3	12h	8.60604	9.9419151825285E-11	529	1.01912E-10	98.57
TRINITY_DN101308_c0_g1_i9	TNF receptor-associated factor 3-like	12h	8.07696	4.41057552782059E-5	1374	0.0	67.13
TRINITY_DN94190_c0_g1_i6	TNF receptor-associated factor 3-like	12h	7.34945	0.0066310343039079	399	4.77648E-55	66.72
TRINITY_DN101308_c0_g1_i8	TNF receptor-associated factor 3-like	12h	7.13312	0.0206048313854121	2482	0.0	59.16
TRINITY_DN101626_c4_g1_i8	TNF receptor-associated factor 5-like	12h	6.62386	0.00127826446404665	1968	1.0097E-23	82.53
TRINITY_DN102255_c3_g3_i2	TNFAIP3-interacting protein 1-like isoform X3	12h	6.49491	3.80859687428032E-4	205	5.32342E-33	97.06
TRINITY_DN94744_c1_g1_i1	TNF receptor-associated factor 5-like	12h	6.30675	0.00647423352083603	386	5.44603E-81	71.02
TRINITY_DN101308_c1_g1_i2	TNF receptor-associated factor 3-like	12h	5.85384	8.3002819497267E-7	938	4.27615E-112	91.48
TRINITY_DN98792_c6_g4_i4	TNF receptor-associated factor 5-like	12h	5.81325	4.63200712347134E-4	310	1.74502E-22	74.15
TRINITY_DN101626_c4_g1_i10	TNF receptor-associated factor 3-like	12h	5.31471	0.0196936050385417	1108	1.47761E-143	68.9
TRINITY_DN98792_c6_g4_i2	TNF receptor-associated factor 5-like	12h	5.23958	0.00103699314489222	1029	1.10599E-20	64.98
TRINITY_DN94190_c0_g1_i7	TNF receptor-associated factor 3-like	12h	5.09296	6.76680087231933E-4	573	5.89446E-54	66.7
TRINITY_DN98792_c6_g6_i2	TNF receptor-associated factor 5-like	12h	4.78333	0.0320303275182099	993	8.97058E-21	67.92
TRINITY_DN102255_c3_g1_i2	TNFAIP3-interacting protein 1-like isoform X1	12h	4.67101	1.26658284856403E-8	426	5.35373E-89	87.22
TRINITY_DN101308_c1_g1_i6	TNF receptor-associated factor 2-like	12h	4.61059	7.5925185627999E-6	443	8.17814E-107	92.57
TRINITY_DN101308_c1_g1_i11	TNF receptor-associated factor 3-like	12h	4.5518	8.58762329261097E-6	953	2.94428E-111	90.82
TRINITY_DN101308_c0_g1_i2	TNF receptor-associated factor 3-like	12h	4.30025	4.82262065398036E-5	1222	2.16413E-167	68.42
TRINITY_DN101308_c0_g1_i10	TNF receptor-associated factor 3-like	12h	4.205	2.39706474978049E-6	1247	0.0	67.06
TRINITY_DN99330_c1_g1_i7	TNF receptor-associated factor 6	12h	4.20215	5.67748350774976E-4	2777	1.34914E-13	82.12
TRINITY_DN98792_c6_g4_i8	TNF receptor-associated factor 5-like	12h	4.14981	3.04254493830491E-4	378	3.69609E-23	69.94
TRINITY_DN101308_c0_g1_i6	TNF receptor-associated factor 3-like	12h	4.02788	2.74086695669605E-4	1052	0.0	66.55
TRINITY_DN102255_c3_g3_i1	TNFAIP3-interacting protein 1-like isoform X1	12h	3.98435	0.0267590374310281	1950	1.09234E-104	68.59
TRINITY_DN88316_c0_g1_i1	TNF receptor-associated factor 3	12h	3.97992	6.20476031914265E-8	2402	0.0	63.64
TRINITY_DN101308_c0_g1_i12	TNF receptor-associated factor 3-like	12h	3.97668	0.0295646443750243	1969	3.61225E-179	66.67
TRINITY_DN101308_c1_g1_i9	TNF receptor-associated factor 3-like	12h	3.784	0.00408854310586315	343	1.78224E-80	93.12
TRINITY_DN102255_c3_g3_i4	TNFAIP3-interacting protein 1-like isoform X1	12h	3.64091	3.01102973220374E-6	1620	4.44678E-174	68.16
TRINITY_DN101308_c1_g1_i13	TNF receptor-associated factor 3-like	12h	3.60083	7.08321879159107E-5	597	4.21235E-69	92.79
TRINITY_DN99330_c1_g1_i13	TNF receptor-associated factor 6-like	12h	3.32788	0.00365342246635869	6732	1.17721E-39	90.08
TRINITY_DN94190_c0_g1_i5	TNF receptor-associated factor 3-like	12h	3.27568	0.00330620264716026	2500	0.0	66.24
TRINITY_DN98792_c6_g4_i6	TNF receptor-associated factor 5-like	12h	3.25819	3.27322130253843E-4	1424	5.53374E-20	69.51
TRINITY_DN102255_c3_g3_i3	TNFAIP3-interacting protein 1-like isoform X1	12h	3.19035	1.06978424264911E-4	1807	2.33862E-105	77.32
TRINITY_DN98792_c6_g4_i7	TNF receptor-associated factor 5-like	12h	3.18311	0.0093403623839703	1071	3.73713E-20	66.77
TRINITY_DN102255_c3_g3_i5	TNFAIP3-interacting protein 1-like isoform X1	12h	3.14663	2.96866823229769E-10	1477	0.0	68.45
TRINITY_DN102242_c4_g1_i9	TNF receptor-associated factor 6-like	12h	3.11522	3.36978463349468E-4	797	1.94267E-174	75.31
TRINITY_DN101626_c4_g1_i14	TNF receptor-associated factor 3-like	12h	3.05521	0.0327138987682527	624	5.90914E-127	88.0
TRINITY_DN102255_c3_g1_i3	TNFAIP3-interacting protein 1-like isoform X3	12h	3.04895	1.08335469988547E-6	3489	0.0	82.22
TRINITY_DN98051_c6_g4_i2	TNFAIP3 interacting protein 2	12h	3.00958	5.09808465974892E-6	2274	5.02242E-5	50.04
TRINITY_DN98051_c6_g4_i4	TNFAIP3 interacting protein 2	12h	2.97442	6.58579604850966E-6	2636	5.64154E-6	50.01
TRINITY_DN101308_c0_g1_i5	TNF receptor-associated factor 3-like	12h	2.96521	6.62697636704566E-5	1630	0.0	60.44
TRINITY_DN100639_c4_g2_i5	TNFAIP3-interacting protein 1-like isoform X3	12h	2.87683	0.00166455823189721	3266	6.5954E-25	56.52
TRINITY_DN94190_c0_g1_i9	TNF receptor-associated factor 3-like	12h	2.83927	1.39230931828383E-5	2281	0.0	65.75
TRINITY_DN101308_c1_g1_i4	TNF receptor-associated factor 3-like	12h	2.74717	0.00189852823612392	1019	5.74867E-116	84.18
TRINITY_DN101308_c1_g1_i5	TNF receptor-associated factor 3-like	12h	2.65386	1.5909550495892E-6	1252	5.6998E-110	91.48
TRINITY_DN91622_c0_g1_i1	TNFAIP3-interacting protein 1-like	12h	2.62057	0.0023926308076988	2621	1.32319E-16	62.22
TRINITY_DN91677_c0_g1_i3	TNFAIP3-interacting protein 1-like isoform X3	12h	2.57205	0.00754670139414942	960	2.56197E-22	95.12
TRINITY_DN101626_c4_g1_i1	TNF receptor-associated factor 3-like	12h	2.45916	0.00205387923424371	2024	0.0	73.4
TRINITY_DN101308_c1_g1_i8	TNF receptor-associated factor 3-like	12h	2.39103	4.24755618192592E-5	1313	6.13262E-112	83.45
TRINITY_DN96716_c2_g8_i1	TNF receptor-associated factor 6-like	12h	2.32265	5.95421912800767E-4	1025	9.31756E-115	95.5
TRINITY_DN101626_c4_g1_i3	TNF receptor-associated factor 3-like	12h	2.26921	3.37505656204114E-4	1379	0.0	64.06
TRINITY_DN102242_c4_g1_i3	TNF receptor-associated factor 6-like	12h	2.26241	0.00285840493159872	798	1.05499E-132	86.67
TRINITY_DN98086_c1_g2_i7	TNF receptor-associated factor 3-like	12h	2.08098	0.0354408527513344	1715	5.14254E-40	65.51
TRINITY_DN99989_c1_g1_i1	TNF receptor-associated factor 3-like	12h	2.08073	3.83386427668805E-5	3738	3.36665E-121	68.86
TRINITY_DN97184_c0_g1_i7	TNF receptor-associated factor 4	12h	-2.94051	0.0114385930382663	2659	0.0	80.09
TRINITY_DN102430_c2_g1_i2	TNF receptor-associated factor family protein DDB_G0290931-like	12h	-3.21806	1.2604391988023E-5	212	3.12931E-7	80.0
TRINITY_DN96200_c0_g3_i2	TNF receptor-associated factor family protein DDB_G0290931-like	12h	-3.75362	0.00963096294660244	1164	4.00361E-10	96.88
TRINITY_DN99497_c9_g1_i1	TNF receptor-associated factor family protein DDB_G0290931-like	12h	-5.36463	7.84098142768497E-4	232	1.82268E-6	100.0
TRINITY_DN94129_c1_g2_i3	TNF receptor-associated factor 4-like	12h	-5.96633	0.00301467314830709	3738	0.0	62.87
TRINITY_DN96200_c0_g3_i1	TNF receptor-associated factor family protein DDB_G0290931-like	12h	-6.48254	6.89395629289188E-9	794	6.30779E-25	98.67
TRINITY_DN101855_c1_g1_i5	tumor necrosis factor receptor superfamily member 1A-like	1h	223.897	0.0205570220408848	1835	0.0	74.02
TRINITY_DN98021_c0_g1_i3	Lipopolysaccharide-induced tumor necrosis factor-alpha factor-like	1h	2.56081	0.0220145593067562	1735	3.30694E-29	92.12
TRINITY_DN102403_c2_g1_i3	tumor necrosis factor receptor superfamily member 16-like	3h	18.8776	9.92708004413242E-4	2936	8.56388E-153	63.86
TRINITY_DN97543_c2_g1_i9	Tumor necrosis factor receptor superfamily member 27	3h	17.4506	0.0291952769518377	2382	1.09043E-136	54.6
TRINITY_DN102403_c2_g1_i4	tumor necrosis factor receptor superfamily member 16-like	3h	11.8797	6.72363723360613E-15	3630	6.92957E-166	63.74
TRINITY_DN102403_c2_g1_i2	tumor necrosis factor receptor superfamily member 16-like	3h	11.7764	8.75811110422228E-12	3594	2.95614E-161	62.73
TRINITY_DN94391_c3_g1_i5	tumor necrosis factor receptor superfamily member 16-like	3h	7.15844	4.8865801460188E-21	1683	1.32538E-15	61.13
TRINITY_DN97543_c2_g1_i11	Tumor necrosis factor receptor superfamily member 27	3h	6.42757	2.45473030662646E-4	3313	2.10909E-52	49.52
TRINITY_DN97543_c2_g1_i14	Tumor necrosis factor receptor superfamily member 27	3h	5.89284	6.70382670647192E-10	1772	0.0	49.76
TRINITY_DN94391_c3_g1_i4	tumor necrosis factor receptor superfamily member 16-like	3h	5.81815	5.04134249199188E-7	1692	1.33744E-15	61.13
TRINITY_DN97543_c2_g1_i3	Tumor necrosis factor receptor superfamily member 27	3h	5.73317	3.87217185701225E-5	1893	2.62799E-130	52.18
TRINITY_DN97543_c2_g1_i10	Tumor necrosis factor receptor superfamily member 27	3h	5.38832	0.002102182602128	1439	2.40034E-127	57.53
TRINITY_DN97199_c8_g1_i3	tumor necrosis factor alpha-induced protein 3-like	3h	4.9688	0.00231012204577395	801	1.4812E-35	94.74
TRINITY_DN96549_c1_g1_i24	tumor necrosis factor receptor superfamily member 16-like	3h	4.83785	0.00302304054127593	2686	6.54977E-10	48.93
TRINITY_DN101855_c1_g1_i4	tumor necrosis factor receptor superfamily member 1A-like	3h	4.81971	1.4764742015368E-6	1836	0.0	74.02
TRINITY_DN97543_c2_g1_i6	Tumor necrosis factor receptor superfamily member 27	3h	4.77876	8.22446315209805E-6	893	5.62967E-173	58.58
TRINITY_DN97543_c2_g1_i12	Tumor necrosis factor receptor superfamily member 27	3h	4.56608	8.90517043647843E-6	1871	2.05052E-130	52.18
TRINITY_DN97543_c2_g1_i2	Tumor necrosis factor receptor superfamily member 27	3h	4.3769	1.31003891006919E-6	1485	0.0	49.66
TRINITY_DN96549_c1_g1_i20	tumor necrosis factor receptor superfamily member 16-like	3h	4.21309	7.20786382677874E-4	1449	3.00241E-10	48.93
TRINITY_DN96549_c1_g1_i11	tumor necrosis factor receptor superfamily member 16-like	3h	4.0796	1.79872211317679E-6	2715	8.14173E-10	48.93
TRINITY_DN101855_c1_g1_i6	tumor necrosis factor receptor superfamily member 1A-like	3h	3.79973	7.92940215368377E-4	539	9.60958E-5	76.47
TRINITY_DN96549_c1_g1_i8	tumor necrosis factor receptor superfamily member 16-like	3h	3.41921	4.60363118977871E-6	2472	2.29854E-5	46.34
TRINITY_DN97199_c8_g1_i2	tumor necrosis factor alpha-induced protein 3-like	3h	3.12734	0.00113615544694104	354	3.28806E-45	98.77
TRINITY_DN99586_c7_g1_i1	tumor necrosis factor alpha-induced protein 3 isoform X2	3h	2.91259	3.32360232395885E-7	3418	0.0	55.35
TRINITY_DN96549_c1_g1_i15	tumor necrosis factor receptor superfamily member 16-like	3h	2.52451	0.00132573125924631	2949	1.54986E-5	46.34
TRINITY_DN100132_c2_g1_i2	lipopolysaccharide-induced tumor necrosis factor-alpha factor homolog	3h	2.19772	1.66774401436342E-4	855	1.23746E-57	80.71
TRINITY_DN101739_c3_g1_i8	tumor necrosis factor receptor superfamily member 16-like	3h	2.08889	0.0260127440255971	2061	1.27367E-22	57.96
TRINITY_DN96549_c1_g1_i11	tumor necrosis factor receptor superfamily member 16-like	6h	16.8132	0.0434417422189017	2715	8.14173E-10	48.93
TRINITY_DN97543_c2_g1_i6	Tumor necrosis factor receptor superfamily member 27	6h	15.9879	2.03787609297653E-9	893	5.62967E-173	58.58
TRINITY_DN97543_c2_g1_i5	Tumor necrosis factor receptor superfamily member 27	6h	13.5408	0.0216868048279916	873	1.24933E-94	61.59
TRINITY_DN97543_c2_g1_i12	Tumor necrosis factor receptor superfamily member 27	6h	13.4974	0.010213398189053	1871	2.05052E-130	52.18
TRINITY_DN97543_c2_g1_i10	Tumor necrosis factor receptor superfamily member 27	6h	13.024	7.45630310753743E-8	1439	2.40034E-127	57.53
TRINITY_DN97543_c2_g1_i9	Tumor necrosis factor receptor superfamily member 27	6h	11.4437	3.29393602015772E-5	2382	1.09043E-136	54.6
TRINITY_DN97543_c2_g1_i14	Tumor necrosis factor receptor superfamily member 27	6h	10.4681	6.02299627535064E-17	1772	0.0	49.76
TRINITY_DN97543_c2_g1_i11	Tumor necrosis factor receptor superfamily member 27	6h	9.77647	2.01623552588145E-11	3313	2.10909E-52	49.52
TRINITY_DN97543_c2_g1_i2	Tumor necrosis factor receptor superfamily member 27	6h	8.87509	2.84360439060182E-12	1485	0.0	49.66
TRINITY_DN101855_c1_g1_i4	tumor necrosis factor receptor superfamily member 1A-like	6h	6.77685	8.0451124983638E-4	1836	0.0	74.02
TRINITY_DN102403_c2_g1_i4	tumor necrosis factor receptor superfamily member 16-like	6h	6.54265	8.58898334167551E-12	3630	6.92957E-166	63.74
TRINITY_DN97543_c2_g1_i3	Tumor necrosis factor receptor superfamily member 27	6h	6.28875	2.05843553621274E-11	1893	2.62799E-130	52.18
TRINITY_DN102403_c2_g1_i2	tumor necrosis factor receptor superfamily member 16-like	6h	6.00999	8.61535521715205E-12	3594	2.95614E-161	62.73
TRINITY_DN96549_c1_g1_i8	tumor necrosis factor receptor superfamily member 16-like	6h	5.86697	1.72834109620939E-8	2472	2.29854E-5	46.34
TRINITY_DN94391_c3_g1_i5	tumor necrosis factor receptor superfamily member 16-like	6h	5.59825	7.52047892152715E-6	1683	1.32538E-15	61.13
TRINITY_DN94391_c3_g1_i4	tumor necrosis factor receptor superfamily member 16-like	6h	5.41931	2.93480686691722E-4	1692	1.33744E-15	61.13
TRINITY_DN97543_c2_g1_i7	Tumor necrosis factor receptor superfamily member 27	6h	4.99411	9.9699814205443E-4	3291	2.0652E-52	49.52
TRINITY_DN96549_c1_g1_i20	tumor necrosis factor receptor superfamily member 16-like	6h	4.98583	0.0498177221721948	1449	3.00241E-10	48.93
TRINITY_DN97199_c8_g1_i3	tumor necrosis factor alpha-induced protein 3-like	6h	4.42865	0.00444490427926353	801	1.4812E-35	94.74
TRINITY_DN97199_c8_g1_i2	tumor necrosis factor alpha-induced protein 3-like	6h	3.98839	0.0011505351554977	354	3.28806E-45	98.77
TRINITY_DN99586_c7_g1_i1	tumor necrosis factor alpha-induced protein 3 isoform X2	6h	3.49664	2.52938773271078E-7	3418	0.0	55.35
TRINITY_DN100132_c2_g1_i2	lipopolysaccharide-induced tumor necrosis factor-alpha factor homolog	6h	2.71783	1.9128280651116E-4	855	1.23746E-57	80.71
TRINITY_DN101739_c3_g1_i1	tumor necrosis factor receptor superfamily member 16-like	6h	2.70126	6.3251686374983E-5	3314	4.57238E-22	60.0
TRINITY_DN99586_c7_g1_i2	tumor necrosis factor alpha-induced protein 3 isoform X1	6h	2.68943	0.0479021929093608	3001	0.0	56.33
TRINITY_DN101739_c3_g1_i8	tumor necrosis factor receptor superfamily member 16-like	6h	2.63901	0.00736718416684149	2061	1.27367E-22	57.96
TRINITY_DN102403_c2_g1_i3	tumor necrosis factor receptor superfamily member 16-like	12h	16.008	0.0119548169615363	2936	8.56388E-153	63.86
TRINITY_DN98782_c1_g1_i1	tumor necrosis factor ligand superfamily member 6-like	12h	12.3285	0.00333802286487781	1792	1.73753E-34	98.53
TRINITY_DN97543_c2_g1_i10	Tumor necrosis factor receptor superfamily member 27	12h	10.4446	3.32494400649316E-7	1439	2.40034E-127	57.53
TRINITY_DN97543_c2_g1_i9	Tumor necrosis factor receptor superfamily member 27	12h	9.22537	0.00709958906230018	2382	1.09043E-136	54.6
TRINITY_DN97543_c2_g1_i11	Tumor necrosis factor receptor superfamily member 27	12h	8.0437	9.08704454036589E-16	3313	2.10909E-52	49.52
TRINITY_DN97543_c2_g1_i2	Tumor necrosis factor receptor superfamily member 27	12h	7.8284	4.12582042597556E-18	1485	0.0	49.66
TRINITY_DN97543_c2_g1_i14	Tumor necrosis factor receptor superfamily member 27	12h	7.54165	8.1862551556654E-25	1772	0.0	49.76
TRINITY_DN97543_c2_g1_i6	Tumor necrosis factor receptor superfamily member 27	12h	7.38169	1.44524451367187E-5	893	5.62967E-173	58.58
TRINITY_DN97543_c2_g1_i3	Tumor necrosis factor receptor superfamily member 27	12h	7.0245	2.01993451265777E-4	1893	2.62799E-130	52.18
TRINITY_DN97543_c2_g1_i7	Tumor necrosis factor receptor superfamily member 27	12h	6.82281	3.90749128074376E-8	3291	2.0652E-52	49.52
TRINITY_DN99763_c1_g6_i1	Tumor necrosis factor ligand superfamily member 10	12h	6.36508	0.00120004026101885	3579	3.13972E-34	97.83
TRINITY_DN102403_c2_g1_i2	tumor necrosis factor receptor superfamily member 16-like	12h	5.82048	1.49060476028981E-7	3594	2.95614E-161	62.73
TRINITY_DN94391_c3_g1_i5	tumor necrosis factor receptor superfamily member 16-like	12h	5.00255	2.27235406093763E-4	1683	1.32538E-15	61.13
TRINITY_DN94391_c3_g1_i4	tumor necrosis factor receptor superfamily member 16-like	12h	4.90969	2.07298244671029E-4	1692	1.33744E-15	61.13
TRINITY_DN97543_c2_g1_i12	Tumor necrosis factor receptor superfamily member 27	12h	4.75618	0.0177629504995321	1871	2.05052E-130	52.18
TRINITY_DN102403_c2_g1_i4	tumor necrosis factor receptor superfamily member 16-like	12h	4.7366	1.10876983005806E-5	3630	6.92957E-166	63.74
TRINITY_DN99586_c7_g1_i2	tumor necrosis factor alpha-induced protein 3 isoform X1	12h	4.51065	0.00599831552705687	3001	0.0	56.33
TRINITY_DN99586_c7_g1_i3	tumor necrosis factor alpha-induced protein 3-like isoform X1	12h	4.12381	0.0156013522585233	1881	6.09456E-116	65.45
TRINITY_DN96549_c1_g1_i11	tumor necrosis factor receptor superfamily member 16-like	12h	4.10572	1.02174462009754E-4	2715	8.14173E-10	48.93
TRINITY_DN101855_c1_g1_i4	tumor necrosis factor receptor superfamily member 1A-like	12h	4.07028	9.57915809707507E-6	1836	0.0	74.02
TRINITY_DN96549_c1_g1_i8	tumor necrosis factor receptor superfamily member 16-like	12h	3.88273	1.80484234991494E-7	2472	2.29854E-5	46.34
TRINITY_DN96549_c1_g1_i20	tumor necrosis factor receptor superfamily member 16-like	12h	3.17569	0.0407832667700988	1449	3.00241E-10	48.93
TRINITY_DN99586_c7_g1_i1	tumor necrosis factor alpha-induced protein 3 isoform X2	12h	3.12173	4.49793519925712E-4	3418	0.0	55.35
TRINITY_DN101855_c1_g1_i6	tumor necrosis factor receptor superfamily member 1A-like	12h	3.02298	0.013882565063573	539	9.60958E-5	76.47
TRINITY_DN100132_c2_g1_i2	lipopolysaccharide-induced tumor necrosis factor-alpha factor homolog	12h	2.65087	1.28308209708241E-4	855	1.23746E-57	80.71
TRINITY_DN96549_c1_g1_i15	tumor necrosis factor receptor superfamily member 16-like	12h	2.6419	0.0281103843114056	2949	1.54986E-5	46.34
TRINITY_DN97199_c8_g1_i2	tumor necrosis factor alpha-induced protein 3-like	12h	2.56425	0.00572233208553941	354	3.28806E-45	98.77
TRINITY_DN101739_c3_g1_i1	tumor necrosis factor receptor superfamily member 16-like	12h	2.36424	0.00214761387406136	3314	4.57238E-22	60.0
TRINITY_DN101739_c3_g1_i8	tumor necrosis factor receptor superfamily member 16-like	12h	2.05914	0.0355908615493883	2061	1.27367E-22	57.96
TRINITY_DN95157_c1_g1_i2	MyD88 protein	6h	254.707	0.0139925595765627	2302	3.0306E-63	76.66
TRINITY_DN102278_c3_g1_i1	MyD88 protein	6h	2.25449	0.0327139417289139	1906	6.68973E-24	84.69
TRINITY_DN95157_c1_g1_i7	MyD88 protein	12h	2.13942	0.0281768568649597	2115	8.62492E-87	70.09
TRINITY_DN102278_c3_g1_i1	MyD88 protein	12h	2.06958	0.00124239006535316	1906	6.68973E-24	84.69
