# Supplementary material for: Gene expression kinetics of Exaiptasia pallida innate immune response to Vibrio parahaemolyticus infection
Source: BMC Genomics. 2020 Nov 9;21:768. doi: 10.1186/s12864-020-07140-6 (PMC7654579; doi:10.1186/s12864-020-07140-6)
Supplement: Supplementary file 9 — Additional file 9 : Supplementary Table 5. [file 12864_2020_7140_MOESM9_ESM.xlsx]

## Sheet: Feuil1
Contig code	Gene name	Time	Fold change	FDR	Length (bp)	e-value	Similarity %
	Apoptosis cascades
TRINITY_DN98251_c2_g1_i5	Acidic leucine-rich nuclear phosphoprotein 32 family member A	1h	635.037	3.03286e-09	2263	1.01943e-96	89.18
TRINITY_DN101855_c1_g1_i5	tumor necrosis factor receptor superfamily member 1A-like	1h	223.897	0.020557	1835	0	74.02
TRINITY_DN97148_c0_g1_i9	serine/threonine-protein kinase PAK 3-like isoform X1	1h	19.142	0.0133259	6474	0	91.64
TRINITY_DN94576_c6_g3_i1	apoptosis regulator R1-like	1h	12.2382	0.0238626	1171	6.43604e-28	87.61
TRINITY_DN101308_c1_g1_i2	TNF receptor-associated factor 3-like	1h	4.21993	2.63134e-10	938	4.27615e-112	91.48
TRINITY_DN95495_c2_g5_i1	dnaJ homolog subfamily A member 1-like	1h	3.26644	0.0263663	2242	1.82066e-173	86.83
TRINITY_DN101308_c1_g1_i11	TNF receptor-associated factor 3-like	1h	3.12071	0.000147134	953	2.94428e-111	90.82
TRINITY_DN94576_c6_g1_i2	apoptosis regulator R1-like	1h	2.94553	1.47208e-05	3065	1.00347e-125	71.75
TRINITY_DN94576_c6_g1_i1	apoptosis regulator R1-like	1h	2.52364	0.0225473	2926	3.64389e-126	71.75
TRINITY_DN101308_c1_g1_i4	TNF receptor-associated factor 3-like	1h	2.15732	0.0385055	1019	5.74867e-116	84.18
TRINITY_DN97840_c0_g1_i1	serine/threonine-protein kinase PAK 5-like	1h	-2.04392	0.00316371	2445	0	84.18
TRINITY_DN98251_c2_g1_i4	Acidic leucine-rich nuclear phosphoprotein 32 family member A	1h	-265.366	6.78275e-05	2525	7.19294e-96	89.18
TRINITY_DN94876_c0_g1_i1	serine/threonine-protein kinase 10	1h	-677.598	0.000101479	1506	2.90646e-77	78.86
TRINITY_DN99936_c3_g1_i16	v-ets erythroblastosis virus E26 oncogene homolog 1 (avian)	3h	249.419	3.67818e-05	4620	2.1336e-36	76.36
TRINITY_DN98251_c2_g1_i6	Acidic leucine-rich nuclear phosphoprotein 32 family member A	3h	174.821	0.00409786	2379	2.49071e-96	89.18
TRINITY_DN101626_c4_g1_i2	TNF receptor-associated factor 3-like	3h	39.3504	0.00433589	2361	0	71.21
TRINITY_DN96791_c0_g4_i1	bcl-2 homologous antagonist/killer-like	3h	5.74661	2.63464e-06	2220	3.57488e-120	79.99
TRINITY_DN101855_c1_g1_i4	tumor necrosis factor receptor superfamily member 1A-like	3h	4.81971	1.47647e-06	1836	0	74.02
TRINITY_DN101308_c1_g1_i11	TNF receptor-associated factor 3-like	3h	4.59978	3.35421e-05	953	2.94428e-111	90.82
TRINITY_DN101308_c1_g1_i2	TNF receptor-associated factor 3-like	3h	4.25766	0.0062419	938	4.27615e-112	91.48
TRINITY_DN96791_c0_g4_i2	bcl-2 homologous antagonist/killer-like	3h	4.09558	2.93504e-15	1395	1.09151e-130	80.48
TRINITY_DN101308_c1_g1_i4	TNF receptor-associated factor 3-like	3h	3.78074	0.00162791	1019	5.74867e-116	84.18
TRINITY_DN94256_c3_g1_i1	caspase 3-like protein	3h	3.36452	0.0184932	3655	0	77.35
TRINITY_DN101308_c1_g1_i12	TNF receptor-associated factor 2-like	3h	3.2058	0.0109743	489	2.25468e-119	91.47
TRINITY_DN96074_c0_g3_i1	Immediate early response 3-interacting protein 1	3h	3.03837	1.37618e-07	1697	1.07936e-30	86.16
TRINITY_DN102308_c3_g1_i1	caspase 8	3h	2.99007	9.2186e-06	1706	0	71.06
TRINITY_DN98458_c1_g1_i3	apoptotic protease-activating factor 1-like	3h	2.7607	0.000333882	3985	0	81.77
TRINITY_DN98458_c1_g1_i2	apoptotic protease-activating factor 1-like	3h	2.70101	0.000155685	4746	0	81.22
TRINITY_DN101308_c1_g1_i13	TNF receptor-associated factor 3-like	3h	2.5787	0.0314745	597	4.21235e-69	92.79
TRINITY_DN99936_c3_g1_i15	v-ets erythroblastosis virus E26 oncogene homolog 1 (avian)	3h	2.51733	1.88541e-05	5936	3.67541e-36	76.36
TRINITY_DN97784_c2_g1_i1	caspase recruitment domain-containing protein 11-like	3h	2.5164	0.00158999	2712	0	71.4
TRINITY_DN101412_c4_g1_i1	B-cell receptor-associated protein 31	3h	2.17008	0.000122026	1339	1.02959e-123	80.46
TRINITY_DN90931_c0_g1_i1	ragulator complex protein LAMTOR5	3h	2.0793	0.00154257	1077	3.34114e-55	77.29
TRINITY_DN99266_c2_g2_i4	E3 ubiquitin-protein ligase RING2-like	3h	-2.38393	0.00153921	1501	0	78.46
TRINITY_DN99266_c2_g2_i3	E3 ubiquitin-protein ligase RING2-like	3h	-3.41426	8.90517e-06	1754	0	78.58
TRINITY_DN99266_c2_g2_i8	E3 ubiquitin-protein ligase RING2-like	3h	-6.00063	0.0197353	2273	0	76.89
TRINITY_DN94256_c3_g1_i14	caspase 3-like protein	6h	1250.51	3.06127e-17	2773	0	79.39
TRINITY_DN97184_c0_g1_i4	TNF receptor-associated factor 4	6h	488.226	0.00104238	3082	0	79.9
TRINITY_DN95231_c4_g1_i12	Nbn1 subunit of the NuA4 histone acetyltransferase complex	6h	405.672	5.7766e-05	726	1.84352e-36	72.42
TRINITY_DN98936_c0_g1_i14	Mitogen-activated protein kinase kinase kinase NPK1	6h	14.1612	0.0329069	1719	0	72.61
TRINITY_DN94256_c3_g1_i10	caspase 3-like protein	6h	12.6896	0.0405256	2724	0	79.64
TRINITY_DN101855_c1_g1_i4	tumor necrosis factor receptor superfamily member 1A-like	6h	6.77685	0.000804511	1836	0	74.02
TRINITY_DN98458_c1_g1_i3	apoptotic protease-activating factor 1-like	6h	5.26502	6.02126e-07	3985	0	81.77
TRINITY_DN98458_c1_g1_i2	apoptotic protease-activating factor 1-like	6h	4.65853	2.77895e-06	4746	0	81.22
TRINITY_DN101308_c1_g1_i2	TNF receptor-associated factor 3-like	6h	4.64601	0.000369535	938	4.27615e-112	91.48
TRINITY_DN99653_c1_g1_i13	Cell death protein 3	6h	4.59634	0.0140383	1512	4.84186e-95	79.16
TRINITY_DN91689_c0_g1_i4	Dual specificity protein kinase Ttk	6h	4.5543	0.00214709	1018	5.25754e-71	93.43
TRINITY_DN101308_c1_g1_i11	TNF receptor-associated factor 3-like	6h	4.10502	0.00405893	953	2.94428e-111	90.82
TRINITY_DN101308_c1_g1_i4	TNF receptor-associated factor 3-like	6h	3.89382	0.0409746	1019	5.74867e-116	84.18
TRINITY_DN99936_c3_g1_i15	v-ets erythroblastosis virus E26 oncogene homolog 1 (avian)	6h	3.7252	0.000164323	5936	3.67541e-36	76.36
TRINITY_DN101308_c1_g1_i6	TNF receptor-associated factor 2-like	6h	3.68074	0.0101818	443	8.17814e-107	92.57
TRINITY_DN101308_c1_g1_i13	TNF receptor-associated factor 3-like	6h	3.47982	0.0208616	597	4.21235e-69	92.79
TRINITY_DN98531_c0_g1_i5	ribosomal protein S6 kinase alpha-2	6h	3.12036	0.0255162	1916	0	87.33
TRINITY_DN101308_c1_g1_i5	TNF receptor-associated factor 3-like	6h	3.05807	0.0015216	1252	5.6998e-110	91.48
TRINITY_DN98086_c1_g2_i5	TNF receptor-associated factor 2-like	6h	2.74775	2.81503e-05	3739	0	99.3
TRINITY_DN94256_c3_g1_i18	caspase 3-like protein	6h	2.74591	0.000797187	2303	0	74.25
TRINITY_DN99936_c3_g1_i6	v-ets erythroblastosis virus E26 oncogene homolog 1 (avian)	6h	2.6748	0.00748226	4514	2.08087e-36	76.36
TRINITY_DN96791_c0_g4_i2	bcl-2 homologous antagonist/killer-like	6h	2.53155	0.00493848	1395	1.09151e-130	80.48
TRINITY_DN90931_c0_g1_i1	ragulator complex protein LAMTOR5	6h	2.48318	0.0011811	1077	3.34114e-55	77.29
TRINITY_DN101626_c4_g1_i5	TNF receptor-associated factor 3-like	6h	2.37289	0.0360564	2036	0	73.4
TRINITY_DN101308_c1_g1_i8	TNF receptor-associated factor 3-like	6h	2.31468	0.00462757	1313	6.13262e-112	83.45
TRINITY_DN98936_c0_g1_i6	Mitogen-activated protein kinase kinase kinase NPK1	6h	2.22348	0.0249784	2239	0	70.56
TRINITY_DN90931_c0_g1_i3	ragulator complex protein LAMTOR5	6h	2.19635	0.0174313	1046	2.51042e-55	77.29
TRINITY_DN96074_c0_g3_i1	Immediate early response 3-interacting protein 1	6h	2.08356	0.00714745	1697	1.07936e-30	86.16
TRINITY_DN94256_c3_g1_i5	caspase 3-like protein	6h	2.07981	0.0336897	2320	0	74.25
TRINITY_DN102308_c3_g1_i1	caspase 8	6h	2.00464	0.0270541	1706	0	71.06
TRINITY_DN91950_c0_g1_i3	Homeobox protein six1b	6h	-2.01579	0.0421551	2018	0	86.38
TRINITY_DN87863_c0_g1_i2	quinone oxidoreductase PIG3-like	6h	-2.15002	0.0337021	1401	0	78.8
TRINITY_DN98343_c0_g2_i2	DNA replication licensing factor mcm5-like	6h	-3.88905	0.00561249	2423	0	89.94
TRINITY_DN92320_c0_g1_i1	Fanconi anemia group D2 protein	6h	-4.18255	0.00846084	5134	0	73.5
TRINITY_DN97323_c1_g1_i3	3-phosphoinositide-dependent protein kinase 1	6h	-332.013	0.0192855	1721	0	77.94
TRINITY_DN102651_c3_g2_i1	Calcium/calmodulin-dependent protein kinase type 1D	12h	157.175	0.0456207	2503	0	86.85
TRINITY_DN97943_c0_g1_i3	E3 ubiquitin-protein ligase MIB1-like isoform X1	12h	88.0388	0.0435617	3281	0	74.43
TRINITY_DN94256_c3_g1_i10	caspase 3-like protein	12h	40.9252	0.0316537	2724	0	79.64
TRINITY_DN100515_c2_g5_i6	bcl-2-like protein 1	12h	21.6712	0.0172829	3688	7.86983e-90	71.28
TRINITY_DN97148_c0_g1_i3	serine/threonine-protein kinase PAK 3-like isoform X1	12h	6.84679	0.0272696	6433	0	91.83
TRINITY_DN101308_c1_g1_i2	TNF receptor-associated factor 3-like	12h	5.85384	8.30028e-07	938	4.27615e-112	91.48
TRINITY_DN91689_c0_g1_i4	Dual specificity protein kinase Ttk	12h	5.6697	6.85856e-08	1018	5.25754e-71	93.43
TRINITY_DN94576_c6_g3_i1	apoptosis regulator R1-like	12h	4.95954	0.0493774	1171	6.43604e-28	87.61
TRINITY_DN101308_c1_g1_i6	TNF receptor-associated factor 2-like	12h	4.61059	7.59252e-06	443	8.17814e-107	92.57
TRINITY_DN101308_c1_g1_i11	TNF receptor-associated factor 3-like	12h	4.5518	8.58762e-06	953	2.94428e-111	90.82
TRINITY_DN99936_c3_g1_i6	v-ets erythroblastosis virus E26 oncogene homolog 1 (avian)	12h	4.27315	4.61967e-10	4514	2.08087e-36	76.36
TRINITY_DN98843_c4_g1_i5	folliculin-interacting protein 2 isoform X3	12h	4.17464	0.000306921	1786	1.82396e-66	76.61
TRINITY_DN98531_c0_g1_i5	ribosomal protein S6 kinase alpha-2	12h	4.13556	0.00136483	1916	0	87.33
TRINITY_DN101855_c1_g1_i4	tumor necrosis factor receptor superfamily member 1A-like	12h	4.07028	9.57916e-06	1836	0	74.02
TRINITY_DN101669_c2_g2_i7	caspase recruitment domain-containing protein 11-like	12h	4.03837	0.0195037	2237	3.39386e-23	72.43
TRINITY_DN96791_c0_g4_i1	bcl-2 homologous antagonist/killer-like	12h	4.02175	0.0118536	2220	3.57488e-120	79.99
TRINITY_DN98458_c1_g1_i3	apoptotic protease-activating factor 1-like	12h	3.91593	3.20559e-07	3985	0	81.77
TRINITY_DN101308_c1_g1_i9	TNF receptor-associated factor 3-like	12h	3.784	0.00408854	343	1.78224e-80	93.12
TRINITY_DN96784_c3_g1_i12	cellular tumor antigen p53-like isoform X5	12h	3.74675	0.0334456	6946	0	81.21
TRINITY_DN101308_c1_g1_i13	TNF receptor-associated factor 3-like	12h	3.60083	7.08322e-05	597	4.21235e-69	92.79
TRINITY_DN91689_c0_g1_i6	Dual specificity protein kinase Ttk	12h	3.57387	0.0220498	1321	1.95258e-69	93.43
TRINITY_DN99936_c3_g1_i15	v-ets erythroblastosis virus E26 oncogene homolog 1 (avian)	12h	3.54207	1.07261e-10	5936	3.67541e-36	76.36
TRINITY_DN98458_c1_g1_i2	apoptotic protease-activating factor 1-like	12h	3.2194	2.84718e-10	4746	0	81.22
TRINITY_DN101308_c1_g1_i4	TNF receptor-associated factor 3-like	12h	2.74717	0.00189853	1019	5.74867e-116	84.18
TRINITY_DN97784_c2_g1_i1	caspase recruitment domain-containing protein 11-like	12h	2.67234	0.000698255	2712	0	71.4
TRINITY_DN101308_c1_g1_i5	TNF receptor-associated factor 3-like	12h	2.65386	1.59096e-06	1252	5.6998e-110	91.48
TRINITY_DN96791_c0_g4_i2	bcl-2 homologous antagonist/killer-like	12h	2.65333	0.00114191	1395	1.09151e-130	80.48
TRINITY_DN95495_c2_g5_i1	dnaJ homolog subfamily A member 1-like	12h	2.61145	0.0285647	2242	1.82066e-173	86.83
TRINITY_DN101626_c4_g1_i1	TNF receptor-associated factor 3-like	12h	2.45916	0.00205388	2024	0	73.4
TRINITY_DN94256_c3_g1_i5	caspase 3-like protein	12h	2.44334	0.00894626	2320	0	74.25
TRINITY_DN99653_c1_g1_i13	Cell death protein 3	12h	2.40801	0.0146159	1512	4.84186e-95	79.16
TRINITY_DN101308_c1_g1_i8	TNF receptor-associated factor 3-like	12h	2.39103	4.24756e-05	1313	6.13262e-112	83.45
TRINITY_DN90931_c0_g1_i3	ragulator complex protein LAMTOR5	12h	2.31404	0.000365785	1046	2.51042e-55	77.29
TRINITY_DN94256_c3_g1_i18	caspase 3-like protein	12h	2.2795	0.00175108	2303	0	74.25
TRINITY_DN100657_c3_g1_i2	intraflagellar transport protein 88 homolog	12h	-2.0758	0.020527	2971	0	82.15
TRINITY_DN87863_c0_g1_i2	quinone oxidoreductase PIG3-like	12h	-2.29388	0.00365782	1401	0	78.8
TRINITY_DN98343_c0_g2_i2	DNA replication licensing factor mcm5-like	12h	-2.74467	0.0339889	2423	0	89.94
TRINITY_DN102146_c3_g4_i3	cysteine-rich protein 1	12h	-2.87937	0.00615139	566	1.22494e-53	96.25
TRINITY_DN97184_c0_g1_i7	TNF receptor-associated factor 4	12h	-2.94051	0.0114386	2659	0	80.09
TRINITY_DN99266_c2_g2_i4	E3 ubiquitin-protein ligase RING2-like	12h	-3.01975	0.0468394	1501	0	78.46
TRINITY_DN90390_c0_g1_i1	serine/threonine-protein kinase pim-1-like	12h	-3.17874	0.0445274	2590	0	70.59
TRINITY_DN97087_c0_g1_i14	T-box transcription factor TBX1	12h	-11.9152	0.00104726	1103	7.35107e-133	85.52
