# Supplementary material for: Gene expression kinetics of Exaiptasia pallida innate immune response to Vibrio parahaemolyticus infection
Source: BMC Genomics. 2020 Nov 9;21:768. doi: 10.1186/s12864-020-07140-6 (PMC7654579; doi:10.1186/s12864-020-07140-6)
Supplement: Supplementary file 12 — Additional file 12 : Supplementary Table 8. [file 12864_2020_7140_MOESM12_ESM.xlsx]

## Sheet: Feuil1
SeqName	Tags	Description	Length	#Hits	e-Value	sim mean	#GO	GO IDs	GO Names	Enzyme Codes	Enzyme Names	InterPro IDs	InterPro GO IDs	InterPro GO Names	FC	logFC	FDR
TRINITY_DN97671_c3_g2_i4	3h	alkaline phosphatase	2378	11	0.0	73.1	6	F:GO:0003824; F:GO:0004035; P:GO:0008152; P:GO:0016311; F:GO:0016787; F:GO:0016791	F:catalytic activity; F:alkaline phosphatase activity; P:metabolic process; P:dephosphorylation; F:hydrolase activity; F:phosphatase activity			IPR001952 (PRINTS); IPR017849 (G3DSA:3.40.720.GENE3D); IPR001952 (PFAM); IPR001952 (PANTHER); PTHR11596:SF53 (PANTHER); IPR018299 (PROSITE_PATTERNS); IPR001952 (CDD); IPR017850 (SUPERFAMILY)	F:GO:0003824; P:GO:0008152; F:GO:0016791	F:catalytic activity; P:metabolic process; F:phosphatase activity	1852.61	10.8553	0.00792888
TRINITY_DN101711_c0_g1_i4	3h														1792.42	10.8077	0.0317717
TRINITY_DN102026_c0_g1_i4	3h	protocadherin Fat 4-like	8132	16	0.0	63.53	14	P:GO:0000272; F:GO:0005509; C:GO:0005615; C:GO:0005886; P:GO:0006508; P:GO:0007155; P:GO:0007156; P:GO:0007267; P:GO:0007275; F:GO:0008233; C:GO:0016020; C:GO:0016021; F:GO:0016787; F:GO:0046872	P:polysaccharide catabolic process; F:calcium ion binding; C:extracellular space; C:plasma membrane; P:proteolysis; P:cell adhesion; P:homophilic cell adhesion via plasma membrane adhesion molecules; P:cell-cell signaling; P:multicellular organism development; F:peptidase activity; C:membrane; C:integral component of membrane; F:hydrolase activity; F:metal ion binding			IPR002126 (PRINTS); G3DSA:2.60.40.60 (GENE3D); G3DSA:2.60.40.60 (GENE3D); IPR002126 (PFAM); G3DSA:2.60.40.60 (GENE3D); G3DSA:1.10.1330.10 (GENE3D); mobidb-lite (MOBIDB_LITE); mobidb-lite (MOBIDB_LITE); PTHR24026 (PANTHER); IPR020894 (PROSITE_PATTERNS); PS50268 (PROSITE_PROFILES); PS50268 (PROSITE_PROFILES); PS50268 (PROSITE_PROFILES); PS50268 (PROSITE_PROFILES); cd11304 (CDD); cd11304 (CDD); cd11…	P:GO:0000272; F:GO:0005509; C:GO:0005886; P:GO:0007155; P:GO:0007156; C:GO:0016020	P:polysaccharide catabolic process; F:calcium ion binding; C:plasma membrane; P:cell adhesion; P:homophilic cell adhesion via plasma membrane adhesion molecules; C:membrane	1751.1	10.774	9.89048e-25
TRINITY_DN101167_c1_g2_i9	3h														1722.9	10.7506	1.32021e-12
TRINITY_DN93496_c0_g1_i1	3h	cAMP-responsive element modulator-like isoform X1	2121	4	1.32393E-119	95.56						IPR001630 (PRINTS); IPR003102 (PFAM); mobidb-lite (MOBIDB_LITE); PTHR22952:SF97 (PANTHER); PTHR22952 (PANTHER); IPR003102 (PROSITE_PROFILES)	F:GO:0003677; F:GO:0003700; F:GO:0005515; C:GO:0005634; P:GO:0006355	F:DNA binding; F:DNA-binding transcription factor activity; F:protein binding; C:nucleus; P:regulation of transcription, DNA-templated	1302.29	10.3468	0.0167021
TRINITY_DN102026_c0_g1_i3	3h	protocadherin Fat 4-like	8160	16	0.0	63.53	14	P:GO:0000272; F:GO:0005509; C:GO:0005615; C:GO:0005886; P:GO:0006508; P:GO:0007155; P:GO:0007156; P:GO:0007267; P:GO:0007275; F:GO:0008233; C:GO:0016020; C:GO:0016021; F:GO:0016787; F:GO:0046872	P:polysaccharide catabolic process; F:calcium ion binding; C:extracellular space; C:plasma membrane; P:proteolysis; P:cell adhesion; P:homophilic cell adhesion via plasma membrane adhesion molecules; P:cell-cell signaling; P:multicellular organism development; F:peptidase activity; C:membrane; C:integral component of membrane; F:hydrolase activity; F:metal ion binding			IPR002126 (PRINTS); G3DSA:2.60.40.60 (GENE3D); G3DSA:1.10.1330.10 (GENE3D); G3DSA:2.60.40.60 (GENE3D); G3DSA:2.60.40.60 (GENE3D); IPR002126 (PFAM); G3DSA:3.30.60.180 (GENE3D); mobidb-lite (MOBIDB_LITE); mobidb-lite (MOBIDB_LITE); PTHR24026 (PANTHER); IPR020894 (PROSITE_PATTERNS); PS50268 (PROSITE_PROFILES); PS50268 (PROSITE_PROFILES); PS50268 (PROSITE_PROFILES); PS50268 (PROSITE_PROFILES); cd1130…	P:GO:0000272; F:GO:0005509; C:GO:0005886; P:GO:0007155; P:GO:0007156; C:GO:0016020	P:polysaccharide catabolic process; F:calcium ion binding; C:plasma membrane; P:cell adhesion; P:homophilic cell adhesion via plasma membrane adhesion molecules; C:membrane	958.215	9.90421	3.30955e-16
TRINITY_DN99039_c1_g2_i2	3h	translation initiation factor eIF-2B subunit gamma-like	3403	5	0.0	78.89	4	F:GO:0003743; P:GO:0006413; P:GO:0009058; F:GO:0016779	F:translation initiation factor activity; P:translational initiation; P:biosynthetic process; F:nucleotidyltransferase activity			G3DSA:2.160.10.10 (GENE3D); IPR005835 (PFAM); IPR029044 (G3DSA:3.90.550.GENE3D); PTHR22572 (PANTHER); PTHR22572:SF93 (PANTHER); cd04198 (CDD); cd04652 (CDD); IPR029044 (SUPERFAMILY)	P:GO:0009058; F:GO:0016779	P:biosynthetic process; F:nucleotidyltransferase activity	894.805	9.80543	0.0138818
TRINITY_DN93271_c0_g1_i6	3h	iroquois B	4045	12	0.0	61.7	4	F:GO:0003677; C:GO:0005634; P:GO:0006355; F:GO:0043565	F:DNA binding; C:nucleus; P:regulation of transcription, DNA-templated; F:sequence-specific DNA binding			G3DSA:1.10.10.60 (GENE3D); IPR008422 (PFAM); mobidb-lite (MOBIDB_LITE); mobidb-lite (MOBIDB_LITE); PTHR11211:SF36 (PANTHER); PTHR11211 (PANTHER); PTHR11211 (PANTHER); PTHR11211:SF36 (PANTHER); IPR017970 (PROSITE_PATTERNS); IPR001356 (PROSITE_PROFILES); IPR001356 (CDD); IPR009057 (SUPERFAMILY)	F:GO:0003677; P:GO:0006355; F:GO:0043565	F:DNA binding; P:regulation of transcription, DNA-templated; F:sequence-specific DNA binding	891.336	9.79983	8.05948e-16
TRINITY_DN94625_c2_g1_i2	3h	nucleobindin-2-like isoform X2	1932	7	1.49692E-89	80.03	1	F:GO:0005509	F:calcium ion binding			Coil (COILS); IPR002048 (PFAM); G3DSA:1.10.238.10 (GENE3D); mobidb-lite (MOBIDB_LITE); PTHR19237 (PANTHER); IPR018247 (PROSITE_PATTERNS); IPR018247 (PROSITE_PATTERNS); IPR002048 (PROSITE_PROFILES); IPR002048 (PROSITE_PROFILES); IPR011992 (SUPERFAMILY)	F:GO:0005509	F:calcium ion binding	837.092	9.70924	0.0169001
TRINITY_DN99039_c1_g2_i9	3h	translation initiation factor eIF-2B subunit gamma-like	3500	5	0.0	78.89	4	F:GO:0003743; P:GO:0006413; P:GO:0009058; F:GO:0016779	F:translation initiation factor activity; P:translational initiation; P:biosynthetic process; F:nucleotidyltransferase activity			G3DSA:2.160.10.10 (GENE3D); IPR005835 (PFAM); IPR029044 (G3DSA:3.90.550.GENE3D); PTHR22572 (PANTHER); PTHR22572:SF93 (PANTHER); cd04198 (CDD); cd04652 (CDD); IPR029044 (SUPERFAMILY)	P:GO:0009058; F:GO:0016779	P:biosynthetic process; F:nucleotidyltransferase activity	792.532	9.63033	0.0152417
TRINITY_DN96747_c2_g2_i11	3h	histamine H2 receptor-like	3642	9	0.0	64.84						IPR000276 (PRINTS); IPR000276 (PFAM); G3DSA:1.20.1070.10 (GENE3D); mobidb-lite (MOBIDB_LITE); PTHR43893 (PANTHER); IPR000276 (PROSITE_PATTERNS); IPR017452 (PROSITE_PROFILES); cd00637 (CDD); SSF81321 (SUPERFAMILY)	F:GO:0004930; P:GO:0007186; C:GO:0016021	F:G-protein coupled receptor activity; P:G-protein coupled receptor signaling pathway; C:integral component of membrane	770.77	9.59016	4.0011e-10
TRINITY_DN101346_c0_g1_i17	3h	myotubularin isoform X1	5974	12	0.0	67.12	38	C:GO:0001726; F:GO:0004438; F:GO:0004721; F:GO:0004725; F:GO:0005515; C:GO:0005622; C:GO:0005623; C:GO:0005737; C:GO:0005768; C:GO:0005770; C:GO:0005829; C:GO:0005886; P:GO:0006470; P:GO:0006629; P:GO:0008333; P:GO:0015031; C:GO:0016020; P:GO:0016311; F:GO:0016787; F:GO:0016791; F:GO:0019215; C:GO:0030175; C:GO:0031674; P:GO:0032007; P:GO:0032435; F:GO:0035091; P:GO:0035335; C:GO:0042995; P:GO:00…	C:ruffle; F:phosphatidylinositol-3-phosphatase activity; F:phosphoprotein phosphatase activity; F:protein tyrosine phosphatase activity; F:protein binding; C:intracellular; C:cell; C:cytoplasm; C:endosome; C:late endosome; C:cytosol; C:plasma membrane; P:protein dephosphorylation; P:lipid metabolic process; P:endosome to lysosome transport; P:protein transport; C:membrane; P:dephosphorylation; F:…			IPR010569 (PFAM); IPR001849 (PFAM); IPR011993 (G3DSA:2.30.29.GENE3D); mobidb-lite (MOBIDB_LITE); mobidb-lite (MOBIDB_LITE); IPR030564 (PANTHER); IPR010569 (PROSITE_PROFILES); IPR001849 (PROSITE_PROFILES); IPR029021 (SUPERFAMILY); SSF50729 (SUPERFAMILY)	no GO terms	no GO terms	687.6	9.42543	3.25301e-13
TRINITY_DN95679_c0_g2_i7	3h	E3 ubiquitin-protein ligase TRIM71-like	5035	13	0.0	73.87						Coil (COILS); Coil (COILS); IPR013083 (G3DSA:3.30.40.GENE3D); IPR000315 (PFAM); G3DSA:3.30.40.200 (GENE3D); IPR013783 (G3DSA:2.60.40.GENE3D); IPR027370 (PFAM); PTHR44028 (PANTHER); IPR017907 (PROSITE_PATTERNS); IPR013087 (PROSITE_PATTERNS); IPR001841 (PROSITE_PROFILES); IPR000315 (PROSITE_PROFILES); IPR000315 (PROSITE_PROFILES); IPR000315 (CDD); SSF57845 (SUPERFAMILY); SSF57850 (SUPERFAMILY); IPR…	F:GO:0003676; C:GO:0005622; F:GO:0008270	F:nucleic acid binding; C:intracellular; F:zinc ion binding	680.097	9.4096	8.54113e-05
TRINITY_DN100913_c2_g1_i19	3h	fibroblast growth factor receptor 3-like isoform X1	6171	16	0.0	73.55						IPR001245 (PRINTS); IPR013783 (G3DSA:2.60.40.GENE3D); IPR013783 (G3DSA:2.60.40.GENE3D); IPR013783 (G3DSA:2.60.40.GENE3D); PIRSF000615 (PIRSF); IPR013783 (G3DSA:2.60.40.GENE3D); IPR013098 (PFAM); IPR001245 (PFAM); G3DSA:1.10.510.10 (GENE3D); PF13927 (PFAM); mobidb-lite (MOBIDB_LITE); mobidb-lite (MOBIDB_LITE); PTHR24416:SF505 (PANTHER); PTHR24416 (PANTHER); PTHR24416 (PANTHER); PTHR24416:SF505 (PA…	F:GO:0004672; F:GO:0005524; P:GO:0006468	F:protein kinase activity; F:ATP binding; P:protein phosphorylation	630.212	9.29969	0.0366805
TRINITY_DN88777_c0_g1_i1	3h	pre-mRNA processing splicing factor PRP8	7312	8	0.0	92.24	6	P:GO:0000398; F:GO:0003723; C:GO:0005681; F:GO:0017070; F:GO:0030623; F:GO:0046983	P:mRNA splicing, via spliceosome; F:RNA binding; C:spliceosomal complex; F:U6 snRNA binding; F:U5 snRNA binding; F:protein dimerization activity			Coil (COILS); Coil (COILS); G3DSA:3.30.420.230 (GENE3D); G3DSA:3.40.140.10 (GENE3D); G3DSA:3.90.1570.40 (GENE3D); IPR012592 (PFAM); IPR019580 (PFAM); IPR012984 (PFAM); IPR019581 (PFAM); IPR012591 (PFAM); IPR019582 (PFAM); IPR000555 (PFAM); G3DSA:1.20.58.1750 (GENE3D); IPR021983 (PFAM); G3DSA:1.20.80.40 (GENE3D); mobidb-lite (MOBIDB_LITE); IPR027652 (PANTHER); IPR012591 (PRODOM); IPR037518 (PROSIT…	P:GO:0000398; F:GO:0003723; F:GO:0005515; C:GO:0005681; F:GO:0017070; F:GO:0030623	P:mRNA splicing, via spliceosome; F:RNA binding; F:protein binding; C:spliceosomal complex; F:U6 snRNA binding; F:U5 snRNA binding	618.978	9.27374	0.0338776
TRINITY_DN97705_c0_g2_i5	3h	SH3 domain-containing protein C23A1.17	3046	4	0.0	62.29	1	F:GO:0030246	F:carbohydrate binding			Coil (COILS); PR01217 (PRINTS); IPR008979 (G3DSA:2.60.120.GENE3D); IPR001304 (PFAM); IPR016186 (G3DSA:3.10.100.GENE3D); mobidb-lite (MOBIDB_LITE); mobidb-lite (MOBIDB_LITE); PTHR22803 (PANTHER); PTHR22803:SF90 (PANTHER); IPR001304 (PROSITE_PROFILES); cd00037 (CDD); IPR016187 (SUPERFAMILY); IPR008979 (SUPERFAMILY)	no GO terms	no GO terms	610.194	9.25312	0.0249046
TRINITY_DN97725_c0_g1_i6	3h	fibulin-2-like	1563	3	0.0	69.32	3	F:GO:0005201; F:GO:0005509; C:GO:0031012	F:extracellular matrix structural constituent; F:calcium ion binding; C:extracellular matrix			no IPS match	no IPS match	no IPS match	597.236	9.22216	0.0234038
TRINITY_DN95033_c2_g1_i3	3h	Transmembrane and coiled-coil domain-containing protein 4	2814	7	0.0	66.78	2	C:GO:0016020; C:GO:0016021	C:membrane; C:integral component of membrane			Coil (COILS); IPR007941 (PFAM); IPR007941 (PANTHER)	no GO terms	no GO terms	584.942	9.19215	2.91247e-09
TRINITY_DN94140_c3_g1_i12	3h	roundabout homolog 1-like isoform X1	5435	9	0.0	78.47	4	P:GO:0007411; P:GO:0007507; P:GO:0030182; P:GO:0035385	P:axon guidance; P:heart development; P:neuron differentiation; P:Roundabout signaling pathway			IPR013783 (G3DSA:2.60.40.GENE3D); IPR013098 (PFAM); IPR013783 (G3DSA:2.60.40.GENE3D); IPR013783 (G3DSA:2.60.40.GENE3D); IPR013783 (G3DSA:2.60.40.GENE3D); IPR013783 (G3DSA:2.60.40.GENE3D); IPR013783 (G3DSA:2.60.40.GENE3D); IPR003961 (PFAM); mobidb-lite (MOBIDB_LITE); mobidb-lite (MOBIDB_LITE); mobidb-lite (MOBIDB_LITE); mobidb-lite (MOBIDB_LITE); mobidb-lite (MOBIDB_LITE); mobidb-lite (MOBIDB_LITE…	F:GO:0005515	F:protein binding	580.325	9.18072	0.0339745
TRINITY_DN93116_c0_g1_i1	3h														569.852	9.15444	0.0204274
TRINITY_DN93387_c0_g1_i2	3h	Ras-related protein Rab-9A	1951	5	3.36675E-129	83.73	2	F:GO:0003924; F:GO:0005525	F:GTPase activity; F:GTP binding			PR00449 (PRINTS); G3DSA:3.40.50.300 (GENE3D); IPR005225 (TIGRFAM); IPR001806 (PFAM); PTHR24073 (PANTHER); PTHR24073:SF371 (PANTHER); PS51419 (PROSITE_PROFILES); IPR027417 (SUPERFAMILY)	F:GO:0003924; F:GO:0005525	F:GTPase activity; F:GTP binding	549.73	9.10258	0.0266113
TRINITY_DN95976_c4_g1_i13	3h	fibulin-1 isoform X1	2458	6	0.0	65.21						IPR026823 (PFAM); G3DSA:2.10.25.10 (GENE3D); G3DSA:2.10.25.10 (GENE3D); IPR000742 (PFAM); IPR001881 (PFAM); G3DSA:2.10.25.10 (GENE3D); G3DSA:2.10.25.10 (GENE3D); PTHR44476 (PANTHER); IPR000152 (PROSITE_PATTERNS); IPR018097 (PROSITE_PATTERNS); IPR013032 (PROSITE_PATTERNS); IPR000152 (PROSITE_PATTERNS); IPR000742 (PROSITE_PROFILES); IPR000742 (PROSITE_PROFILES); cd00054 (CDD); IPR009030 (SUPERFAMIL…	F:GO:0005509	F:calcium ion binding	533.016	9.05803	0.0352742
TRINITY_DN100709_c1_g1_i6	3h	dystrobrevin beta-like	10578	7	0.0	75.4	2	F:GO:0008270; F:GO:0046872	F:zinc ion binding; F:metal ion binding			IPR000433 (PFAM); G3DSA:3.30.60.90 (GENE3D); IPR015154 (PFAM); G3DSA:1.10.238.10 (GENE3D); IPR015153 (PFAM); mobidb-lite (MOBIDB_LITE); PTHR44075:SF1 (PANTHER); PTHR44075 (PANTHER); IPR000433 (PROSITE_PATTERNS); IPR000433 (PROSITE_PROFILES); cd16244 (CDD); IPR011992 (SUPERFAMILY); SSF57850 (SUPERFAMILY); IPR011992 (SUPERFAMILY)	F:GO:0008270	F:zinc ion binding	515.257	9.00915	4.4771e-06
TRINITY_DN96839_c0_g1_i17	3h	Integrase/recombinase xerD-like	2328	7	2.58291E-128	47.29						PTHR31660:SF78 (PANTHER); PTHR31660 (PANTHER); IPR000477 (PROSITE_PROFILES); SSF56672 (SUPERFAMILY)	no GO terms	no GO terms	488.378	8.93185	9.11076e-11
TRINITY_DN98416_c2_g1_i1	3h														483.011	8.91591	3.53219e-10
TRINITY_DN99480_c0_g1_i6	3h	multiple C2 and transmembrane domain-containing protein 1-like isoform X1	5180	18	0.0	81.21						IPR000008 (PRINTS); IPR013583 (PFAM); IPR035892 (G3DSA:2.60.40.GENE3D); IPR035892 (G3DSA:2.60.40.GENE3D); IPR035892 (G3DSA:2.60.40.GENE3D); IPR000008 (PFAM); mobidb-lite (MOBIDB_LITE); mobidb-lite (MOBIDB_LITE); PTHR10774:SF126 (PANTHER); PTHR10774 (PANTHER); IPR000008 (PROSITE_PROFILES); IPR000008 (PROSITE_PROFILES); cd08377 (CDD); cd08376 (CDD); SSF49562 (SUPERFAMILY); SSF49562 (SUPERFAMILY); S…	no GO terms	no GO terms	482.825	8.91536	3.41458e-07
TRINITY_DN101939_c5_g3_i2	3h	ras-related protein Rab-3-like	2331	12	2.93933E-154	92.83	2	F:GO:0003924; F:GO:0005525	F:GTPase activity; F:GTP binding			PR00449 (PRINTS); IPR001806 (PFAM); G3DSA:3.40.50.300 (GENE3D); IPR005225 (TIGRFAM); mobidb-lite (MOBIDB_LITE); PTHR24073 (PANTHER); PTHR24073:SF445 (PANTHER); PS51419 (PROSITE_PROFILES); IPR027417 (SUPERFAMILY)	F:GO:0003924; F:GO:0005525	F:GTPase activity; F:GTP binding	474.164	8.88924	0.0281715
TRINITY_DN99404_c0_g1_i7	3h	centrosomal protein of 70 kDa-like	3143	6	0.0	80.41						Coil (COILS); Coil (COILS); Coil (COILS); Coil (COILS); mobidb-lite (MOBIDB_LITE); mobidb-lite (MOBIDB_LITE); IPR037692 (PANTHER)	C:GO:0005813; F:GO:0043015; P:GO:0060271; P:GO:0070507	C:centrosome; F:gamma-tubulin binding; P:cilium assembly; P:regulation of microtubule cytoskeleton organization	471.533	8.88122	0.0334102
TRINITY_DN97642_c2_g1_i1	3h	fibroblast growth factor receptor 4-like	3233	9	1.72168E-179	66.09	15	F:GO:0000166; F:GO:0004672; F:GO:0004713; F:GO:0004714; F:GO:0005007; F:GO:0005524; P:GO:0006468; P:GO:0008284; P:GO:0008543; C:GO:0016020; C:GO:0016021; F:GO:0016301; P:GO:0016310; F:GO:0016740; P:GO:0018108	F:nucleotide binding; F:protein kinase activity; F:protein tyrosine kinase activity; F:transmembrane receptor protein tyrosine kinase activity; F:fibroblast growth factor-activated receptor activity; F:ATP binding; P:protein phosphorylation; P:positive regulation of cell proliferation; P:fibroblast growth factor receptor signaling pathway; C:membrane; C:integral component of membrane; F:kinase ac…			PIRSF000615 (PIRSF); PF13927 (PFAM); IPR013783 (G3DSA:2.60.40.GENE3D); IPR013098 (PFAM); IPR013783 (G3DSA:2.60.40.GENE3D); IPR007110 (PROSITE_PROFILES); IPR007110 (PROSITE_PROFILES); cd00096 (CDD); IPR036179 (SUPERFAMILY); IPR036179 (SUPERFAMILY)	no GO terms	no GO terms	469.629	8.87538	0.0280865
TRINITY_DN101339_c3_g1_i16	3h	smoothelin-like protein 1 isoform X2	1790	5	3.87667E-119	77.82						Coil (COILS); IPR036872 (G3DSA:1.10.418.GENE3D); IPR022189 (PFAM); IPR001715 (PFAM); mobidb-lite (MOBIDB_LITE); mobidb-lite (MOBIDB_LITE); mobidb-lite (MOBIDB_LITE); PTHR45105 (PANTHER); IPR001715 (PROSITE_PROFILES); IPR001715 (CDD); IPR036872 (SUPERFAMILY)	F:GO:0005515	F:protein binding	450.194	8.8144	0.0272132
TRINITY_DN99548_c1_g2_i7	3h	G-protein-signaling modulator 2	4248	8	0.0	76.34	2	F:GO:0030695; P:GO:0050790	F:GTPase regulator activity; P:regulation of catalytic activity			IPR011990 (G3DSA:1.25.40.GENE3D); IPR019734 (PFAM); PF13424 (PFAM); IPR011990 (G3DSA:1.25.40.GENE3D); IPR003109 (PFAM); mobidb-lite (MOBIDB_LITE); PTHR10098:SF100 (PANTHER); PTHR10098:SF100 (PANTHER); PTHR10098 (PANTHER); PTHR10098 (PANTHER); IPR003109 (PROSITE_PROFILES); IPR003109 (PROSITE_PROFILES); IPR019734 (PROSITE_PROFILES); IPR003109 (PROSITE_PROFILES); IPR019734 (PROSITE_PROFILES); IPR003…	F:GO:0005515; F:GO:0030695	F:protein binding; F:GTPase regulator activity	445.225	8.79839	0.0497191
TRINITY_DN95483_c8_g1_i1	3h														445.001	8.79766	0.0436492
TRINITY_DN96830_c0_g1_i6	3h	Adenosine deaminase	2201	7	2.46653E-144	74.57	3	F:GO:0004000; P:GO:0009168; F:GO:0019239	F:adenosine deaminase activity; P:purine ribonucleoside monophosphate biosynthetic process; F:deaminase activity			G3DSA:3.20.20.140 (GENE3D); IPR001365 (PFAM); PTHR11409:SF43 (PANTHER); PTHR11409 (PANTHER); IPR032466 (SUPERFAMILY)	F:GO:0019239	F:deaminase activity	442.3	8.78888	0.0309704
TRINITY_DN100854_c0_g1_i4	3h	solute carrier family 23 member 2-like isoform X1	3005	14	0.0	78.86						IPR006043 (PFAM); PTHR11119:SF3 (PANTHER); PTHR11119 (PANTHER)	C:GO:0016020; F:GO:0022857; P:GO:0055085	C:membrane; F:transmembrane transporter activity; P:transmembrane transport	441.054	8.78481	0.0302895
TRINITY_DN95733_c1_g1_i1	3h	ranBP-type and C3HC4-type zinc finger-containing protein 1-like	1429	4	8.12583E-23	89.75						no IPS match	no IPS match	no IPS match	431.849	8.75438	1.39118e-10
TRINITY_DN98703_c1_g1_i1	3h	bis(5'-adenosyl)-triphosphatase enpp4-like	3484	9	0.0	75.97						IPR017849 (G3DSA:3.40.720.GENE3D); IPR002591 (PFAM); G3DSA:3.30.1360.180 (GENE3D); PTHR10151 (PANTHER); cd16018 (CDD); IPR017850 (SUPERFAMILY)	F:GO:0003824; P:GO:0008152	F:catalytic activity; P:metabolic process	413.369	8.69129	0.0317717
TRINITY_DN99657_c0_g4_i5	3h	chloride channel CLIC-like protein 1	1800	6	0.0	61.17						IPR009231 (PFAM); mobidb-lite (MOBIDB_LITE); IPR009231 (PANTHER)	no GO terms	no GO terms	401.919	8.65076	0.0324503
TRINITY_DN100446_c7_g2_i2	3h	putative RNA-binding protein EEED8.10	2245	4	7.57038E-14	94.64						no IPS match	no IPS match	no IPS match	399.208	8.641	1.11669e-09
TRINITY_DN94442_c3_g2_i6	3h	peptidyl-prolyl cis-trans isomerase-like 6	2439	10	0.0	90.09	3	P:GO:0000413; F:GO:0003755; F:GO:0016853	P:protein peptidyl-prolyl isomerization; F:peptidyl-prolyl cis-trans isomerase activity; F:isomerase activity			IPR002130 (PRINTS); IPR029000 (G3DSA:2.40.100.GENE3D); IPR002130 (PFAM); IPR024936 (PANTHER); PTHR11071:SF193 (PANTHER); IPR002130 (PROSITE_PROFILES); IPR029000 (SUPERFAMILY)	P:GO:0000413; F:GO:0003755	P:protein peptidyl-prolyl isomerization; F:peptidyl-prolyl cis-trans isomerase activity	381.066	8.5739	0.0296081
TRINITY_DN94003_c0_g1_i1	3h	probable palmitoyltransferase ZDHHC11	3006	4	0.0	75.56						IPR001594 (PFAM); mobidb-lite (MOBIDB_LITE); PTHR22883:SF8 (PANTHER); PTHR22883 (PANTHER); PS50216 (PROSITE_PROFILES)	no GO terms	no GO terms	377.596	8.5607	0.0299035
TRINITY_DN99679_c3_g1_i7	3h	P2X purinoceptor 4-like	1360	10	0.0	73.96	10	F:GO:0001614; F:GO:0004931; C:GO:0005887; C:GO:0016020; C:GO:0016021; P:GO:0033198; P:GO:0035590; P:GO:0060079; P:GO:0098655; C:GO:0098794	F:purinergic nucleotide receptor activity; F:extracellularly ATP-gated cation channel activity; C:integral component of plasma membrane; C:membrane; C:integral component of membrane; P:response to ATP; P:purinergic nucleotide receptor signaling pathway; P:excitatory postsynaptic potential; P:cation transmembrane transport; C:postsynapse			IPR001429 (PRINTS); IPR001429 (PFAM); G3DSA:1.10.287.940 (GENE3D); IPR027309 (G3DSA:2.60.490.GENE3D); IPR001429 (PIRSF); IPR001429 (TIGRFAM); mobidb-lite (MOBIDB_LITE); IPR001429 (PANTHER); PTHR10125:SF19 (PANTHER)	F:GO:0001614; F:GO:0004931; C:GO:0005887; P:GO:0033198; P:GO:0098655	F:purinergic nucleotide receptor activity; F:extracellularly ATP-gated cation channel activity; C:integral component of plasma membrane; P:response to ATP; P:cation transmembrane transport	353.842	8.46696	0.0410402
TRINITY_DN95637_c0_g1_i8	3h														350.097	8.45161	1.59114e-07
TRINITY_DN94874_c0_g1_i1	3h	actin-related protein 3	3009	7	0.0	95.76	4	F:GO:0005524; C:GO:0005885; P:GO:0007015; P:GO:0034314	F:ATP binding; C:Arp2/3 protein complex; P:actin filament organization; P:Arp2/3 complex-mediated actin nucleation			G3DSA:3.30.420.40 (GENE3D); G3DSA:3.90.640.10 (GENE3D); IPR004000 (PFAM); G3DSA:3.30.420.40 (GENE3D); IPR004000 (PANTHER); IPR015623 (PTHR11937:PANTHER); IPR020902 (PROSITE_PATTERNS); cd00012 (CDD); SSF53067 (SUPERFAMILY); SSF53067 (SUPERFAMILY)	F:GO:0005524; C:GO:0005885; P:GO:0007015; P:GO:0034314	F:ATP binding; C:Arp2/3 protein complex; P:actin filament organization; P:Arp2/3 complex-mediated actin nucleation	345.41	8.43217	0.0126122
TRINITY_DN93238_c1_g1_i19	3h	DNA-(apurinic or apyrimidinic site) lyase-like	1437	3	3.53789E-113	78.99	10	F:GO:0003677; F:GO:0004518; F:GO:0004519; C:GO:0005622; P:GO:0006281; P:GO:0006974; F:GO:0016829; F:GO:0046872; P:GO:0090305; F:GO:0140078	F:DNA binding; F:nuclease activity; F:endonuclease activity; C:intracellular; P:DNA repair; P:cellular response to DNA damage stimulus; F:lyase activity; F:metal ion binding; P:nucleic acid phosphodiester bond hydrolysis; F:class I DNA-(apurinic or apyrimidinic site) endonuclease activity			IPR004808 (TIGRFAM); IPR005135 (PFAM); TIGR00195 (TIGRFAM); IPR036691 (G3DSA:3.60.10.GENE3D); mobidb-lite (MOBIDB_LITE); PTHR22748:SF6 (PANTHER); IPR004808 (PANTHER); IPR020848 (PROSITE_PATTERNS); IPR020847 (PROSITE_PATTERNS); IPR004808 (PROSITE_PROFILES); cd09087 (CDD); IPR036691 (SUPERFAMILY)	F:GO:0003677; F:GO:0004518; F:GO:0004519; C:GO:0005622; P:GO:0006281	F:DNA binding; F:nuclease activity; F:endonuclease activity; C:intracellular; P:DNA repair	322.39	8.33266	0.0344122
TRINITY_DN97564_c0_g3_i11	3h	N-lysine methyltransferase setd6	1924	7	0.0	73.4	5	F:GO:0008168; F:GO:0016279; F:GO:0016740; P:GO:0018026; P:GO:0032259	F:methyltransferase activity; F:protein-lysine N-methyltransferase activity; F:transferase activity; P:peptidyl-lysine monomethylation; P:methylation			IPR001214 (PFAM); G3DSA:3.90.1410.10 (GENE3D); PTHR13271 (PANTHER); PTHR13271:SF34 (PANTHER); IPR001214 (PROSITE_PROFILES); SSF82199 (SUPERFAMILY)	F:GO:0005515	F:protein binding	321.969	8.33078	0.0393879
TRINITY_DN100775_c1_g1_i17	3h	paladin-like isoform X2	3563	10	0.0	88.64						IPR029021 (G3DSA:3.90.190.GENE3D); IPR029021 (G3DSA:3.90.190.GENE3D); PF14566 (PFAM); mobidb-lite (MOBIDB_LITE); PTHR23339:SF54 (PANTHER); PTHR23339 (PANTHER); IPR016130 (PROSITE_PATTERNS); IPR000387 (PROSITE_PROFILES); IPR029021 (SUPERFAMILY); IPR029021 (SUPERFAMILY)	F:GO:0004725; P:GO:0016311; F:GO:0016791	F:protein tyrosine phosphatase activity; P:dephosphorylation; F:phosphatase activity	307.939	8.2665	0.0421446
TRINITY_DN99610_c2_g1_i4	3h	katanin p80 WD40 repeat-containing subunit B1	2099	6	0.0	77.6	12	C:GO:0000922; C:GO:0005737; C:GO:0005813; C:GO:0005815; C:GO:0005819; C:GO:0005856; C:GO:0005874; P:GO:0007049; F:GO:0008017; C:GO:0008352; P:GO:0051013; P:GO:0051301	C:spindle pole; C:cytoplasm; C:centrosome; C:microtubule organizing center; C:spindle; C:cytoskeleton; C:microtubule; P:cell cycle; F:microtubule binding; C:katanin complex; P:microtubule severing; P:cell division			IPR020472 (PRINTS); IPR015943 (G3DSA:2.130.10.GENE3D); IPR028021 (PFAM); IPR001680 (PFAM); mobidb-lite (MOBIDB_LITE); mobidb-lite (MOBIDB_LITE); PTHR19845 (PANTHER); IPR019775 (PROSITE_PATTERNS); IPR019775 (PROSITE_PATTERNS); IPR019775 (PROSITE_PATTERNS); IPR001680 (PROSITE_PROFILES); IPR026962 (HAMAP); IPR017986 (PROSITE_PROFILES); IPR001680 (PROSITE_PROFILES); IPR001680 (PROSITE_PROFILES); IPR0…	F:GO:0005515; F:GO:0008017; C:GO:0008352; P:GO:0051013	F:protein binding; F:microtubule binding; C:katanin complex; P:microtubule severing	303.542	8.24575	8.95702e-06
TRINITY_DN101557_c0_g1_i2	3h	EGF-like domain-containing protein	5044	4	0.0	80.53	3	F:GO:0005509; C:GO:0016020; C:GO:0016021	F:calcium ion binding; C:membrane; C:integral component of membrane			IPR000832 (PRINTS); G3DSA:2.10.25.10 (GENE3D); PF14670 (PFAM); G3DSA:2.10.25.10 (GENE3D); IPR001881 (PFAM); G3DSA:2.10.25.10 (GENE3D); G3DSA:2.10.25.10 (GENE3D); IPR000203 (PFAM); IPR000742 (PFAM); IPR032471 (PFAM); G3DSA:2.60.220.50 (GENE3D); IPR000832 (PFAM); G3DSA:1.20.1070.10 (GENE3D); G3DSA:2.10.25.10 (GENE3D); G3DSA:2.10.25.10 (GENE3D); IPR026823 (PFAM); G3DSA:2.10.25.10 (GENE3D); mobidb-li…	F:GO:0004888; F:GO:0004930; F:GO:0005509; P:GO:0007166; P:GO:0007186; C:GO:0016021	F:transmembrane signaling receptor activity; F:G-protein coupled receptor activity; F:calcium ion binding; P:cell surface receptor signaling pathway; P:G-protein coupled receptor signaling pathway; C:integral component of membrane	288.503	8.17244	0.0434727
TRINITY_DN102153_c2_g4_i8	3h	Tetratricopeptide repeat protein 37	5563	12	0.0	63.57	2	C:GO:0016020; C:GO:0016021	C:membrane; C:integral component of membrane			IPR011990 (G3DSA:1.25.40.GENE3D); IPR011990 (G3DSA:1.25.40.GENE3D); IPR019734 (PFAM); IPR011990 (G3DSA:1.25.40.GENE3D); IPR011990 (G3DSA:1.25.40.GENE3D); PTHR15704 (PANTHER); IPR019734 (PROSITE_PROFILES); IPR013026 (PROSITE_PROFILES); IPR013026 (PROSITE_PROFILES); IPR013026 (PROSITE_PROFILES); IPR019734 (PROSITE_PROFILES); IPR019734 (PROSITE_PROFILES); IPR011990 (SUPERFAMILY); IPR011990 (SUPERFAM…	F:GO:0005515	F:protein binding	286.517	8.16248	3.9807e-05
TRINITY_DN102019_c9_g3_i7	3h														283.011	8.14471	0.0417422
TRINITY_DN100869_c0_g1_i2	3h	Dynamin-binding protein	6255	2	0.0	97.92						Coil (COILS); Coil (COILS); IPR001452 (PRINTS); PR00499 (PRINTS); IPR004148 (PFAM); IPR035899 (G3DSA:1.20.900.GENE3D); G3DSA:2.30.30.40 (GENE3D); IPR027267 (G3DSA:1.20.1270.GENE3D); G3DSA:2.30.30.40 (GENE3D); IPR001452 (PFAM); IPR001452 (PFAM); G3DSA:2.30.30.40 (GENE3D); G3DSA:2.30.30.40 (GENE3D); IPR001452 (PFAM); IPR000219 (PFAM); mobidb-lite (MOBIDB_LITE); mobidb-lite (MOBIDB_LITE); mobidb-lit…	F:GO:0005085; F:GO:0005089; F:GO:0005515; C:GO:0005737; P:GO:0035023; P:GO:0035556	F:guanyl-nucleotide exchange factor activity; F:Rho guanyl-nucleotide exchange factor activity; F:protein binding; C:cytoplasm; P:regulation of Rho protein signal transduction; P:intracellular signal transduction	282.957	8.14444	0.000259106
TRINITY_DN100682_c1_g2_i13	3h	rap1 GTPase-activating protein 2-like	4326	3	4.09734E-130	56.87	4	F:GO:0005096; P:GO:0043547; F:GO:0046872; P:GO:0051056	F:GTPase activator activity; P:positive regulation of GTPase activity; F:metal ion binding; P:regulation of small GTPase mediated signal transduction			IPR035974 (G3DSA:3.40.50.GENE3D); G3DSA:2.10.110.10 (GENE3D); IPR000210 (PFAM); IPR000331 (PFAM); mobidb-lite (MOBIDB_LITE); mobidb-lite (MOBIDB_LITE); PTHR15711:SF25 (PANTHER); PTHR15711 (PANTHER); PTHR15711:SF25 (PANTHER); PTHR15711 (PANTHER); IPR001781 (PROSITE_PROFILES); IPR000331 (PROSITE_PROFILES); IPR011333 (SUPERFAMILY); IPR035974 (SUPERFAMILY)	F:GO:0005096; F:GO:0005515; P:GO:0051056	F:GTPase activator activity; F:protein binding; P:regulation of small GTPase mediated signal transduction	281.01	8.13448	1.10306e-05
TRINITY_DN100553_c0_g2_i6	3h	band 4.1-like protein 1	3690	7	0.0	77.45	3	C:GO:0005856; F:GO:0008092; P:GO:0030866	C:cytoskeleton; F:cytoskeletal protein binding; P:cortical actin cytoskeleton organization			Coil (COILS); IPR019749 (PRINTS); IPR000798 (PRINTS); IPR019748 (PFAM); IPR018980 (PFAM); IPR014847 (PFAM); IPR014352 (G3DSA:1.20.80.GENE3D); IPR018979 (PFAM); IPR011993 (G3DSA:2.30.29.GENE3D); G3DSA:3.10.20.90 (GENE3D); mobidb-lite (MOBIDB_LITE); PTHR23280 (PANTHER); IPR019747 (PROSITE_PATTERNS); IPR019747 (PROSITE_PATTERNS); IPR000299 (PROSITE_PROFILES); IPR019748 (CDD); IPR029071 (SUPERFAMILY)…	C:GO:0005856; F:GO:0008092	C:cytoskeleton; F:cytoskeletal protein binding	260.988	8.02784	0.00939397
TRINITY_DN100810_c0_g1_i1	3h	Signal transducer and activator of transcription 5B	3982	8	2.65585E-123	61.22						G3DSA:1.20.1050.20 (GENE3D); IPR012345 (G3DSA:2.60.40.GENE3D); IPR013801 (PFAM); G3DSA:1.10.238.10 (GENE3D); IPR001217 (PANTHER); IPR008967 (SUPERFAMILY); IPR015988 (SUPERFAMILY)	F:GO:0003677; F:GO:0003700; F:GO:0004871; C:GO:0005634; P:GO:0006355; P:GO:0007165	F:DNA binding; F:DNA-binding transcription factor activity; F:obsolete signal transducer activity; C:nucleus; P:regulation of transcription, DNA-templated; P:signal transduction	258.573	8.01443	0.0463563
TRINITY_DN100397_c0_g2_i4	3h	alpha-1A adrenergic receptor-like	5233	13	0.0	61.27						IPR000276 (PRINTS); IPR000276 (PFAM); G3DSA:1.20.1070.10 (GENE3D); PTHR43893 (PANTHER); PTHR43893:SF6 (PANTHER); IPR000276 (PROSITE_PATTERNS); IPR017452 (PROSITE_PROFILES); cd14967 (CDD); SSF81321 (SUPERFAMILY)	F:GO:0004930; P:GO:0007186; C:GO:0016021	F:G-protein coupled receptor activity; P:G-protein coupled receptor signaling pathway; C:integral component of membrane	246.428	7.94503	4.01433e-06
TRINITY_DN99188_c1_g1_i7	3h	N-chimaerin isoform X1	2281	6	0.0	79.94						IPR020454 (PRINTS); IPR008936 (G3DSA:1.10.555.GENE3D); IPR002219 (PFAM); IPR000980 (PFAM); IPR000198 (PFAM); G3DSA:3.30.60.20 (GENE3D); IPR036860 (G3DSA:3.30.505.GENE3D); mobidb-lite (MOBIDB_LITE); PTHR23176:SF35 (PANTHER); PTHR23176 (PANTHER); IPR002219 (PROSITE_PATTERNS); IPR002219 (PROSITE_PROFILES); IPR000198 (PROSITE_PROFILES); IPR000980 (PROSITE_PROFILES); IPR002219 (CDD); IPR008936 (SUPERF…	P:GO:0007165; P:GO:0035556	P:signal transduction; P:intracellular signal transduction	244.123	7.93146	0.000452275
TRINITY_DN94527_c1_g1_i1	3h	Williams-Beuren syndrome chromosomal region 27 protein	1202	3	5.76226E-31	60.61						IPR013216 (PFAM); G3DSA:3.40.50.150 (GENE3D); PTHR43591:SF6 (PANTHER); PTHR43591 (PANTHER); cd02440 (CDD); IPR029063 (SUPERFAMILY)	P:GO:0008152; F:GO:0008168	P:metabolic process; F:methyltransferase activity	241.102	7.9135	0.0490148
TRINITY_DN96119_c0_g1_i1	3h														239.551	7.90419	1.41615e-05
TRINITY_DN101442_c1_g3_i5	3h														238.612	7.89852	0.0462075
TRINITY_DN100415_c2_g1_i16	3h	rho GTPase-activating protein 6-like isoform X2	4283	8	0.0	73.65	5	F:GO:0005096; P:GO:0007015; P:GO:0007165; P:GO:0043087; P:GO:0043547	F:GTPase activator activity; P:actin filament organization; P:signal transduction; P:regulation of GTPase activity; P:positive regulation of GTPase activity			Coil (COILS); IPR008936 (G3DSA:1.10.555.GENE3D); IPR000198 (PFAM); mobidb-lite (MOBIDB_LITE); mobidb-lite (MOBIDB_LITE); mobidb-lite (MOBIDB_LITE); IPR037863 (PANTHER); PTHR12635:SF7 (PANTHER); IPR000198 (PROSITE_PROFILES); IPR008936 (SUPERFAMILY)	P:GO:0007165	P:signal transduction	237.119	7.88947	1.55541e-06
TRINITY_DN94005_c5_g2_i1	3h														234.326	7.87238	1.5984e-05
TRINITY_DN95550_c4_g1_i2	3h														227.003	7.82657	1.24791e-07
TRINITY_DN95899_c1_g1_i13	3h	Mi-2	2099	17	0.0	79.56	11	F:GO:0005515; C:GO:0005634; C:GO:0005730; C:GO:0005737; C:GO:0005813; C:GO:0005815; P:GO:0006325; P:GO:0006333; P:GO:0007051; P:GO:0007098; C:GO:0016581	F:protein binding; C:nucleus; C:nucleolus; C:cytoplasm; C:centrosome; C:microtubule organizing center; P:chromatin organization; P:chromatin assembly or disassembly; P:spindle organization; P:centrosome cycle; C:NuRD complex			Coil (COILS); IPR012957 (PFAM); mobidb-lite (MOBIDB_LITE); mobidb-lite (MOBIDB_LITE); mobidb-lite (MOBIDB_LITE); PTHR10799:SF554 (PANTHER); PTHR10799 (PANTHER)	no GO terms	no GO terms	219.943	7.78099	0.00136824
TRINITY_DN100269_c1_g1_i23	3h	Fanconi anemia group A protein	4892	4	0.0	74.75						Coil (COILS); IPR031729 (PFAM); PTHR12047 (PANTHER)	no GO terms	no GO terms	217.146	7.76252	1.01071e-06
TRINITY_DN99178_c1_g1_i6	3h	Sorting nexin-14	2876	9	0.0	69.25						IPR036871 (G3DSA:3.30.1520.GENE3D); IPR013937 (PFAM); IPR001683 (PFAM); G3DSA:1.20.58.1850 (GENE3D); IPR016137 (PFAM); IPR003114 (PFAM); PTHR22775 (PANTHER); PTHR22775:SF3 (PANTHER); IPR016137 (PROSITE_PROFILES); IPR003114 (PROSITE_PROFILES); IPR001683 (PROSITE_PROFILES); IPR036871 (SUPERFAMILY); IPR036305 (SUPERFAMILY)	F:GO:0035091	F:phosphatidylinositol binding	216.712	7.75964	0.00296133
TRINITY_DN100924_c0_g3_i5	3h														216.01	7.75495	3.25435e-07
TRINITY_DN94520_c3_g2_i14	3h	lon protease homolog 2, peroxisomal-like	2762	5	0.0	79.77	16	F:GO:0000166; F:GO:0004176; F:GO:0004252; F:GO:0005524; C:GO:0005777; C:GO:0005782; P:GO:0006508; P:GO:0006515; P:GO:0006625; F:GO:0008233; F:GO:0008236; P:GO:0016485; P:GO:0016558; F:GO:0016787; F:GO:0016887; P:GO:0030163	F:nucleotide binding; F:ATP-dependent peptidase activity; F:serine-type endopeptidase activity; F:ATP binding; C:peroxisome; C:peroxisomal matrix; P:proteolysis; P:protein quality control for misfolded or incompletely synthesized proteins; P:protein targeting to peroxisome; F:peptidase activity; F:serine-type peptidase activity; P:protein processing; P:protein import into peroxisome matrix; F:hyd…			G3DSA:2.30.130.40 (GENE3D); G3DSA:1.20.58.1480 (GENE3D); G3DSA:3.40.50.300 (GENE3D); IPR003111 (PFAM); IPR003959 (PFAM); mobidb-lite (MOBIDB_LITE); IPR027065 (PANTHER); PTHR10046:SF24 (PANTHER); IPR003111 (PROSITE_PROFILES); cd00009 (CDD); IPR027417 (SUPERFAMILY); IPR015947 (SUPERFAMILY)	F:GO:0004176; F:GO:0004252; F:GO:0005524; P:GO:0030163	F:ATP-dependent peptidase activity; F:serine-type endopeptidase activity; F:ATP binding; P:protein catabolic process	214.012	7.74155	1.77453e-06
TRINITY_DN102019_c9_g3_i4	3h														213.205	7.7361	0.00118081
TRINITY_DN98129_c1_g1_i7	3h	Aminopeptidase N	2570	2	0.0	56.61						Coil (COILS); Coil (COILS); mobidb-lite (MOBIDB_LITE)	no GO terms	no GO terms	208.802	7.70599	0.000328468
TRINITY_DN89483_c0_g1_i4	3h	transcription factor Sox-14-like	1636	7	7.5471E-178	74.66	3	F:GO:0003677; C:GO:0005634; P:GO:0006355	F:DNA binding; C:nucleus; P:regulation of transcription, DNA-templated			PR00886 (PRINTS); IPR036910 (G3DSA:1.10.30.GENE3D); IPR009071 (PFAM); mobidb-lite (MOBIDB_LITE); mobidb-lite (MOBIDB_LITE); PTHR10270:SF107 (PANTHER); PTHR10270 (PANTHER); IPR009071 (PROSITE_PROFILES); cd01388 (CDD); IPR036910 (SUPERFAMILY)	no GO terms	no GO terms	208.709	7.70535	7.29974e-05
TRINITY_DN96727_c5_g1_i7	3h	Cytochrome b-245 light chain	1604	6	5.502E-73	71.31	62	P:GO:0001666; C:GO:0001725; P:GO:0001938; P:GO:0003106; C:GO:0005634; C:GO:0005737; C:GO:0005768; C:GO:0005794; C:GO:0005886; C:GO:0005925; P:GO:0006801; P:GO:0006954; P:GO:0008217; F:GO:0009055; P:GO:0014823; P:GO:0014895; C:GO:0016020; C:GO:0016021; F:GO:0016175; C:GO:0016324; F:GO:0016491; P:GO:0017004; F:GO:0017124; F:GO:0020037; P:GO:0022900; P:GO:0030307; C:GO:0030425; P:GO:0031667; P:GO:00…	P:response to hypoxia; C:stress fiber; P:positive regulation of endothelial cell proliferation; P:negative regulation of glomerular filtration by angiotensin; C:nucleus; C:cytoplasm; C:endosome; C:Golgi apparatus; C:plasma membrane; C:focal adhesion; P:superoxide metabolic process; P:inflammatory response; P:regulation of blood pressure; F:electron transfer activity; P:response to activity; P:smo…			IPR007732 (PFAM); mobidb-lite (MOBIDB_LITE); IPR007732 (PANTHER)	F:GO:0020037	F:heme binding	198.264	7.63128	6.39196e-05
TRINITY_DN101257_c5_g2_i7	3h														197.012	7.62214	4.69844e-05
TRINITY_DN99218_c2_g1_i22	3h	EVI5-like protein	3395	6	0.0	77.84	3	F:GO:0005096; P:GO:0043087; P:GO:0043547	F:GTPase activator activity; P:regulation of GTPase activity; P:positive regulation of GTPase activity			Coil (COILS); Coil (COILS); Coil (COILS); G3DSA:1.10.8.270 (GENE3D); G3DSA:1.10.10.750 (GENE3D); IPR000195 (PFAM); G3DSA:1.10.472.80 (GENE3D); mobidb-lite (MOBIDB_LITE); mobidb-lite (MOBIDB_LITE); IPR031214 (PTHR22957:PANTHER); PTHR22957 (PANTHER); IPR000195 (PROSITE_PROFILES); IPR035969 (SUPERFAMILY); IPR035969 (SUPERFAMILY)	F:GO:0005096; P:GO:0043087	F:GTPase activator activity; P:regulation of GTPase activity	195.09	7.60799	1.80579e-06
TRINITY_DN93742_c3_g1_i1	3h	Retrovirus-related Pol polyprotein from transposon opus	1708	5	2.41756E-129	77.81						Coil (COILS); Coil (COILS); mobidb-lite (MOBIDB_LITE); mobidb-lite (MOBIDB_LITE); PTHR23313 (PANTHER)	no GO terms	no GO terms	193.232	7.59419	1.44808e-05
TRINITY_DN95480_c0_g1_i5	3h	Glutaryl-CoA dehydrogenase, mitochondrial	2172	9	2.13044E-146	92.08	5	F:GO:0003995; F:GO:0016491; F:GO:0016627; F:GO:0050660; P:GO:0055114	F:acyl-CoA dehydrogenase activity; F:oxidoreductase activity; F:oxidoreductase activity, acting on the CH-CH group of donors; F:flavin adenine dinucleotide binding; P:oxidation-reduction process			IPR037069 (G3DSA:1.10.540.GENE3D); IPR013786 (PFAM); G3DSA:2.40.110.10 (GENE3D); IPR006091 (PFAM); PTHR42807 (PANTHER); IPR009100 (SUPERFAMILY)	P:GO:0008152; F:GO:0016627; F:GO:0050660; P:GO:0055114	P:metabolic process; F:oxidoreductase activity, acting on the CH-CH group of donors; F:flavin adenine dinucleotide binding; P:oxidation-reduction process	189.471	7.56583	0.00322478
TRINITY_DN88753_c0_g1_i5	3h	putative glutamate synthase [NADPH]	6842	7	0.0	76.56	14	F:GO:0003824; F:GO:0005506; P:GO:0006537; P:GO:0006807; P:GO:0008152; F:GO:0010181; F:GO:0015930; F:GO:0016040; F:GO:0016491; F:GO:0016638; F:GO:0016639; F:GO:0050660; F:GO:0051536; P:GO:0055114	F:catalytic activity; F:iron ion binding; P:glutamate biosynthetic process; P:nitrogen compound metabolic process; P:metabolic process; F:FMN binding; F:glutamate synthase activity; F:glutamate synthase (NADH) activity; F:oxidoreductase activity; F:oxidoreductase activity, acting on the CH-NH2 group of donors; F:oxidoreductase activity, acting on the CH-NH2 group of donors, NAD or NADP as accepto…			IPR017932 (PFAM); IPR036485 (G3DSA:2.160.20.GENE3D); IPR002932 (PFAM); IPR013785 (G3DSA:3.20.20.GENE3D); IPR002489 (PFAM); IPR006982 (PFAM); IPR029055 (G3DSA:3.60.20.GENE3D); IPR013785 (G3DSA:3.20.20.GENE3D); mobidb-lite (MOBIDB_LITE); PTHR11938 (PANTHER); PTHR11938:SF1 (PANTHER); IPR017932 (PROSITE_PROFILES); IPR002932 (CDD); cd00713 (CDD); SSF51395 (SUPERFAMILY); IPR029055 (SUPERFAMILY); IPR036…	F:GO:0003824; P:GO:0006537; P:GO:0006807; P:GO:0008152; F:GO:0015930; F:GO:0016491; F:GO:0016638; P:GO:0055114	F:catalytic activity; P:glutamate biosynthetic process; P:nitrogen compound metabolic process; P:metabolic process; F:glutamate synthase activity; F:oxidoreductase activity; F:oxidoreductase activity, acting on the CH-NH2 group of donors; P:oxidation-reduction process	184.97	7.53115	5.94466e-06
TRINITY_DN101494_c2_g1_i4	3h	protein KHNYN-like	4016	1	4.222E-15	100.0						no IPS match	no IPS match	no IPS match	181.439	7.50334	6.46407e-06
TRINITY_DN95965_c0_g1_i9	3h	Transcription factor 25	3304	7	0.0	80.02						IPR006994 (PFAM); mobidb-lite (MOBIDB_LITE); IPR006994 (PANTHER)	no GO terms	no GO terms	180.59	7.49657	1.55921e-06
TRINITY_DN99404_c0_g1_i17	3h	centrosomal protein of 70 kDa-like	4358	6	0.0	80.01						Coil (COILS); Coil (COILS); Coil (COILS); Coil (COILS); mobidb-lite (MOBIDB_LITE); mobidb-lite (MOBIDB_LITE); IPR037692 (PANTHER)	C:GO:0005813; F:GO:0043015; P:GO:0060271; P:GO:0070507	C:centrosome; F:gamma-tubulin binding; P:cilium assembly; P:regulation of microtubule cytoskeleton organization	163.828	7.35604	0.00372098
TRINITY_DN92638_c2_g2_i4	3h	G-protein coupled receptor GRL101	4866	14	0.0	84.94						Coil (COILS); IPR000276 (PRINTS); IPR035914 (G3DSA:2.60.120.GENE3D); IPR000276 (PFAM); IPR000859 (PFAM); G3DSA:2.60.120.200 (GENE3D); G3DSA:1.20.1070.10 (GENE3D); IPR000998 (PFAM); IPR001611 (PFAM); G3DSA:2.60.120.200 (GENE3D); G3DSA:2.60.120.200 (GENE3D); IPR032675 (G3DSA:3.80.10.GENE3D); PTHR44091 (PANTHER); IPR000276 (PROSITE_PATTERNS); IPR001611 (PROSITE_PROFILES); IPR000998 (PROSITE_PROFILES…	F:GO:0004930; F:GO:0005515; P:GO:0007186; C:GO:0016020; C:GO:0016021	F:G-protein coupled receptor activity; F:protein binding; P:G-protein coupled receptor signaling pathway; C:membrane; C:integral component of membrane	163.56	7.35367	8.34776e-05
TRINITY_DN99016_c0_g1_i2	3h	cytochrome P450 3A24-like	4682	14	0.0	69.16						IPR001128 (PRINTS); IPR002401 (PRINTS); IPR036396 (G3DSA:1.10.630.GENE3D); IPR001128 (PFAM); PTHR24292 (PANTHER); IPR017972 (PROSITE_PATTERNS); IPR036396 (SUPERFAMILY)	F:GO:0005506; F:GO:0016705; F:GO:0020037; P:GO:0055114	F:iron ion binding; F:oxidoreductase activity, acting on paired donors, with incorporation or reduction of molecular oxygen; F:heme binding; P:oxidation-reduction process	150.749	7.236	0.000296952
TRINITY_DN100874_c6_g1_i3	3h	protein pitchfork-like	1530	4	1.18542E-169	76.09						IPR010736 (PFAM); mobidb-lite (MOBIDB_LITE); IPR033602 (PANTHER)	no GO terms	no GO terms	149.882	7.22769	7.77727e-05
TRINITY_DN96961_c1_g1_i13	3h	protein phosphatase 1 regulatory subunit 36-like	2199	5	0.0	71.96	2	P:GO:0010923; F:GO:0019902	P:negative regulation of phosphatase activity; F:phosphatase binding			IPR026142 (PFAM); mobidb-lite (MOBIDB_LITE); IPR026142 (PANTHER)	P:GO:0010923; F:GO:0019902	P:negative regulation of phosphatase activity; F:phosphatase binding	145.181	7.18171	0.000542137
TRINITY_DN101536_c2_g1_i5	3h	putative RNA-directed DNA polymerase from transposon BS	3110	10	1.78343E-114	72.47						IPR000477 (PFAM); PTHR33332 (PANTHER); PTHR33332:SF4 (PANTHER); IPR000477 (PROSITE_PROFILES)	no GO terms	no GO terms	142.707	7.15691	0.000770412
TRINITY_DN93445_c1_g2_i3	3h	Cadherin EGF LAG seven-pass G-type receptor 1	1553	11	2.11374E-133	76.25						IPR000832 (PFAM); G3DSA:1.20.1070.10 (GENE3D); PTHR12011 (PANTHER); PTHR12011:SF432 (PANTHER); IPR017981 (PROSITE_PROFILES)	F:GO:0004888; F:GO:0004930; P:GO:0007166; P:GO:0007186; C:GO:0016021	F:transmembrane signaling receptor activity; F:G-protein coupled receptor activity; P:cell surface receptor signaling pathway; P:G-protein coupled receptor signaling pathway; C:integral component of membrane	139.73	7.1265	0.000218851
TRINITY_DN97035_c4_g1_i1	3h	Glutathione peroxidase 7	758	9	1.17972E-144	70.46	9	F:GO:0004096; F:GO:0004601; F:GO:0004602; C:GO:0005576; C:GO:0005783; P:GO:0006979; F:GO:0016491; P:GO:0055114; P:GO:0098869	F:catalase activity; F:peroxidase activity; F:glutathione peroxidase activity; C:extracellular region; C:endoplasmic reticulum; P:response to oxidative stress; F:oxidoreductase activity; P:oxidation-reduction process; P:cellular oxidant detoxification			IPR000889 (PRINTS); IPR000889 (PFAM); IPR000889 (PIRSF); G3DSA:3.40.30.10 (GENE3D); PTHR11592:SF39 (PANTHER); IPR000889 (PANTHER); IPR029760 (PROSITE_PATTERNS); IPR029759 (PROSITE_PATTERNS); IPR000889 (PROSITE_PROFILES); IPR000889 (CDD); IPR036249 (SUPERFAMILY)	F:GO:0004602; P:GO:0006979; P:GO:0055114	F:glutathione peroxidase activity; P:response to oxidative stress; P:oxidation-reduction process	139.519	7.12432	0.004301
TRINITY_DN95476_c4_g1_i5	3h	Coiled-coil domain-containing protein 42-like	1456	4	1.43526E-82	89.34						Coil (COILS); Coil (COILS); IPR025252 (PFAM); PTHR21683:SF2 (PANTHER); PTHR21683 (PANTHER)	no GO terms	no GO terms	137.234	7.1005	4.15935e-05
TRINITY_DN100148_c1_g2_i4	3h	Sulfotransferase 1C2A	1224	19	1.30588E-178	72.74						IPR000863 (PFAM); G3DSA:3.40.50.300 (GENE3D); PTHR11783 (PANTHER); IPR027417 (SUPERFAMILY)	F:GO:0008146	F:sulfotransferase activity	136.52	7.09297	0.000141575
TRINITY_DN99653_c1_g1_i3	3h	E3 ubiquitin-protein ligase MIB1-like	1208	12	3.88957E-36	66.54						no IPS match	no IPS match	no IPS match	133.527	7.06099	8.07804e-05
TRINITY_DN98767_c1_g1_i8	3h	Diphthamide biosynthesis protein 1	2010	6	3.77981E-176	85.65	9	F:GO:0005515; C:GO:0005634; C:GO:0005654; C:GO:0005737; C:GO:0005829; P:GO:0008283; F:GO:0016740; P:GO:0017183; C:GO:0030054	F:protein binding; C:nucleus; C:nucleoplasm; C:cytoplasm; C:cytosol; P:cell proliferation; F:transferase activity; P:peptidyl-diphthamide biosynthetic process from peptidyl-histidine; C:cell junction			IPR016435 (PFAM); G3DSA:3.40.50.11850 (GENE3D); G3DSA:3.40.50.11860 (GENE3D); IPR016435 (TIGRFAM); IPR035435 (PIRSF); IPR016435 (mobidb-MOBIDB_LITE); PTHR10762:SF1 (PANTHER); IPR016435 (PANTHER)	P:GO:0017183	P:peptidyl-diphthamide biosynthetic process from peptidyl-histidine	131.829	7.04252	8.22252e-05
TRINITY_DN95589_c1_g1_i1	3h														131.445	7.03832	0.000109616
TRINITY_DN97709_c1_g1_i23	3h	RNA-directed DNA polymerase from mobile element jockey	4335	6	3.86652E-139	72.47	2	F:GO:0003964; P:GO:0006278	F:RNA-directed DNA polymerase activity; P:RNA-dependent DNA biosynthetic process			PF00656 (PFAM); G3DSA:3.40.50.1460 (GENE3D); PTHR31773 (PANTHER)	no GO terms	no GO terms	127.027	6.98899	0.000600938
TRINITY_DN100441_c0_g1_i5	3h														123.813	6.95202	0.00872404
TRINITY_DN98092_c3_g1_i9	3h	SWI/SNF-related matrix-associated actin-dependent regulator of chromatin subfamily D member 1	2289	9	0.0	89.24	3	C:GO:0016514; C:GO:0071564; C:GO:0071565	C:SWI/SNF complex; C:npBAF complex; C:nBAF complex			IPR003121 (PFAM); IPR036885 (G3DSA:1.10.245.GENE3D); PTHR13844 (PANTHER); IPR038043 (PTHR13844:PANTHER); IPR036885 (SUPERFAMILY)	F:GO:0005515; C:GO:0016514; C:GO:0071564; C:GO:0071565	F:protein binding; C:SWI/SNF complex; C:npBAF complex; C:nBAF complex	121.793	6.92828	0.000542137
TRINITY_DN93110_c1_g1_i1	3h	putative DNA polymerase	1543	1	2.1086E-20	98.18						mobidb-lite (MOBIDB_LITE)	no GO terms	no GO terms	120.818	6.91669	0.000381615
TRINITY_DN98870_c0_g5_i9	3h	delta-like protein 1 isoform X1	2098	7	0.0	67.98	6	F:GO:0005509; P:GO:0007154; P:GO:0007219; P:GO:0007275; C:GO:0016020; C:GO:0016021	F:calcium ion binding; P:cell communication; P:Notch signaling pathway; P:multicellular organism development; C:membrane; C:integral component of membrane			PR00010 (PRINTS); G3DSA:2.10.25.140 (GENE3D); IPR000742 (PFAM); G3DSA:2.60.40.3510 (GENE3D); G3DSA:2.10.25.10 (GENE3D); G3DSA:2.10.25.10 (GENE3D); G3DSA:2.10.25.10 (GENE3D); IPR011651 (PFAM); IPR001774 (PFAM); G3DSA:2.10.25.10 (GENE3D); mobidb-lite (MOBIDB_LITE); mobidb-lite (MOBIDB_LITE); IPR018097 (PROSITE_PATTERNS); IPR013032 (PROSITE_PATTERNS); IPR000152 (PROSITE_PATTERNS); IPR013032 (PROSITE…	F:GO:0005509; P:GO:0007154; P:GO:0007219; P:GO:0007275; C:GO:0016020; C:GO:0016021	F:calcium ion binding; P:cell communication; P:Notch signaling pathway; P:multicellular organism development; C:membrane; C:integral component of membrane	120.777	6.9162	0.00529653
TRINITY_DN101947_c3_g1_i2	3h	Oligoribonuclease, mitochondrial	1337	11	3.06185E-86	80.36	3	F:GO:0000175; F:GO:0003676; P:GO:0090503	F:3'-5'-exoribonuclease activity; F:nucleic acid binding; P:RNA phosphodiester bond hydrolysis, exonucleolytic			IPR013520 (PFAM); IPR036397 (G3DSA:3.30.420.GENE3D); PTHR11046:SF0 (PANTHER); PTHR11046 (PANTHER); IPR022894 (CDD); IPR012337 (SUPERFAMILY)	F:GO:0000175; F:GO:0003676	F:3'-5'-exoribonuclease activity; F:nucleic acid binding	119.701	6.90329	0.000704804
TRINITY_DN93807_c0_g2_i12	3h	putative ATP-dependent RNA helicase DDX27	2806	7	0.0	89.3	5	F:GO:0000166; F:GO:0003676; F:GO:0004386; F:GO:0005524; F:GO:0016787	F:nucleotide binding; F:nucleic acid binding; F:helicase activity; F:ATP binding; F:hydrolase activity			Coil (COILS); IPR011545 (PFAM); G3DSA:3.40.50.300 (GENE3D); G3DSA:3.40.50.300 (GENE3D); mobidb-lite (MOBIDB_LITE); mobidb-lite (MOBIDB_LITE); PTHR24031:SF541 (PANTHER); PTHR24031 (PANTHER); IPR000629 (PROSITE_PATTERNS); IPR014001 (PROSITE_PROFILES); IPR014014 (PROSITE_PROFILES); cd00268 (CDD); IPR027417 (SUPERFAMILY); IPR027417 (SUPERFAMILY)	F:GO:0003676; F:GO:0005524	F:nucleic acid binding; F:ATP binding	112.832	6.81804	0.000525298
TRINITY_DN93274_c0_g1_i4	3h	glycerol kinase-like isoform X1	2151	5	0.0	92.86						G3DSA:3.30.420.40 (GENE3D); G3DSA:3.30.420.40 (GENE3D); IPR018484 (PFAM); IPR005999 (TIGRFAM); IPR018485 (PFAM); PTHR10196:SF58 (PANTHER); PTHR10196 (PANTHER); IPR018483 (PROSITE_PATTERNS); IPR018483 (PROSITE_PATTERNS); cd07792 (CDD); SSF53067 (SUPERFAMILY); SSF53067 (SUPERFAMILY)	F:GO:0004370; P:GO:0005975; P:GO:0006072; F:GO:0016773	F:glycerol kinase activity; P:carbohydrate metabolic process; P:glycerol-3-phosphate metabolic process; F:phosphotransferase activity, alcohol group as acceptor	111.643	6.80275	0.00278125
TRINITY_DN99769_c4_g1_i11	3h	ADP-ribosyl cyclase/cyclic ADP-ribose hydrolase-like	4336	10	0.0	68.3	7	F:GO:0003953; P:GO:0007338; F:GO:0016740; F:GO:0016787; C:GO:0031410; F:GO:0050135; F:GO:0061809	F:NAD+ nucleosidase activity; P:single fertilization; F:transferase activity; F:hydrolase activity; C:cytoplasmic vesicle; F:NAD(P)+ nucleosidase activity; F:NAD+ nucleotidase, cyclic ADP-ribose generating			IPR003193 (PFAM); G3DSA:1.20.82.10 (GENE3D); G3DSA:3.40.50.720 (GENE3D); IPR003193 (PANTHER); PTHR10912:SF7 (PANTHER); SSF52309 (SUPERFAMILY)	F:GO:0003953	F:NAD+ nucleosidase activity	108.625	6.76321	0.000452275
TRINITY_DN96427_c0_g1_i12	3h														105.506	6.72118	0.000826844
TRINITY_DN99481_c2_g1_i7	3h	Polycomb protein eed	1794	8	0.0	85.66	27	P:GO:0000122; F:GO:0000978; C:GO:0001739; F:GO:0003682; F:GO:0005515; C:GO:0005634; C:GO:0005654; C:GO:0005694; C:GO:0005829; P:GO:0006325; P:GO:0006349; P:GO:0006351; P:GO:0006355; P:GO:0016571; P:GO:0021510; C:GO:0035098; F:GO:0042054; F:GO:0042802; C:GO:0045120; P:GO:0045814; P:GO:0045892; F:GO:0046976; P:GO:0061087; P:GO:0070317; P:GO:0070734; P:GO:1990830; P:GO:2000011	P:negative regulation of transcription by RNA polymerase II; F:RNA polymerase II proximal promoter sequence-specific DNA binding; C:sex chromatin; F:chromatin binding; F:protein binding; C:nucleus; C:nucleoplasm; C:chromosome; C:cytosol; P:chromatin organization; P:regulation of gene expression by genetic imprinting; P:transcription, DNA-templated; P:regulation of transcription, DNA-templated; P:…			IPR020472 (PRINTS); IPR001680 (PFAM); IPR015943 (G3DSA:2.130.10.GENE3D); PTHR10253:SF5 (PANTHER); IPR037352 (PANTHER); IPR019775 (PROSITE_PATTERNS); IPR019775 (PROSITE_PATTERNS); IPR017986 (PROSITE_PROFILES); IPR017986 (PROSITE_PROFILES); IPR001680 (PROSITE_PROFILES); IPR001680 (PROSITE_PROFILES); IPR036322 (SUPERFAMILY)	F:GO:0005515; P:GO:0016571; C:GO:0035098	F:protein binding; P:histone methylation; C:ESC/E(Z) complex	102.185	6.67504	0.000634918
TRINITY_DN97564_c0_g1_i2	3h														101.563	6.66623	0.0320414
TRINITY_DN89939_c0_g1_i1	3h	adenosine receptor A2b-like	2359	15	0.0	59.45						IPR000276 (PRINTS); G3DSA:1.20.1070.10 (GENE3D); IPR000276 (PFAM); PTHR24249:SF372 (PANTHER); PTHR24249 (PANTHER); IPR000276 (PROSITE_PATTERNS); IPR017452 (PROSITE_PROFILES); cd00637 (CDD); SSF81321 (SUPERFAMILY)	F:GO:0004930; P:GO:0007186; C:GO:0016021	F:G-protein coupled receptor activity; P:G-protein coupled receptor signaling pathway; C:integral component of membrane	97.3808	6.60557	0.000928247
TRINITY_DN95096_c0_g1_i8	3h	neuropeptide FF receptor 2-like	1561	6	3.42995E-171	66.04						IPR000276 (PRINTS); G3DSA:1.20.1070.10 (GENE3D); IPR000276 (PFAM); PTHR24246 (PANTHER); PTHR24246:SF27 (PANTHER); IPR017452 (PROSITE_PROFILES); cd00637 (CDD); SSF81321 (SUPERFAMILY)	F:GO:0004930; P:GO:0007186; C:GO:0016021	F:G-protein coupled receptor activity; P:G-protein coupled receptor signaling pathway; C:integral component of membrane	97.2415	6.6035	0.00105741
TRINITY_DN93647_c1_g2_i13	3h	collagen alpha-1(XI) chain-like	2238	2	1.88301E-31	95.85						IPR008160 (PFAM); mobidb-lite (MOBIDB_LITE); PTHR44092 (PANTHER)	no GO terms	no GO terms	94.2754	6.55881	0.00380795
TRINITY_DN102654_c5_g1_i16	3h	CUB and sushi domain-containing protein 3	1228	16	3.58773E-134	83.98	8	F:GO:0004252; C:GO:0005576; P:GO:0006508; P:GO:0006956; P:GO:0006958; F:GO:0008233; F:GO:0008236; F:GO:0016787	F:serine-type endopeptidase activity; C:extracellular region; P:proteolysis; P:complement activation; P:complement activation, classical pathway; F:peptidase activity; F:serine-type peptidase activity; F:hydrolase activity			IPR001314 (PRINTS); G3DSA:2.40.10.10 (GENE3D); IPR001254 (PFAM); G3DSA:2.40.10.10 (GENE3D); PTHR44081 (PANTHER); PTHR44081:SF1 (PANTHER); IPR018114 (PROSITE_PATTERNS); IPR033116 (PROSITE_PATTERNS); IPR001254 (PROSITE_PROFILES); IPR001254 (CDD); IPR009003 (SUPERFAMILY)	F:GO:0004252; P:GO:0006508	F:serine-type endopeptidase activity; P:proteolysis	91.3535	6.51339	0.00737468
TRINITY_DN97493_c3_g1_i1	3h	neuropeptide FF receptor 2-like	2568	12	0.0	72.41						IPR000276 (PRINTS); G3DSA:1.20.1070.10 (GENE3D); IPR000276 (PFAM); PTHR43916 (PANTHER); PTHR43916:SF6 (PANTHER); IPR000276 (PROSITE_PATTERNS); IPR017452 (PROSITE_PROFILES); cd00637 (CDD); SSF81321 (SUPERFAMILY)	F:GO:0004930; P:GO:0007186; C:GO:0016021	F:G-protein coupled receptor activity; P:G-protein coupled receptor signaling pathway; C:integral component of membrane	91.302	6.51257	0.00197527
TRINITY_DN88904_c1_g1_i7	3h	C-type mannose receptor 2	3374	2	0.0	75.07						Coil (COILS); mobidb-lite (MOBIDB_LITE); mobidb-lite (MOBIDB_LITE); PTHR36963 (PANTHER)	no GO terms	no GO terms	88.1278	6.46153	0.0334102
TRINITY_DN102005_c1_g1_i2	3h	Betaine--homocysteine S-methyltransferase 1	2123	1	0.0	91.68						no IPS match	no IPS match	no IPS match	88.1047	6.46115	0.0456896
TRINITY_DN85218_c0_g1_i2	3h														86.7871	6.43941	0.00551363
TRINITY_DN96120_c0_g2_i4	3h	protein transport protein Sec24A-like	2046	4	0.0	88.03						IPR006895 (PFAM); IPR012990 (PFAM); G3DSA:2.60.40.1670 (GENE3D); IPR036465 (G3DSA:3.40.50.GENE3D); IPR006896 (PFAM); G3DSA:2.30.30.380 (GENE3D); IPR029006 (G3DSA:3.40.20.GENE3D); IPR006900 (PFAM); G3DSA:1.20.120.730 (GENE3D); mobidb-lite (MOBIDB_LITE); PTHR13803 (PANTHER); PTHR13803:SF7 (PANTHER); cd01479 (CDD); SSF81995 (SUPERFAMILY); IPR036465 (SUPERFAMILY); IPR036175 (SUPERFAMILY); IPR036174 (…	P:GO:0006886; P:GO:0006888; F:GO:0008270; C:GO:0030127	P:intracellular protein transport; P:ER to Golgi vesicle-mediated transport; F:zinc ion binding; C:COPII vesicle coat	80.8488	6.33715	0.000351983
TRINITY_DN93940_c3_g1_i1	3h	protein unc-45 homolog A-like	4338	4	0.0	84.72						Coil (COILS); IPR024660 (PFAM); IPR011990 (G3DSA:1.25.40.GENE3D); IPR011989 (G3DSA:1.25.10.GENE3D); PTHR22904:SF275 (PANTHER); PTHR22904 (PANTHER); IPR013026 (PROSITE_PROFILES); IPR019734 (PROSITE_PROFILES); IPR019734 (PROSITE_PROFILES); IPR019734 (PROSITE_PROFILES); IPR016024 (SUPERFAMILY); IPR011990 (SUPERFAMILY)	F:GO:0005488; F:GO:0005515	F:binding; F:protein binding	80.3448	6.32813	6.33983e-06
TRINITY_DN98903_c3_g1_i5	3h	tolloid-like protein 2	2346	7	8.76016E-34	49.39	3	F:GO:0005509; C:GO:0016020; C:GO:0016021	F:calcium ion binding; C:membrane; C:integral component of membrane			IPR000859 (PFAM); IPR035914 (G3DSA:2.60.120.GENE3D); IPR035914 (G3DSA:2.60.120.GENE3D); IPR000859 (PROSITE_PROFILES); IPR000859 (PROSITE_PROFILES); IPR000859 (CDD); IPR000859 (CDD); IPR035914 (SUPERFAMILY); IPR035914 (SUPERFAMILY)	no GO terms	no GO terms	76.3037	6.25368	0.00193918
TRINITY_DN97301_c0_g1_i9	3h														74.8571	6.22607	1.78873e-05
TRINITY_DN99436_c1_g1_i10	3h	Tyrosine kinase receptor Cad96Ca	4340	11	0.0	78.18	21	F:GO:0000166; F:GO:0004672; F:GO:0004713; F:GO:0004714; F:GO:0005509; F:GO:0005524; C:GO:0005887; P:GO:0006468; P:GO:0007030; P:GO:0007156; C:GO:0016020; C:GO:0016021; F:GO:0016301; P:GO:0016310; P:GO:0016339; F:GO:0016740; P:GO:0018108; P:GO:0042060; C:GO:0045177; P:GO:0045792; P:GO:0090303	F:nucleotide binding; F:protein kinase activity; F:protein tyrosine kinase activity; F:transmembrane receptor protein tyrosine kinase activity; F:calcium ion binding; F:ATP binding; C:integral component of plasma membrane; P:protein phosphorylation; P:Golgi organization; P:homophilic cell adhesion via plasma membrane adhesion molecules; C:membrane; C:integral component of membrane; F:kinase activ…			IPR001245 (PRINTS); IPR013783 (G3DSA:2.60.40.GENE3D); G3DSA:3.30.200.20 (GENE3D); IPR013098 (PFAM); IPR013783 (G3DSA:2.60.40.GENE3D); IPR013151 (PFAM); IPR001245 (PFAM); IPR013783 (G3DSA:2.60.40.GENE3D); PF13927 (PFAM); G3DSA:1.10.510.10 (GENE3D); IPR003961 (PFAM); PIRSF000615 (PIRSF); IPR013783 (G3DSA:2.60.40.GENE3D); mobidb-lite (MOBIDB_LITE); mobidb-lite (MOBIDB_LITE); PTHR24416 (PANTHER); PTH…	F:GO:0004672; F:GO:0005515; F:GO:0005524; P:GO:0006468	F:protein kinase activity; F:protein binding; F:ATP binding; P:protein phosphorylation	65.5971	6.03556	0.000554088
TRINITY_DN96829_c2_g2_i10	3h														63.0643	5.97875	0.000336603
TRINITY_DN100633_c2_g2_i10	3h	Zinc finger protein with KRAB and SCAN domains 8	3047	11	0.0	68.69	6	F:GO:0003676; F:GO:0003700; C:GO:0005575; C:GO:0005622; P:GO:0006355; F:GO:0046872	F:nucleic acid binding; F:DNA-binding transcription factor activity; C:cellular_component; C:intracellular; P:regulation of transcription, DNA-templated; F:metal ion binding			PF00096 (PFAM); G3DSA:3.30.160.60 (GENE3D); PF13912 (PFAM); G3DSA:3.30.160.60 (GENE3D); G3DSA:3.30.160.60 (GENE3D); G3DSA:3.30.160.60 (GENE3D); G3DSA:3.30.160.60 (GENE3D); mobidb-lite (MOBIDB_LITE); mobidb-lite (MOBIDB_LITE); mobidb-lite (MOBIDB_LITE); mobidb-lite (MOBIDB_LITE); mobidb-lite (MOBIDB_LITE); IPR013087 (PROSITE_PATTERNS); IPR013087 (PROSITE_PATTERNS); IPR013087 (PROSITE_PATTERNS); IP…	F:GO:0003676	F:nucleic acid binding	54.2593	5.7618	0.000248657
TRINITY_DN97499_c0_g1_i12	3h	protein PAT1 homolog 1-like	2354	7	0.0	67.39						Coil (COILS); IPR019167 (PFAM); mobidb-lite (MOBIDB_LITE); mobidb-lite (MOBIDB_LITE); mobidb-lite (MOBIDB_LITE); PTHR21551 (PANTHER)	no GO terms	no GO terms	46.7807	5.54784	0.00121606
TRINITY_DN102048_c0_g1_i9	3h	polycystic kidney disease protein 1-like 2	8308	9	0.0	64.64	3	F:GO:0005509; C:GO:0016020; C:GO:0016021	F:calcium ion binding; C:membrane; C:integral component of membrane			IPR003915 (PRINTS); IPR001024 (PFAM); G3DSA:2.60.220.50 (GENE3D); IPR002859 (PFAM); IPR013122 (PFAM); IPR000421 (PFAM); IPR008979 (G3DSA:2.60.120.GENE3D); G3DSA:2.60.60.20 (GENE3D); IPR000203 (PFAM); mobidb-lite (MOBIDB_LITE); mobidb-lite (MOBIDB_LITE); PTHR10877:SF150 (PANTHER); PTHR10877 (PANTHER); IPR000203 (PROSITE_PROFILES); IPR000421 (PROSITE_PROFILES); IPR001024 (PROSITE_PROFILES); IPR0363…	F:GO:0005509; F:GO:0005515; C:GO:0016020	F:calcium ion binding; F:protein binding; C:membrane	45.1707	5.49732	0.00720055
TRINITY_DN93864_c0_g1_i6	3h	rho-related protein racA-like	4361	10	0.0	62.13	5	F:GO:0000166; F:GO:0003924; F:GO:0005525; C:GO:0005622; P:GO:0007264	F:nucleotide binding; F:GTPase activity; F:GTP binding; C:intracellular; P:small GTPase mediated signal transduction			G3DSA:3.30.710.10 (GENE3D); IPR000210 (PFAM); G3DSA:3.30.710.10 (GENE3D); IPR000210 (PROSITE_PROFILES); IPR000210 (PROSITE_PROFILES); IPR011333 (SUPERFAMILY); IPR011333 (SUPERFAMILY)	F:GO:0005515	F:protein binding	45.003	5.49195	8.39778e-05
TRINITY_DN98122_c0_g1_i2	3h	tolloid-like protein 2	4262	6	0.0	51.57	8	F:GO:0004222; F:GO:0005509; P:GO:0006508; F:GO:0008233; F:GO:0008237; F:GO:0008270; F:GO:0016787; F:GO:0046872	F:metalloendopeptidase activity; F:calcium ion binding; P:proteolysis; F:peptidase activity; F:metallopeptidase activity; F:zinc ion binding; F:hydrolase activity; F:metal ion binding			IPR035914 (G3DSA:2.60.120.GENE3D); IPR035914 (G3DSA:2.60.120.GENE3D); IPR000859 (PFAM); IPR001881 (PFAM); G3DSA:2.10.25.10 (GENE3D); PF14670 (PFAM); G3DSA:2.10.25.10 (GENE3D); IPR035914 (G3DSA:2.60.120.GENE3D); G3DSA:2.10.25.10 (GENE3D); PTHR43978:SF2 (PANTHER); PTHR43978:SF2 (PANTHER); PTHR43978 (PANTHER); PTHR43978 (PANTHER); PTHR43978:SF2 (PANTHER); IPR000152 (PROSITE_PATTERNS); IPR013032 (PRO…	F:GO:0005509	F:calcium ion binding	37.2748	5.22013	0.00872404
TRINITY_DN100321_c6_g1_i7	3h	protein RCC2-like	4516	8	0.0	81.12						IPR000408 (PRINTS); IPR000408 (PFAM); IPR009091 (G3DSA:2.130.10.GENE3D); PTHR22870:SF257 (PANTHER); PTHR22870 (PANTHER); IPR000408 (PROSITE_PATTERNS); IPR000408 (PROSITE_PATTERNS); IPR000408 (PROSITE_PROFILES); IPR000408 (PROSITE_PROFILES); IPR000408 (PROSITE_PROFILES); IPR000408 (PROSITE_PROFILES); IPR000408 (PROSITE_PROFILES); IPR009091 (SUPERFAMILY)	no GO terms	no GO terms	33.2171	5.05385	0.0108669
TRINITY_DN97795_c0_g1_i1	3h	cadherin-like and PC-esterase domain-containing protein 1	2640	8	0.0	86.89						IPR004344 (PFAM); G3DSA:3.30.470.20 (GENE3D); mobidb-lite (MOBIDB_LITE); PTHR14776 (PANTHER)	P:GO:0006464	P:cellular protein modification process	32.1418	5.00638	0.000991164
TRINITY_DN92745_c0_g2_i6	3h														31.4918	4.9769	0.00762207
TRINITY_DN98943_c0_g1_i9	3h	Protocadherin Fat 4	2310	10	0.0	66.35	11	F:GO:0003674; F:GO:0005509; C:GO:0005886; C:GO:0005887; P:GO:0007155; P:GO:0007156; P:GO:0007267; P:GO:0007399; C:GO:0016020; C:GO:0016021; F:GO:0046872	F:molecular_function; F:calcium ion binding; C:plasma membrane; C:integral component of plasma membrane; P:cell adhesion; P:homophilic cell adhesion via plasma membrane adhesion molecules; P:cell-cell signaling; P:nervous system development; C:membrane; C:integral component of membrane; F:metal ion binding			IPR002126 (PRINTS); IPR002126 (PFAM); G3DSA:2.60.40.60 (GENE3D); G3DSA:2.60.40.60 (GENE3D); G3DSA:2.60.40.60 (GENE3D); PTHR24028 (PANTHER); IPR020894 (PROSITE_PATTERNS); PS50268 (PROSITE_PROFILES); PS50268 (PROSITE_PROFILES); PS50268 (PROSITE_PROFILES); cd11304 (CDD); cd11304 (CDD); cd11304 (CDD); IPR015919 (SUPERFAMILY); IPR015919 (SUPERFAMILY); IPR015919 (SUPERFAMILY)	F:GO:0005509; C:GO:0005886; P:GO:0007155; P:GO:0007156; C:GO:0016020	F:calcium ion binding; C:plasma membrane; P:cell adhesion; P:homophilic cell adhesion via plasma membrane adhesion molecules; C:membrane	31.0272	4.95546	0.0113564
TRINITY_DN94657_c0_g1_i8	3h	sideroflexin-1 isoform X3	2664	3	0.0	89.11						IPR004686 (TIGRFAM); IPR004686 (PFAM); PTHR11153:SF8 (PANTHER); IPR004686 (PANTHER)	P:GO:0006811; F:GO:0015075; C:GO:0016020; P:GO:0055085	P:ion transport; F:ion transmembrane transporter activity; C:membrane; P:transmembrane transport	26.132	4.70775	0.0446766
TRINITY_DN95779_c3_g2_i6	3h	bone morphogenetic protein 2-like	2442	12	0.0	68.61	3	C:GO:0005576; F:GO:0008083; P:GO:0010469	C:extracellular region; F:growth factor activity; P:regulation of signaling receptor activity			G3DSA:2.60.120.970 (GENE3D); IPR029034 (G3DSA:2.10.90.GENE3D); IPR001111 (PFAM); IPR001839 (PFAM); mobidb-lite (MOBIDB_LITE); PTHR11848:SF143 (PANTHER); IPR015615 (PANTHER); IPR017948 (PROSITE_PATTERNS); IPR001839 (PROSITE_PROFILES); IPR029034 (SUPERFAMILY)	F:GO:0008083	F:growth factor activity	21.3979	4.41939	0.0302895
TRINITY_DN97919_c2_g3_i2	3h														21.0352	4.39473	0.014476
TRINITY_DN97146_c0_g1_i5	3h	transcription intermediary factor 1-beta-like	2601	2	0.0	79.95						IPR001841 (PFAM); IPR013783 (G3DSA:2.60.40.GENE3D); IPR013083 (G3DSA:3.30.40.GENE3D); IPR000315 (PFAM); mobidb-lite (MOBIDB_LITE); IPR017907 (PROSITE_PATTERNS); IPR000315 (PROSITE_PROFILES); IPR003961 (PROSITE_PROFILES); IPR000315 (PROSITE_PROFILES); IPR001841 (PROSITE_PROFILES); IPR000315 (CDD); IPR003961 (CDD); SSF57850 (SUPERFAMILY); IPR036116 (SUPERFAMILY); SSF57845 (SUPERFAMILY)	F:GO:0005515; C:GO:0005622; F:GO:0008270	F:protein binding; C:intracellular; F:zinc ion binding	17.3114	4.11365	0.000242258
TRINITY_DN91468_c0_g1_i10	3h	prostaglandin E2 receptor EP2 subtype-like	1456	2	0.0	85.42						G3DSA:1.20.1070.10 (GENE3D); mobidb-lite (MOBIDB_LITE); mobidb-lite (MOBIDB_LITE); mobidb-lite (MOBIDB_LITE); SSF81321 (SUPERFAMILY)	no GO terms	no GO terms	14.1812	3.82591	0.00247639
TRINITY_DN98550_c3_g1_i5	3h														6.49338	2.69897	1.10306e-05
TRINITY_DN97002_c5_g1_i2	3h														5.28701	2.40245	0.00203722
TRINITY_DN92679_c0_g1_i2	3h	Serine/arginine-rich splicing factor 2	2061	8	1.34569E-63	86.9	3	F:GO:0003676; F:GO:0003723; P:GO:0043484	F:nucleic acid binding; F:RNA binding; P:regulation of RNA splicing			IPR012677 (G3DSA:3.30.70.GENE3D); IPR000504 (PFAM); mobidb-lite (MOBIDB_LITE); PTHR23147 (PANTHER); PTHR23147:SF12 (PANTHER); IPR000504 (PROSITE_PROFILES); cd12311 (CDD); IPR035979 (SUPERFAMILY)	F:GO:0003676	F:nucleic acid binding	4.47367	2.16146	0.0183669
TRINITY_DN93722_c0_g1_i1	3h	AT-rich interactive domain-containing protein 3C-like isoform X2	2859	10	0.0	82.76						IPR036431 (G3DSA:1.10.150.GENE3D); IPR001606 (PFAM); mobidb-lite (MOBIDB_LITE); mobidb-lite (MOBIDB_LITE); mobidb-lite (MOBIDB_LITE); mobidb-lite (MOBIDB_LITE); PTHR15348 (PANTHER); PTHR15348:SF1 (PANTHER); IPR001606 (PROSITE_PROFILES); IPR023334 (PROSITE_PROFILES); IPR036431 (SUPERFAMILY)	F:GO:0003677	F:DNA binding	4.20415	2.07181	0.0299035
TRINITY_DN101013_c1_g1_i3	3h	E3 ubiquitin-protein ligase UBR5-like	4387	11	0.0	81.91	30	P:GO:0000209; F:GO:0003723; F:GO:0004842; F:GO:0005515; C:GO:0005634; C:GO:0005654; C:GO:0005737; C:GO:0005829; P:GO:0006281; P:GO:0006974; F:GO:0008270; P:GO:0010628; P:GO:0016567; F:GO:0016740; F:GO:0016874; F:GO:0019904; P:GO:0031647; C:GO:0032991; P:GO:0033160; F:GO:0034450; F:GO:0043130; F:GO:0046872; C:GO:0048471; P:GO:0050847; F:GO:0061630; P:GO:0070936; P:GO:0090263; P:GO:1901315; P:GO:19…	P:protein polyubiquitination; F:RNA binding; F:ubiquitin-protein transferase activity; F:protein binding; C:nucleus; C:nucleoplasm; C:cytoplasm; C:cytosol; P:DNA repair; P:cellular response to DNA damage stimulus; F:zinc ion binding; P:positive regulation of gene expression; P:protein ubiquitination; F:transferase activity; F:ligase activity; F:protein domain specific binding; P:regulation of pro…			IPR000569 (PFAM); IPR002004 (PFAM); G3DSA:3.30.2160.10 (GENE3D); G3DSA:3.30.2410.10 (GENE3D); G3DSA:1.10.1900.10 (GENE3D); G3DSA:3.90.1750.10 (GENE3D); mobidb-lite (MOBIDB_LITE); mobidb-lite (MOBIDB_LITE); mobidb-lite (MOBIDB_LITE); mobidb-lite (MOBIDB_LITE); mobidb-lite (MOBIDB_LITE); mobidb-lite (MOBIDB_LITE); mobidb-lite (MOBIDB_LITE); PTHR11254 (PANTHER); PTHR11254:SF402 (PANTHER); IPR002004 …	F:GO:0003723; F:GO:0004842	F:RNA binding; F:ubiquitin-protein transferase activity	3.07016	1.61832	0.0352742
TRINITY_DN96869_c0_g1_i11	3h	hemicentin-1-like isoform X1	4828	11	0.0	68.04	2	C:GO:0016020; C:GO:0016021	C:membrane; C:integral component of membrane			IPR013783 (G3DSA:2.60.40.GENE3D); IPR007110 (PFAM); IPR013783 (G3DSA:2.60.40.GENE3D); IPR013783 (G3DSA:2.60.40.GENE3D); IPR013098 (PFAM); G3DSA:2.60.40.4100 (GENE3D); IPR003961 (PFAM); IPR013783 (G3DSA:2.60.40.GENE3D); IPR001507 (PFAM); IPR013783 (G3DSA:2.60.40.GENE3D); G3DSA:2.60.40.3210 (GENE3D); IPR013783 (G3DSA:2.60.40.GENE3D); IPR013783 (G3DSA:2.60.40.GENE3D); IPR013783 (G3DSA:2.60.40.GENE3D…	F:GO:0005515	F:protein binding	2.54995	1.35047	0.00457303
TRINITY_DN98491_c1_g1_i5	3h	inner nuclear membrane protein Man1-like	2997	6	0.0	64.89	8	P:GO:0001525; F:GO:0003676; C:GO:0005637; C:GO:0005639; P:GO:0006997; C:GO:0016020; C:GO:0016021; P:GO:1902531	P:angiogenesis; F:nucleic acid binding; C:nuclear inner membrane; C:integral component of nuclear inner membrane; P:nucleus organization; C:membrane; C:integral component of membrane; P:regulation of intracellular signal transduction			IPR011015 (G3DSA:1.10.720.GENE3D); IPR012677 (G3DSA:3.30.70.GENE3D); IPR018996 (PFAM); IPR003887 (PFAM); G3DSA:1.10.10.1180 (GENE3D); mobidb-lite (MOBIDB_LITE); mobidb-lite (MOBIDB_LITE); PTHR13428 (PANTHER); PTHR13428 (PANTHER); IPR034997 (PTHR13428:PANTHER); IPR034997 (PTHR13428:PANTHER); IPR003887 (PROSITE_PROFILES); cd12934 (CDD); IPR034394 (CDD); IPR011015 (SUPERFAMILY); IPR035979 (SUPERFAMI…	P:GO:0001525; F:GO:0003676; C:GO:0005637; C:GO:0005639; P:GO:0006997; P:GO:1902531	P:angiogenesis; F:nucleic acid binding; C:nuclear inner membrane; C:integral component of nuclear inner membrane; P:nucleus organization; P:regulation of intracellular signal transduction	-2.7453	-1.45696	0.0227418
TRINITY_DN97752_c2_g2_i2	3h	Protein canopy 4	1913	7	4.34491E-151	56.06						mobidb-lite (MOBIDB_LITE)	no GO terms	no GO terms	-4.03754	-2.01348	0.031576
TRINITY_DN90333_c0_g1_i2	3h	extracellular calcium-sensing receptor-like	3630	13	0.0	64.36						IPR000337 (PRINTS); IPR001828 (PFAM); IPR017978 (PFAM); G3DSA:3.40.50.2300 (GENE3D); G3DSA:3.40.50.2300 (GENE3D); IPR011500 (PFAM); IPR038550 (G3DSA:2.10.50.GENE3D); PTHR24060:SF116 (PANTHER); PTHR24060 (PANTHER); IPR017978 (PROSITE_PROFILES); cd13953 (CDD); IPR028082 (SUPERFAMILY)	F:GO:0004930; P:GO:0007186; C:GO:0016021	F:G-protein coupled receptor activity; P:G-protein coupled receptor signaling pathway; C:integral component of membrane	-4.2963	-2.10309	0.0129558
TRINITY_DN101580_c5_g1_i2	3h	eukaryotic translation initiation factor 2 alpha kinase	983	1	3.16971E-25	60.44	7	F:GO:0003743; F:GO:0004672; F:GO:0005524; P:GO:0006413; P:GO:0006468; F:GO:0016301; P:GO:0016310	F:translation initiation factor activity; F:protein kinase activity; F:ATP binding; P:translational initiation; P:protein phosphorylation; F:kinase activity; P:phosphorylation			IPR002477 (PFAM); IPR036366 (G3DSA:1.10.101.GENE3D); IPR036365 (SUPERFAMILY)	no GO terms	no GO terms	-5.02775	-2.32991	0.0232645
TRINITY_DN94443_c0_g4_i1	3h	guanylate cyclase soluble subunit beta-1-like	1343	10	3.09135E-119	74.89	9	F:GO:0000166; F:GO:0004383; C:GO:0005622; P:GO:0006182; P:GO:0009190; F:GO:0016829; F:GO:0016849; F:GO:0020037; P:GO:0035556	F:nucleotide binding; F:guanylate cyclase activity; C:intracellular; P:cGMP biosynthetic process; P:cyclic nucleotide biosynthetic process; F:lyase activity; F:phosphorus-oxygen lyase activity; F:heme binding; P:intracellular signal transduction			IPR011644 (PFAM); IPR038158 (G3DSA:3.90.1520.GENE3D); mobidb-lite (MOBIDB_LITE); PTHR11920:SF357 (PANTHER); PTHR11920 (PANTHER); IPR024096 (SUPERFAMILY)	F:GO:0020037	F:heme binding	-6.0678	-2.60117	0.0168818
TRINITY_DN96089_c0_g1_i10	3h	ephrin type-A receptor 4-B-like isoform X1	1584	14	0.0	86.41						G3DSA:2.10.50.10 (GENE3D); IPR008979 (G3DSA:2.60.120.GENE3D); IPR013783 (G3DSA:2.60.40.GENE3D); IPR001090 (PFAM); mobidb-lite (MOBIDB_LITE); PTHR24416:SF337 (PANTHER); PTHR24416 (PANTHER); IPR001090 (PROSITE_PROFILES); IPR003961 (PROSITE_PROFILES); IPR003961 (CDD); IPR036116 (SUPERFAMILY); IPR009030 (SUPERFAMILY)	F:GO:0005515	F:protein binding	-7.35446	-2.87862	0.00556537
TRINITY_DN99349_c2_g3_i2	3h	LINE-1 retrotransposable element ORF2 protein	4843	5	1.28705E-167	71.55						Coil (COILS); IPR001611 (PFAM); IPR032675 (G3DSA:3.80.10.GENE3D); mobidb-lite (MOBIDB_LITE); mobidb-lite (MOBIDB_LITE); PTHR45213 (PANTHER); IPR001611 (PROSITE_PROFILES); IPR001611 (PROSITE_PROFILES); IPR001611 (PROSITE_PROFILES); IPR001611 (PROSITE_PROFILES); IPR001611 (PROSITE_PROFILES); SSF52058 (SUPERFAMILY)	F:GO:0005515	F:protein binding	-7.53154	-2.91295	0.00559933
TRINITY_DN98199_c0_g1_i2	3h														-7.83893	-2.97066	0.0482613
TRINITY_DN101541_c1_g2_i13	3h	anoctamin-7-like	5028	6	0.0	88.48						IPR007632 (PFAM); IPR032394 (PFAM); mobidb-lite (MOBIDB_LITE); IPR031296 (PTHR12308:PANTHER); IPR007632 (PANTHER)	F:GO:0046983; P:GO:0061588	F:protein dimerization activity; P:calcium activated phospholipid scrambling	-8.85649	-3.14674	4.48403e-05
TRINITY_DN100331_c0_g6_i1	3h	inverted formin-2-like isoform X1	1496	4	0.0	97.52						Coil (COILS); Coil (COILS); mobidb-lite (MOBIDB_LITE); mobidb-lite (MOBIDB_LITE); mobidb-lite (MOBIDB_LITE)	no GO terms	no GO terms	-9.56399	-3.25761	0.000142889
TRINITY_DN92810_c0_g6_i2	3h	mucin-like protein	2261	17	0.0	75.12						IPR001846 (PFAM); IPR000859 (PFAM); IPR035914 (G3DSA:2.60.120.GENE3D); IPR003886 (PFAM); IPR005533 (PFAM); IPR013783 (G3DSA:2.60.40.GENE3D); PTHR13802 (PANTHER); PTHR13802:SF52 (PANTHER); PTHR13802:SF52 (PANTHER); IPR001846 (PROSITE_PROFILES); IPR003886 (PROSITE_PROFILES); IPR000859 (PROSITE_PROFILES); IPR005533 (PROSITE_PROFILES); IPR003961 (CDD); IPR000859 (CDD); IPR036116 (SUPERFAMILY); IPR035…	F:GO:0005515; P:GO:0007160	F:protein binding; P:cell-matrix adhesion	-9.91304	-3.30933	0.036639
TRINITY_DN99651_c1_g4_i2	3h	Adhesion G-protein coupled receptor G4	1677	2	6.56543E-10	42.01						IPR001212 (PFAM); IPR001212 (PROSITE_PATTERNS); IPR001212 (PROSITE_PROFILES); IPR036024 (SUPERFAMILY)	F:GO:0005044; P:GO:0006955; F:GO:0030247	F:scavenger receptor activity; P:immune response; F:polysaccharide binding	-12.3697	-3.62874	0.0331311
TRINITY_DN99541_c3_g2_i5	3h	protein rolling stone-like	1190	16	0.0	57.49						PTHR12242 (PANTHER); PTHR12242:SF1 (PANTHER)	no GO terms	no GO terms	-13.6565	-3.77152	0.0385106
TRINITY_DN93884_c3_g2_i12	3h	receptor-type tyrosine-protein phosphatase epsilon-like	531	12	3.66972E-114	89.73						IPR029021 (G3DSA:3.90.190.GENE3D); IPR000242 (PFAM); PTHR19134 (PANTHER); IPR000242 (PROSITE_PROFILES); IPR029021 (SUPERFAMILY)	F:GO:0004725; P:GO:0006470	F:protein tyrosine phosphatase activity; P:protein dephosphorylation	-14.6805	-3.87583	0.000245344
TRINITY_DN101011_c1_g2_i1	3h	E3 ubiquitin-protein ligase TRIM71-like	1447	20	6.35325E-129	75.05						IPR027370 (PFAM); G3DSA:3.30.40.200 (GENE3D); IPR013083 (G3DSA:3.30.40.GENE3D); PTHR43989 (PANTHER); IPR017907 (PROSITE_PATTERNS); IPR001841 (PROSITE_PROFILES); IPR037278 (SUPERFAMILY); SSF57850 (SUPERFAMILY)	no GO terms	no GO terms	-15.693	-3.97205	0.0284201
TRINITY_DN102398_c6_g3_i3	3h	ATP-dependent DNA helicase PIF1	2708	3	2.45636E-14	55.06	18	C:GO:0000148; F:GO:0000166; P:GO:0000723; F:GO:0003678; F:GO:0003843; F:GO:0004386; F:GO:0005524; P:GO:0006075; P:GO:0006281; P:GO:0006310; P:GO:0006974; C:GO:0016020; C:GO:0016021; F:GO:0016491; F:GO:0016757; F:GO:0016787; P:GO:0032508; P:GO:0055114	C:1,3-beta-D-glucan synthase complex; F:nucleotide binding; P:telomere maintenance; F:DNA helicase activity; F:1,3-beta-D-glucan synthase activity; F:helicase activity; F:ATP binding; P:(1->3)-beta-D-glucan biosynthetic process; P:DNA repair; P:DNA recombination; P:cellular response to DNA damage stimulus; C:membrane; C:integral component of membrane; F:oxidoreductase activity; F:transferase acti…			no IPS match	no IPS match	no IPS match	-15.8834	-3.98945	0.000138025
TRINITY_DN102711_c2_g2_i6	3h	receptor-type tyrosine-protein phosphatase epsilon-like	412	7	1.19551E-53	87.01						IPR000242 (PFAM); IPR029021 (G3DSA:3.90.190.GENE3D); PTHR19134 (PANTHER); PTHR19134:SF447 (PANTHER); IPR000242 (PROSITE_PROFILES); IPR029021 (SUPERFAMILY)	F:GO:0004725; P:GO:0006470	F:protein tyrosine phosphatase activity; P:protein dephosphorylation	-16.2341	-4.02096	0.0446766
TRINITY_DN99155_c3_g1_i4	3h	extracellular calcium-sensing receptor-like	3746	14	0.0	58.21						IPR000337 (PRINTS); IPR001828 (PFAM); IPR011500 (PFAM); G3DSA:3.40.50.2300 (GENE3D); G3DSA:3.40.50.2300 (GENE3D); IPR038550 (G3DSA:2.10.50.GENE3D); IPR017978 (PFAM); PTHR24060 (PANTHER); PTHR24060:SF116 (PANTHER); IPR017978 (PROSITE_PROFILES); cd13953 (CDD); IPR028082 (SUPERFAMILY)	F:GO:0004930; P:GO:0007186; C:GO:0016021	F:G-protein coupled receptor activity; P:G-protein coupled receptor signaling pathway; C:integral component of membrane	-18.5389	-4.21249	0.0146278
TRINITY_DN94669_c1_g1_i2	3h	zinc metalloproteinase nas-1-like	2385	3	1.76456E-4	49.35	1	F:GO:0030246	F:carbohydrate binding			G3DSA:2.60.120.740 (GENE3D); IPR000922 (PFAM); mobidb-lite (MOBIDB_LITE); PTHR44383 (PANTHER); IPR000922 (PROSITE_PROFILES)	F:GO:0030246	F:carbohydrate binding	-18.5627	-4.21433	0.0406689
TRINITY_DN93699_c4_g1_i2	3h	WD repeat-containing and planar cell polarity effector protein fritz	4618	6	0.0	80.92						IPR024511 (PFAM); mobidb-lite (MOBIDB_LITE); IPR024511 (PANTHER); IPR036322 (SUPERFAMILY)	F:GO:0005515	F:protein binding	-19.0728	-4.25345	0.0262498
TRINITY_DN99234_c2_g1_i3	3h	stress response protein nst1-like isoform X2	3593	3	0.0	83.95						mobidb-lite (MOBIDB_LITE); mobidb-lite (MOBIDB_LITE); mobidb-lite (MOBIDB_LITE); mobidb-lite (MOBIDB_LITE); mobidb-lite (MOBIDB_LITE); mobidb-lite (MOBIDB_LITE)	no GO terms	no GO terms	-19.0873	-4.25454	0.0184745
TRINITY_DN96965_c5_g2_i7	3h	solute carrier family 15 member 4-like	2781	9	0.0	76.89						G3DSA:1.20.1250.20 (GENE3D); IPR000109 (PFAM); IPR000109 (PANTHER); PTHR11654:SF64 (PANTHER); IPR018456 (PROSITE_PATTERNS); IPR036259 (SUPERFAMILY)	F:GO:0005215; P:GO:0006857; C:GO:0016020; F:GO:0022857; P:GO:0055085	F:transporter activity; P:oligopeptide transport; C:membrane; F:transmembrane transporter activity; P:transmembrane transport	-20.4235	-4.35216	0.03074
TRINITY_DN99765_c7_g2_i3	3h														-21.2417	-4.40883	0.00425929
TRINITY_DN91007_c0_g1_i1	3h	nematocyst outer wall antigen precursor	3449	2	4.09386E-16	52.75	1	F:GO:0030246	F:carbohydrate binding			Coil (COILS); IPR000922 (PFAM); G3DSA:2.60.120.740 (GENE3D); mobidb-lite (MOBIDB_LITE); IPR000922 (PROSITE_PROFILES)	F:GO:0030246	F:carbohydrate binding	-22.8273	-4.51269	0.0116251
TRINITY_DN101571_c0_g1_i3	3h	1-phosphatidylinositol 4,5-bisphosphate phosphodiesterase gamma-1	5535	8	0.0	84.39	11	F:GO:0004435; F:GO:0004871; F:GO:0005509; C:GO:0005622; P:GO:0006629; P:GO:0007165; F:GO:0008081; P:GO:0009395; P:GO:0016042; F:GO:0016787; P:GO:0035556	F:phosphatidylinositol phospholipase C activity; F:obsolete signal transducer activity; F:calcium ion binding; C:intracellular; P:lipid metabolic process; P:signal transduction; F:phosphoric diester hydrolase activity; P:phospholipid catabolic process; P:lipid catabolic process; F:hydrolase activity; P:intracellular signal transduction			Coil (COILS); Coil (COILS); IPR001192 (PRINTS); IPR000980 (PRINTS); IPR000909 (PFAM); IPR017946 (G3DSA:3.20.20.GENE3D); IPR000008 (PFAM); G3DSA:2.30.30.40 (GENE3D); IPR001711 (PFAM); IPR000980 (PFAM); IPR035892 (G3DSA:2.60.40.GENE3D); IPR036860 (G3DSA:3.30.505.GENE3D); IPR036860 (G3DSA:3.30.505.GENE3D); IPR001452 (PFAM); IPR001192 (PANTHER); PTHR10336:SF91 (PANTHER); IPR000008 (PROSITE_PROFILES);…	F:GO:0004435; F:GO:0005515; P:GO:0006629; P:GO:0007165; F:GO:0008081; P:GO:0035556	F:phosphatidylinositol phospholipase C activity; F:protein binding; P:lipid metabolic process; P:signal transduction; F:phosphoric diester hydrolase activity; P:intracellular signal transduction	-23.8458	-4.57566	0.0262931
TRINITY_DN102711_c2_g2_i4	3h	receptor-type tyrosine-protein phosphatase epsilon-like	1261	12	0.0	80.34						IPR000242 (PRINTS); IPR000242 (PFAM); IPR029021 (G3DSA:3.90.190.GENE3D); IPR029021 (G3DSA:3.90.190.GENE3D); PTHR19134 (PANTHER); PTHR19134:SF447 (PANTHER); IPR016130 (PROSITE_PATTERNS); IPR016130 (PROSITE_PATTERNS); IPR000387 (PROSITE_PROFILES); IPR000242 (PROSITE_PROFILES); IPR000387 (PROSITE_PROFILES); IPR000242 (PROSITE_PROFILES); cd00047 (CDD); cd00047 (CDD); IPR029021 (SUPERFAMILY); IPR02902…	F:GO:0004725; P:GO:0006470; P:GO:0016311; F:GO:0016791	F:protein tyrosine phosphatase activity; P:protein dephosphorylation; P:dephosphorylation; F:phosphatase activity	-23.9436	-4.58157	3.41458e-07
TRINITY_DN94686_c3_g3_i1	3h	receptor-type tyrosine-protein phosphatase epsilon-like	625	14	8.3385E-96	87.51						IPR000242 (PRINTS); IPR000242 (PFAM); IPR029021 (G3DSA:3.90.190.GENE3D); PTHR19134 (PANTHER); IPR000242 (PROSITE_PROFILES); IPR029021 (SUPERFAMILY)	F:GO:0004725; P:GO:0006470	F:protein tyrosine phosphatase activity; P:protein dephosphorylation	-24.6458	-4.62327	0.00928978
TRINITY_DN102711_c2_g3_i1	3h	receptor-type tyrosine-protein phosphatase epsilon-like	398	13	9.01337E-74	87.1						IPR000242 (PRINTS); IPR029021 (G3DSA:3.90.190.GENE3D); IPR000242 (PFAM); PTHR19134:SF447 (PANTHER); PTHR19134 (PANTHER); IPR000242 (PROSITE_PROFILES); IPR029021 (SUPERFAMILY)	F:GO:0004725; P:GO:0006470	F:protein tyrosine phosphatase activity; P:protein dephosphorylation	-24.7692	-4.63048	0.0174859
TRINITY_DN98625_c0_g1_i1	3h	F-actin-uncapping protein LRRC16A-like isoform X4	656	4	7.75276E-32	100.0						mobidb-lite (MOBIDB_LITE)	no GO terms	no GO terms	-25.3483	-4.66382	0.044319
TRINITY_DN99095_c4_g1_i7	3h	chitobiosyldiphosphodolichol beta-mannosyltransferase-like	1556	4	0.0	85.89	1	F:GO:0016757	F:transferase activity, transferring glycosyl groups			IPR001296 (PFAM); G3DSA:3.40.50.2000 (GENE3D); IPR026051 (PANTHER); cd03816 (CDD); SSF53756 (SUPERFAMILY)	F:GO:0016757	F:transferase activity, transferring glycosyl groups	-26.9106	-4.7501	0.0023929
TRINITY_DN101810_c5_g2_i2	3h	Embryonic protein UVS.2	2350	10	7.43834E-86	59.5	8	F:GO:0004222; F:GO:0005509; P:GO:0006508; F:GO:0008233; F:GO:0008237; F:GO:0008270; F:GO:0016787; F:GO:0046872	F:metalloendopeptidase activity; F:calcium ion binding; P:proteolysis; F:peptidase activity; F:metallopeptidase activity; F:zinc ion binding; F:hydrolase activity; F:metal ion binding			IPR035914 (G3DSA:2.60.120.GENE3D); IPR000859 (PFAM); PTHR43978 (PANTHER); IPR000859 (PROSITE_PROFILES); IPR000859 (CDD); IPR035914 (SUPERFAMILY)	no GO terms	no GO terms	-27.0836	-4.75935	0.000450833
TRINITY_DN94460_c0_g1_i3	3h	Betaine--homocysteine S-methyltransferase 1	2074	1	1.69886E-99	61.36						no IPS match	no IPS match	no IPS match	-27.8586	-4.80005	0.000450833
TRINITY_DN101011_c1_g6_i1	3h	E3 ubiquitin-protein ligase TRIM71-like	1418	20	0.0	76.7						Coil (COILS); Coil (COILS); IPR011042 (G3DSA:2.120.10.GENE3D); IPR013783 (G3DSA:2.60.40.GENE3D); IPR017868 (PFAM); PTHR44028 (PANTHER); PTHR44028:SF3 (PANTHER); IPR017868 (PROSITE_PROFILES); IPR013017 (PROSITE_PROFILES); IPR013017 (PROSITE_PROFILES); IPR013017 (PROSITE_PROFILES); IPR013017 (PROSITE_PROFILES); cd05819 (CDD); IPR014756 (SUPERFAMILY); SSF101898 (SUPERFAMILY)	no GO terms	no GO terms	-28.0264	-4.80871	0.0320847
TRINITY_DN98263_c3_g1_i22	3h	atrial natriuretic peptide receptor 1-like	5625	13	0.0	73.98	13	F:GO:0000166; F:GO:0004383; F:GO:0004672; F:GO:0005524; C:GO:0005622; P:GO:0006182; P:GO:0006468; P:GO:0009190; C:GO:0016020; C:GO:0016021; F:GO:0016829; F:GO:0016849; P:GO:0035556	F:nucleotide binding; F:guanylate cyclase activity; F:protein kinase activity; F:ATP binding; C:intracellular; P:cGMP biosynthetic process; P:protein phosphorylation; P:cyclic nucleotide biosynthetic process; C:membrane; C:integral component of membrane; F:lyase activity; F:phosphorus-oxygen lyase activity; P:intracellular signal transduction			Coil (COILS); IPR001828 (PFAM); IPR001245 (PFAM); G3DSA:3.40.50.2300 (GENE3D); G3DSA:1.10.510.10 (GENE3D); G3DSA:3.40.50.2300 (GENE3D); IPR029787 (G3DSA:3.30.70.GENE3D); IPR001054 (PFAM); PTHR11920:SF448 (PANTHER); PTHR11920 (PANTHER); IPR018297 (PROSITE_PATTERNS); IPR001054 (PROSITE_PROFILES); IPR000719 (PROSITE_PROFILES); cd07302 (CDD); IPR028082 (SUPERFAMILY); IPR029787 (SUPERFAMILY); IPR01100…	F:GO:0004672; F:GO:0005524; P:GO:0006468; P:GO:0009190; F:GO:0016849; P:GO:0035556	F:protein kinase activity; F:ATP binding; P:protein phosphorylation; P:cyclic nucleotide biosynthetic process; F:phosphorus-oxygen lyase activity; P:intracellular signal transduction	-28.1159	-4.81332	0.0217215
TRINITY_DN97271_c2_g1_i9	3h	caseinolytic peptidase B protein homolog isoform X2	2275	3	0.0	99.15						IPR001270 (PRINTS); IPR003959 (PFAM); G3DSA:1.10.8.60 (GENE3D); IPR019489 (PFAM); G3DSA:3.40.50.300 (GENE3D); PTHR11638:SF93 (PANTHER); PTHR11638 (PANTHER); cd00009 (CDD); IPR027417 (SUPERFAMILY)	F:GO:0005524	F:ATP binding	-28.5533	-4.83558	0.0284201
TRINITY_DN93302_c0_g1_i6	3h	mucin-like protein	697	20	1.40518E-147	76.78						G3DSA:2.10.25.10 (GENE3D); PF14670 (PFAM); IPR001881 (PFAM); G3DSA:2.10.25.10 (GENE3D); G3DSA:2.10.25.10 (GENE3D); G3DSA:2.10.25.10 (GENE3D); PTHR24034:SF77 (PANTHER); PTHR24034 (PANTHER); PTHR24034 (PANTHER); PTHR24034:SF77 (PANTHER); IPR000152 (PROSITE_PATTERNS); IPR013032 (PROSITE_PATTERNS); IPR013032 (PROSITE_PATTERNS); IPR018097 (PROSITE_PATTERNS); IPR013032 (PROSITE_PATTERNS); IPR000742 (PR…	F:GO:0005509	F:calcium ion binding	-29.0177	-4.85886	0.0250094
TRINITY_DN102137_c1_g1_i6	3h	lithostathine-1-beta-like isoform X3	1575	11	1.32185E-11	50.22	6	F:GO:0004888; F:GO:0004930; P:GO:0007166; P:GO:0007186; C:GO:0016020; C:GO:0016021	F:transmembrane signaling receptor activity; F:G-protein coupled receptor activity; P:cell surface receptor signaling pathway; P:G-protein coupled receptor signaling pathway; C:membrane; C:integral component of membrane			IPR001304 (PFAM); IPR016186 (G3DSA:3.10.100.GENE3D); mobidb-lite (MOBIDB_LITE); IPR001304 (PROSITE_PROFILES); cd00037 (CDD); IPR016187 (SUPERFAMILY)	no GO terms	no GO terms	-30.1596	-4.91454	0.0405373
TRINITY_DN94845_c3_g1_i4	3h	Zinc finger SWIM domain-containing protein 3	3635	1	0.0	83.6						SSF54001 (SUPERFAMILY)	no GO terms	no GO terms	-30.2163	-4.91725	0.00123533
TRINITY_DN96298_c1_g1_i5	3h	Glutamate carboxypeptidase 2	3793	13	0.0	64.34	4	F:GO:0004180; P:GO:0006508; C:GO:0016020; C:GO:0016021	F:carboxypeptidase activity; P:proteolysis; C:membrane; C:integral component of membrane			G3DSA:3.50.30.30 (GENE3D); IPR003137 (PFAM); G3DSA:3.40.630.10 (GENE3D); IPR007484 (PFAM); mobidb-lite (MOBIDB_LITE); PTHR10404 (PANTHER); cd02121 (CDD); SSF52025 (SUPERFAMILY); SSF53187 (SUPERFAMILY)	no GO terms	no GO terms	-30.8397	-4.94672	0.00508822
TRINITY_DN96089_c0_g1_i7	3h	ephrin type-A receptor 4-B-like isoform X1	1339	14	0.0	87.99						IPR001090 (PFAM); IPR008979 (G3DSA:2.60.120.GENE3D); IPR013783 (G3DSA:2.60.40.GENE3D); G3DSA:2.10.50.10 (GENE3D); PTHR24416 (PANTHER); PTHR24416:SF337 (PANTHER); IPR001090 (PROSITE_PROFILES); IPR003961 (PROSITE_PROFILES); IPR003961 (CDD); IPR036116 (SUPERFAMILY); IPR009030 (SUPERFAMILY)	F:GO:0005515	F:protein binding	-33.2507	-5.05531	0.000328984
TRINITY_DN100947_c1_g2_i8	3h	ras-related protein Rab-1A	3172	8	1.0452E-123	94.32	7	F:GO:0000166; F:GO:0003924; F:GO:0005525; C:GO:0005783; C:GO:0005794; P:GO:0015031; P:GO:0016192	F:nucleotide binding; F:GTPase activity; F:GTP binding; C:endoplasmic reticulum; C:Golgi apparatus; P:protein transport; P:vesicle-mediated transport			PR00449 (PRINTS); IPR005225 (TIGRFAM); G3DSA:3.40.50.300 (GENE3D); IPR001806 (PFAM); mobidb-lite (MOBIDB_LITE); PTHR24073 (PANTHER); PTHR24073:SF465 (PANTHER); PS51419 (PROSITE_PROFILES); cd01869 (CDD); IPR027417 (SUPERFAMILY)	F:GO:0003924; F:GO:0005525	F:GTPase activity; F:GTP binding	-33.2658	-5.05597	0.00861365
TRINITY_DN91701_c0_g1_i2	3h	ras-related protein Rab-2	2279	3	6.17469E-73	100.0	2	F:GO:0003924; F:GO:0005525	F:GTPase activity; F:GTP binding			G3DSA:3.40.50.300 (GENE3D); IPR001806 (PFAM); PTHR24073:SF869 (PANTHER); PTHR24073 (PANTHER); PS51419 (PROSITE_PROFILES); IPR027417 (SUPERFAMILY)	F:GO:0003924; F:GO:0005525	F:GTPase activity; F:GTP binding	-33.3136	-5.05804	0.002367
TRINITY_DN99651_c1_g1_i14	3h														-34.593	-5.11241	0.00861365
TRINITY_DN102711_c2_g1_i2	3h	receptor-type tyrosine-protein phosphatase epsilon-like	426	14	3.18685E-47	80.61						mobidb-lite (MOBIDB_LITE)	no GO terms	no GO terms	-34.8439	-5.12283	0.000315165
TRINITY_DN98348_c0_g1_i9	3h														-35.1909	-5.13713	0.0394029
TRINITY_DN99155_c3_g1_i6	3h	extracellular calcium-sensing receptor-like	2406	16	0.0	56.43						IPR000337 (PRINTS); G3DSA:3.40.50.2300 (GENE3D); IPR038550 (G3DSA:2.10.50.GENE3D); G3DSA:3.40.50.2300 (GENE3D); IPR011500 (PFAM); IPR001828 (PFAM); PTHR24060:SF116 (PANTHER); PTHR24060 (PANTHER); IPR028082 (SUPERFAMILY)	F:GO:0004930; P:GO:0007186; C:GO:0016021	F:G-protein coupled receptor activity; P:G-protein coupled receptor signaling pathway; C:integral component of membrane	-37.5064	-5.22906	0.000458803
TRINITY_DN99110_c0_g1_i15	3h	C2 domain-containing protein 5-like	5278	3	0.0	86.48						mobidb-lite (MOBIDB_LITE); PTHR37412 (PANTHER)	no GO terms	no GO terms	-37.577	-5.23178	0.000828044
TRINITY_DN101810_c5_g2_i1	3h	Embryonic protein UVS.2	2432	10	4.26383E-78	61.29	7	F:GO:0004222; P:GO:0006508; F:GO:0008233; F:GO:0008237; F:GO:0008270; F:GO:0016787; F:GO:0046872	F:metalloendopeptidase activity; P:proteolysis; F:peptidase activity; F:metallopeptidase activity; F:zinc ion binding; F:hydrolase activity; F:metal ion binding			IPR000859 (PFAM); IPR035914 (G3DSA:2.60.120.GENE3D); PTHR43978 (PANTHER); IPR000859 (PROSITE_PROFILES); IPR000859 (CDD); IPR035914 (SUPERFAMILY)	no GO terms	no GO terms	-38.0203	-5.2487	0.030995
TRINITY_DN94264_c0_g2_i1	3h														-38.8134	-5.27848	9.69412e-05
TRINITY_DN99070_c1_g1_i6	3h														-38.9617	-5.28398	0.000247288
TRINITY_DN94460_c0_g1_i5	3h	Betaine--homocysteine S-methyltransferase 1	470	1	1.90738E-18	57.35						PS51257 (PROSITE_PROFILES)	no GO terms	no GO terms	-40.1323	-5.32669	0.000285235
TRINITY_DN91800_c0_g1_i1	3h	neuroligin-4, X-linked-like	3364	14	0.0	59.5						IPR029058 (G3DSA:3.40.50.GENE3D); IPR002018 (PFAM); PTHR11559:SF351 (PANTHER); PTHR11559 (PANTHER); IPR019819 (PROSITE_PATTERNS); IPR019826 (PROSITE_PATTERNS); PS51257 (PROSITE_PROFILES); IPR029058 (SUPERFAMILY)	no GO terms	no GO terms	-41.6182	-5.37914	0.000216585
TRINITY_DN94908_c2_g1_i8	3h														-46.9315	-5.55249	0.00508822
TRINITY_DN97335_c0_g1_i9	3h	Receptor-type tyrosine-protein phosphatase S	1275	17	0.0	81.23						IPR003961 (PFAM); IPR013783 (G3DSA:2.60.40.GENE3D); IPR013783 (G3DSA:2.60.40.GENE3D); IPR013783 (G3DSA:2.60.40.GENE3D); IPR013783 (G3DSA:2.60.40.GENE3D); PTHR44107 (PANTHER); IPR003961 (PROSITE_PROFILES); IPR007110 (PROSITE_PROFILES); IPR003961 (PROSITE_PROFILES); IPR003961 (PROSITE_PROFILES); IPR003961 (CDD); IPR003961 (CDD); IPR036116 (SUPERFAMILY); IPR036116 (SUPERFAMILY)	F:GO:0005515	F:protein binding	-48.6633	-5.60476	0.0121456
TRINITY_DN100179_c1_g3_i2	3h	Transmembrane protein 120B	2745	6	0.0	73.54	5	C:GO:0005637; C:GO:0016020; C:GO:0016021; P:GO:0045444; P:GO:0051291	C:nuclear inner membrane; C:membrane; C:integral component of membrane; P:fat cell differentiation; P:protein heterooligomerization			IPR012926 (PFAM); IPR012926 (PANTHER)	C:GO:0016021	C:integral component of membrane	-50.1949	-5.64947	3.42839e-05
TRINITY_DN98465_c0_g1_i10	3h	gamma-aminobutyric acid type B receptor subunit 1-like	2968	9	0.0	68.99	8	F:GO:0004871; F:GO:0004930; F:GO:0004965; C:GO:0005886; P:GO:0007165; P:GO:0007186; C:GO:0016020; C:GO:0016021	F:obsolete signal transducer activity; F:G-protein coupled receptor activity; F:G-protein coupled GABA receptor activity; C:plasma membrane; P:signal transduction; P:G-protein coupled receptor signaling pathway; C:membrane; C:integral component of membrane			Coil (COILS); PR01176 (PRINTS); PR01177 (PRINTS); IPR017978 (PFAM); G3DSA:3.40.50.2300 (GENE3D); IPR001828 (PFAM); G3DSA:3.40.50.2300 (GENE3D); mobidb-lite (MOBIDB_LITE); IPR002455 (PANTHER); PTHR10519:SF20 (PANTHER); IPR017979 (PROSITE_PATTERNS); IPR017978 (PROSITE_PROFILES); cd06366 (CDD); IPR028082 (SUPERFAMILY)	F:GO:0004930; F:GO:0004965; P:GO:0007186; C:GO:0016021	F:G-protein coupled receptor activity; F:G-protein coupled GABA receptor activity; P:G-protein coupled receptor signaling pathway; C:integral component of membrane	-50.9734	-5.67167	0.0030373
TRINITY_DN98591_c0_g1_i5	3h	Unconventional myosin-X	3888	6	0.0	86.8						Coil (COILS); Coil (COILS); Coil (COILS); IPR001609 (PRINTS); IPR036961 (G3DSA:3.40.850.GENE3D); G3DSA:1.10.10.820 (GENE3D); G3DSA:1.20.120.720 (GENE3D); IPR001609 (PFAM); PTHR13140:SF498 (PANTHER); PTHR13140 (PANTHER); IPR001609 (PROSITE_PROFILES); IPR027417 (SUPERFAMILY)	F:GO:0003774; F:GO:0003777; F:GO:0005524; P:GO:0007018; F:GO:0008017; C:GO:0016459	F:motor activity; F:microtubule motor activity; F:ATP binding; P:microtubule-based movement; F:microtubule binding; C:myosin complex	-66.0734	-6.046	2.46106e-05
TRINITY_DN94782_c4_g1_i3	3h	receptor-type tyrosine-protein phosphatase epsilon-like	286	11	9.45505E-64	97.23						IPR000242 (PFAM); IPR029021 (G3DSA:3.90.190.GENE3D); PTHR19134:SF203 (PANTHER); PTHR19134 (PANTHER); IPR016130 (PROSITE_PATTERNS); IPR000242 (PROSITE_PROFILES); IPR000387 (PROSITE_PROFILES); IPR029021 (SUPERFAMILY)	F:GO:0004725; P:GO:0006470; P:GO:0016311; F:GO:0016791	F:protein tyrosine phosphatase activity; P:protein dephosphorylation; P:dephosphorylation; F:phosphatase activity	-66.6331	-6.05817	0.000154184
TRINITY_DN99404_c0_g1_i4	3h	centrosomal protein of 70 kDa-like	4623	6	0.0	80.41						Coil (COILS); Coil (COILS); Coil (COILS); Coil (COILS); mobidb-lite (MOBIDB_LITE); mobidb-lite (MOBIDB_LITE); IPR037692 (PANTHER)	C:GO:0005813; F:GO:0043015; P:GO:0060271; P:GO:0070507	C:centrosome; F:gamma-tubulin binding; P:cilium assembly; P:regulation of microtubule cytoskeleton organization	-69.4841	-6.11861	5.92173e-06
TRINITY_DN102496_c3_g3_i1	3h	LINE-1 retrotransposable element ORF2 protein	681	4	3.83233E-45	76.6						no IPS match	no IPS match	no IPS match	-70.3849	-6.13719	0.000259106
TRINITY_DN93818_c9_g1_i2	3h	chromatin modification-related protein EAF3-like	1541	4	4.58619E-150	83.77						IPR038217 (G3DSA:1.10.274.GENE3D); IPR026541 (PFAM); mobidb-lite (MOBIDB_LITE); PTHR10880:SF15 (PANTHER); IPR008676 (PANTHER); IPR026541 (PROSITE_PROFILES)	C:GO:0005634; P:GO:0006325; P:GO:0006355	C:nucleus; P:chromatin organization; P:regulation of transcription, DNA-templated	-72.9003	-6.18785	0.0401487
TRINITY_DN102048_c0_g1_i7	3h	polycystic kidney disease protein 1-like 2	8356	9	0.0	64.66	3	F:GO:0005509; C:GO:0016020; C:GO:0016021	F:calcium ion binding; C:membrane; C:integral component of membrane			Coil (COILS); IPR003915 (PRINTS); IPR000203 (PFAM); IPR001024 (PFAM); IPR000421 (PFAM); IPR002859 (PFAM); IPR008979 (G3DSA:2.60.120.GENE3D); IPR013122 (PFAM); G3DSA:2.60.60.20 (GENE3D); G3DSA:2.60.220.50 (GENE3D); mobidb-lite (MOBIDB_LITE); mobidb-lite (MOBIDB_LITE); PTHR10877 (PANTHER); PTHR10877:SF150 (PANTHER); PTHR10877 (PANTHER); IPR001024 (PROSITE_PROFILES); IPR000203 (PROSITE_PROFILES); IP…	F:GO:0005509; F:GO:0005515; C:GO:0016020	F:calcium ion binding; F:protein binding; C:membrane	-74.6666	-6.22239	1.03417e-13
TRINITY_DN99684_c0_g2_i1	3h	HSPB1-associated protein 1	4747	15	0.0	69.86						G3DSA:2.60.120.1660 (GENE3D); PF13621 (PFAM); PTHR12461 (PANTHER); PTHR12461:SF43 (PANTHER); IPR003347 (PROSITE_PROFILES); SSF51197 (SUPERFAMILY)	no GO terms	no GO terms	-75.2773	-6.23414	0.0487077
TRINITY_DN97182_c7_g1_i1	3h	RISC-loading complex subunit tarbp2-like	2024	7	1.27249E-145	57.28	11	F:GO:0003723; F:GO:0003725; F:GO:0008047; P:GO:0030422; F:GO:0035197; P:GO:0043085; P:GO:0046782; C:GO:0070578; F:GO:0070883; P:GO:0090065; P:GO:1903798	F:RNA binding; F:double-stranded RNA binding; F:enzyme activator activity; P:production of siRNA involved in RNA interference; F:siRNA binding; P:positive regulation of catalytic activity; P:regulation of viral transcription; C:RISC-loading complex; F:pre-miRNA binding; P:regulation of production of siRNA involved in RNA interference; P:regulation of production of miRNAs involved in gene silencin…			G3DSA:3.30.160.20 (GENE3D); G3DSA:3.30.160.20 (GENE3D); IPR014720 (PFAM); mobidb-lite (MOBIDB_LITE); IPR033363 (PTHR10910:PANTHER); PTHR10910 (PANTHER); IPR014720 (PROSITE_PROFILES); IPR014720 (PROSITE_PROFILES); cd00048 (CDD); SSF54768 (SUPERFAMILY); SSF54768 (SUPERFAMILY)	F:GO:0003725; F:GO:0008047; P:GO:0030422	F:double-stranded RNA binding; F:enzyme activator activity; P:production of siRNA involved in RNA interference	-76.9392	-6.26565	0.00097239
TRINITY_DN90013_c0_g1_i1	3h														-77.1202	-6.26904	0.027828
TRINITY_DN101616_c1_g1_i9	3h														-79.8911	-6.31996	0.0436004
TRINITY_DN99155_c3_g1_i9	3h	extracellular calcium-sensing receptor-like	3732	14	0.0	58.21						IPR000337 (PRINTS); IPR001828 (PFAM); IPR011500 (PFAM); G3DSA:3.40.50.2300 (GENE3D); G3DSA:3.40.50.2300 (GENE3D); IPR038550 (G3DSA:2.10.50.GENE3D); IPR017978 (PFAM); PTHR24060 (PANTHER); PTHR24060:SF116 (PANTHER); IPR017978 (PROSITE_PROFILES); cd13953 (CDD); IPR028082 (SUPERFAMILY)	F:GO:0004930; P:GO:0007186; C:GO:0016021	F:G-protein coupled receptor activity; P:G-protein coupled receptor signaling pathway; C:integral component of membrane	-80.3734	-6.32865	0.000228909
TRINITY_DN100331_c0_g4_i1	3h														-81.6506	-6.35139	0.0446766
TRINITY_DN96245_c0_g2_i4	3h	Protein disulfide-isomerase TMX3	2249	5	0.0	66.57	8	F:GO:0003756; C:GO:0005623; C:GO:0005783; C:GO:0005789; C:GO:0016020; C:GO:0016021; F:GO:0016853; P:GO:0045454	F:protein disulfide isomerase activity; C:cell; C:endoplasmic reticulum; C:endoplasmic reticulum membrane; C:membrane; C:integral component of membrane; F:isomerase activity; P:cell redox homeostasis			PR00421 (PRINTS); PF13848 (PFAM); G3DSA:3.40.30.10 (GENE3D); G3DSA:3.40.30.10 (GENE3D); IPR013766 (PFAM); mobidb-lite (MOBIDB_LITE); PTHR18929:SF97 (PANTHER); PTHR18929 (PANTHER); IPR017937 (PROSITE_PATTERNS); IPR013766 (PROSITE_PROFILES); cd02981 (CDD); IPR036249 (SUPERFAMILY); IPR036249 (SUPERFAMILY)	P:GO:0045454	P:cell redox homeostasis	-82.0884	-6.35911	0.0417422
TRINITY_DN96806_c5_g7_i5	3h	2-oxoglutarate and iron-dependent oxygenase domain-containing protein 2-like	1895	6	0.0	83.05	8	F:GO:0005506; C:GO:0005575; F:GO:0016491; F:GO:0016705; F:GO:0031418; F:GO:0046872; F:GO:0051213; P:GO:0055114	F:iron ion binding; C:cellular_component; F:oxidoreductase activity; F:oxidoreductase activity, acting on paired donors, with incorporation or reduction of molecular oxygen; F:L-ascorbic acid binding; F:metal ion binding; F:dioxygenase activity; P:oxidation-reduction process			G3DSA:2.60.120.620 (GENE3D); PTHR24014:SF4 (PANTHER); PTHR24014 (PANTHER); IPR005123 (PROSITE_PROFILES)	F:GO:0016491; P:GO:0055114	F:oxidoreductase activity; P:oxidation-reduction process	-82.7024	-6.36986	3.80263e-06
TRINITY_DN96078_c2_g2_i2	3h	WD repeat-containing protein 49	3962	6	0.0	80.53	1	F:GO:0005509	F:calcium ion binding			IPR020472 (PRINTS); IPR015943 (G3DSA:2.130.10.GENE3D); IPR002048 (PFAM); IPR015943 (G3DSA:2.130.10.GENE3D); IPR015943 (G3DSA:2.130.10.GENE3D); G3DSA:1.10.238.10 (GENE3D); IPR015943 (G3DSA:2.130.10.GENE3D); IPR001680 (PFAM); PTHR44342 (PANTHER); IPR018247 (PROSITE_PATTERNS); IPR018247 (PROSITE_PATTERNS); IPR019775 (PROSITE_PATTERNS); IPR001680 (PROSITE_PROFILES); IPR002048 (PROSITE_PROFILES); IPR0…	F:GO:0005509; F:GO:0005515	F:calcium ion binding; F:protein binding	-85.8412	-6.4236	0.0344122
TRINITY_DN99112_c0_g1_i2	3h	40S ribosomal protein S24	487	10	3.94216E-60	91.17	4	F:GO:0003735; C:GO:0005622; C:GO:0005840; P:GO:0006412	F:structural constituent of ribosome; C:intracellular; C:ribosome; P:translation			G3DSA:3.30.70.3370 (GENE3D); IPR001976 (PFAM); IPR001976 (PANTHER); IPR018098 (PROSITE_PATTERNS); IPR001976 (PRODOM); IPR001976 (HAMAP); IPR012678 (SUPERFAMILY)	F:GO:0003735; C:GO:0005622; C:GO:0005840; P:GO:0006412	F:structural constituent of ribosome; C:intracellular; C:ribosome; P:translation	-86.3364	-6.4319	0.0136041
TRINITY_DN98212_c3_g1_i6	3h	neurogenic locus notch homolog protein 1-like	4227	9	0.0	58.03						G3DSA:2.10.25.10 (GENE3D); IPR013783 (G3DSA:2.60.40.GENE3D); PF13927 (PFAM); IPR000082 (PFAM); IPR013783 (G3DSA:2.60.40.GENE3D); IPR036364 (G3DSA:3.30.70.GENE3D); G3DSA:2.10.25.10 (GENE3D); IPR013783 (G3DSA:2.60.40.GENE3D); mobidb-lite (MOBIDB_LITE); IPR013032 (PROSITE_PATTERNS); IPR013032 (PROSITE_PATTERNS); IPR013032 (PROSITE_PATTERNS); IPR007110 (PROSITE_PROFILES); IPR000742 (PROSITE_PROFILES)…	no GO terms	no GO terms	-88.2135	-6.46293	6.79115e-05
TRINITY_DN100201_c0_g2_i17	3h	Tyrosine kinase receptor Cad96Ca	3946	6	0.0	78.81	11	F:GO:0004672; F:GO:0004713; F:GO:0005509; F:GO:0005524; P:GO:0006468; P:GO:0007156; C:GO:0016020; C:GO:0016021; F:GO:0016301; P:GO:0016310; P:GO:0018108	F:protein kinase activity; F:protein tyrosine kinase activity; F:calcium ion binding; F:ATP binding; P:protein phosphorylation; P:homophilic cell adhesion via plasma membrane adhesion molecules; C:membrane; C:integral component of membrane; F:kinase activity; P:phosphorylation; P:peptidyl-tyrosine phosphorylation			IPR001245 (PRINTS); PIRSF000615 (PIRSF); G3DSA:3.30.200.20 (GENE3D); G3DSA:1.10.510.10 (GENE3D); IPR013783 (G3DSA:2.60.40.GENE3D); IPR013098 (PFAM); IPR013783 (G3DSA:2.60.40.GENE3D); IPR013783 (G3DSA:2.60.40.GENE3D); IPR001245 (PFAM); IPR013783 (G3DSA:2.60.40.GENE3D); IPR013783 (G3DSA:2.60.40.GENE3D); PTHR24416:SF505 (PANTHER); PTHR24416 (PANTHER); PTHR24416:SF505 (PANTHER); PTHR24416 (PANTHER); …	F:GO:0004672; F:GO:0005515; F:GO:0005524; P:GO:0006468	F:protein kinase activity; F:protein binding; F:ATP binding; P:protein phosphorylation	-88.2781	-6.46398	0.0291917
TRINITY_DN93332_c2_g1_i5	3h	Ribonuclease H1	1140	5	5.68848E-160	66.57	10	F:GO:0000287; F:GO:0003676; F:GO:0004518; F:GO:0004519; F:GO:0004523; C:GO:0005634; F:GO:0016787; P:GO:0043137; F:GO:0046872; P:GO:0090502	F:magnesium ion binding; F:nucleic acid binding; F:nuclease activity; F:endonuclease activity; F:RNA-DNA hybrid ribonuclease activity; C:nucleus; F:hydrolase activity; P:DNA replication, removal of RNA primer; F:metal ion binding; P:RNA phosphodiester bond hydrolysis, endonucleolytic			IPR036397 (G3DSA:3.30.420.GENE3D); IPR002156 (PFAM); IPR011320 (PFAM); IPR017067 (PIRSF); IPR037056 (G3DSA:3.40.970.GENE3D); mobidb-lite (MOBIDB_LITE); PTHR10642 (PANTHER); PTHR10642:SF0 (PANTHER); IPR002156 (PROSITE_PROFILES); cd09280 (CDD); IPR012337 (SUPERFAMILY); IPR009027 (SUPERFAMILY)	F:GO:0000287; F:GO:0003676; F:GO:0004523	F:magnesium ion binding; F:nucleic acid binding; F:RNA-DNA hybrid ribonuclease activity	-88.4968	-6.46755	0.0278423
TRINITY_DN95793_c1_g3_i3	3h	Transposon Ty3-I Gag-Pol polyprotein	3668	8	0.0	66.04	3	F:GO:0003676; F:GO:0008270; P:GO:0015074	F:nucleic acid binding; F:zinc ion binding; P:DNA integration			G3DSA:3.30.70.270 (GENE3D); G3DSA:1.10.340.70 (GENE3D); G3DSA:3.30.70.270 (GENE3D); IPR001584 (PFAM); G3DSA:3.10.20.370 (GENE3D); IPR036397 (G3DSA:3.30.420.GENE3D); IPR000477 (PFAM); mobidb-lite (MOBIDB_LITE); mobidb-lite (MOBIDB_LITE); mobidb-lite (MOBIDB_LITE); PTHR24559 (PANTHER); PTHR24559:SF250 (PANTHER); IPR000477 (PROSITE_PROFILES); IPR001584 (PROSITE_PROFILES); cd09274 (CDD); cd01647 (CDD…	F:GO:0003676; P:GO:0015074	F:nucleic acid binding; P:DNA integration	-88.7018	-6.47089	0.0195528
TRINITY_DN102340_c0_g2_i9	3h	Venom prothrombin activator omicarin-C non-catalytic subunit	2026	8	0.0	84.99						IPR008979 (G3DSA:2.60.120.GENE3D); IPR008979 (G3DSA:2.60.120.GENE3D); IPR000421 (PFAM); mobidb-lite (MOBIDB_LITE); PTHR24543:SF249 (PANTHER); PTHR24543:SF249 (PANTHER); PTHR24543:SF249 (PANTHER); PTHR24543:SF249 (PANTHER); PTHR24543 (PANTHER); PTHR24543 (PANTHER); PTHR24543 (PANTHER); IPR000421 (PROSITE_PATTERNS); IPR000421 (PROSITE_PATTERNS); IPR000421 (PROSITE_PROFILES); IPR000421 (PROSITE_PROF…	no GO terms	no GO terms	-89.1522	-6.4782	1.66326e-05
TRINITY_DN97708_c5_g1_i4	3h	YebC/PmpR family DNA-binding transcriptional regulator	1136	9	3.84909E-62	64.57	4	F:GO:0003677; C:GO:0005737; P:GO:0006351; P:GO:0006355	F:DNA binding; C:cytoplasm; P:transcription, DNA-templated; P:regulation of transcription, DNA-templated			IPR002876 (PFAM); IPR026564 (G3DSA:3.30.70.GENE3D); IPR026564 (G3DSA:3.30.70.GENE3D); PTHR12532:SF0 (PANTHER); IPR002876 (PANTHER); IPR029072 (SUPERFAMILY)	no GO terms	no GO terms	-90.4925	-6.49973	0.0433902
TRINITY_DN99596_c0_g2_i23	3h														-91.0794	-6.50905	0.00656442
TRINITY_DN99053_c6_g2_i2	3h	hemK methyltransferase family member 1-like	1918	2	1.30911E-38	95.46						no IPS match	no IPS match	no IPS match	-91.4464	-6.51486	0.0119906
TRINITY_DN100639_c4_g2_i8	3h	TNFAIP3-interacting protein 1-like isoform X3	4086	6	5.06842E-16	58.13						Coil (COILS); Coil (COILS); IPR032419 (PFAM); G3DSA:1.20.5.990 (GENE3D); mobidb-lite (MOBIDB_LITE); PTHR31882 (PANTHER)	no GO terms	no GO terms	-93.4269	-6.54577	0.00727952
TRINITY_DN101904_c1_g1_i10	3h	adhesion G-protein coupled receptor D1-like	2297	9	0.0	77.86						IPR000832 (PRINTS); G3DSA:1.20.1070.10 (GENE3D); IPR000832 (PFAM); G3DSA:2.60.220.50 (GENE3D); IPR000203 (PFAM); PTHR12011:SF348 (PANTHER); PTHR12011 (PANTHER); IPR017981 (PROSITE_PROFILES); IPR000203 (PROSITE_PROFILES)	F:GO:0004888; F:GO:0004930; P:GO:0007166; P:GO:0007186; C:GO:0016021	F:transmembrane signaling receptor activity; F:G-protein coupled receptor activity; P:cell surface receptor signaling pathway; P:G-protein coupled receptor signaling pathway; C:integral component of membrane	-93.7172	-6.55024	0.0250359
TRINITY_DN100069_c2_g1_i4	3h	UBE4A protein	2917	7	1.17121E-97	54.0	11	C:GO:0000151; P:GO:0000209; F:GO:0004842; F:GO:0005515; C:GO:0005634; C:GO:0005737; P:GO:0006511; P:GO:0016567; F:GO:0016740; P:GO:0030433; F:GO:0034450	C:ubiquitin ligase complex; P:protein polyubiquitination; F:ubiquitin-protein transferase activity; F:protein binding; C:nucleus; C:cytoplasm; P:ubiquitin-dependent protein catabolic process; P:protein ubiquitination; F:transferase activity; P:ubiquitin-dependent ERAD pathway; F:ubiquitin-ubiquitin ligase activity			Coil (COILS); Coil (COILS); Coil (COILS); IPR019474 (PFAM); PTHR13931:SF2 (PANTHER); PTHR13931 (PANTHER)	C:GO:0000151; P:GO:0006511; P:GO:0016567; F:GO:0034450	C:ubiquitin ligase complex; P:ubiquitin-dependent protein catabolic process; P:protein ubiquitination; F:ubiquitin-ubiquitin ligase activity	-94.4961	-6.56218	0.0487077
TRINITY_DN100575_c1_g2_i5	3h														-96.0927	-6.58636	0.00425929
TRINITY_DN96297_c1_g2_i8	3h	Tetratricopeptide repeat protein 31	651	3	1.48787E-84	79.14	3	F:GO:0003676; F:GO:0003723; F:GO:0046872	F:nucleic acid binding; F:RNA binding; F:metal ion binding			IPR001623 (PRINTS); IPR001623 (PFAM); IPR036869 (G3DSA:1.10.287.GENE3D); PTHR45292 (PANTHER); IPR001623 (PROSITE_PROFILES); IPR001623 (CDD); IPR036869 (SUPERFAMILY)	no GO terms	no GO terms	-96.2898	-6.58931	0.016575
TRINITY_DN91641_c0_g1_i1	3h	Organic cation transporter protein	2136	12	3.74443E-70	68.0						no IPS match	no IPS match	no IPS match	-97.1186	-6.60168	0.00611799
TRINITY_DN99813_c1_g2_i11	3h	geranylgeranyl transferase type-2 subunit alpha	3980	14	6.27207E-79	57.96	40	F:GO:0004659; F:GO:0004660; F:GO:0004661; F:GO:0004662; F:GO:0004663; F:GO:0005515; C:GO:0005654; C:GO:0005737; C:GO:0005829; C:GO:0005875; C:GO:0005886; C:GO:0005953; C:GO:0005965; C:GO:0005968; P:GO:0006464; P:GO:0007179; P:GO:0007528; P:GO:0007601; F:GO:0008017; F:GO:0008270; F:GO:0008318; F:GO:0016740; F:GO:0017137; P:GO:0018342; P:GO:0018343; P:GO:0018344; P:GO:0022400; F:GO:0030548; F:GO:00…	F:prenyltransferase activity; F:protein farnesyltransferase activity; F:protein geranylgeranyltransferase activity; F:CAAX-protein geranylgeranyltransferase activity; F:Rab geranylgeranyltransferase activity; F:protein binding; C:nucleoplasm; C:cytoplasm; C:cytosol; C:microtubule associated complex; C:plasma membrane; C:CAAX-protein geranylgeranyltransferase complex; C:protein farnesyltransferase…			IPR002088 (PFAM); IPR009087 (PFAM); G3DSA:1.25.40.120 (GENE3D); G3DSA:2.60.40.1130 (GENE3D); IPR032955 (PTHR11129:PANTHER); PTHR11129 (PANTHER); IPR002088 (PROSITE_PROFILES); IPR002088 (PROSITE_PROFILES); IPR002088 (PROSITE_PROFILES); IPR002088 (PROSITE_PROFILES); IPR002088 (PROSITE_PROFILES); SSF48439 (SUPERFAMILY)	F:GO:0004663; C:GO:0005968; F:GO:0008270; F:GO:0008318; P:GO:0018342; P:GO:0018344	F:Rab geranylgeranyltransferase activity; C:Rab-protein geranylgeranyltransferase complex; F:zinc ion binding; F:protein prenyltransferase activity; P:protein prenylation; P:protein geranylgeranylation	-97.4144	-6.60606	0.04914
TRINITY_DN100657_c2_g1_i8	3h	Exportin-4	4117	3	0.0	89.98						PTHR12596:SF1 (PANTHER); PTHR12596 (PANTHER); IPR001494 (PROSITE_PROFILES); IPR016024 (SUPERFAMILY)	F:GO:0005488; P:GO:0006886; F:GO:0008536	F:binding; P:intracellular protein transport; F:Ran GTPase binding	-98.192	-6.61753	0.0463563
TRINITY_DN99557_c0_g1_i9	3h	Tartrate-resistant acid phosphatase type 5	1773	15	0.0	68.38	34	F:GO:0003677; F:GO:0003743; F:GO:0003824; F:GO:0003993; F:GO:0004672; F:GO:0004721; F:GO:0005524; C:GO:0005576; P:GO:0006352; P:GO:0006413; P:GO:0006468; P:GO:0006470; P:GO:0006508; P:GO:0008152; C:GO:0009507; C:GO:0009523; C:GO:0009535; C:GO:0009539; C:GO:0009579; P:GO:0009765; P:GO:0015979; C:GO:0016020; C:GO:0016021; F:GO:0016168; F:GO:0016301; P:GO:0016310; P:GO:0016311; F:GO:0016787; F:GO:00…	F:DNA binding; F:translation initiation factor activity; F:catalytic activity; F:acid phosphatase activity; F:protein kinase activity; F:phosphoprotein phosphatase activity; F:ATP binding; C:extracellular region; P:DNA-templated transcription, initiation; P:translational initiation; P:protein phosphorylation; P:protein dephosphorylation; P:proteolysis; P:metabolic process; C:chloroplast; C:photos…			IPR004843 (PFAM); IPR029052 (G3DSA:3.60.21.GENE3D); PTHR10161 (PANTHER); SSF56300 (SUPERFAMILY)	F:GO:0016787	F:hydrolase activity	-98.4346	-6.62109	0.0167829
TRINITY_DN98648_c0_g3_i2	3h	probable aminopeptidase NPEPL1	2138	4	0.0	81.47	7	F:GO:0004177; C:GO:0005622; C:GO:0005737; P:GO:0006508; F:GO:0008235; P:GO:0019538; F:GO:0030145	F:aminopeptidase activity; C:intracellular; C:cytoplasm; P:proteolysis; F:metalloexopeptidase activity; P:protein metabolic process; F:manganese ion binding			IPR011356 (PRINTS); G3DSA:3.40.50.10590 (GENE3D); G3DSA:3.40.630.10 (GENE3D); IPR000819 (PFAM); IPR011356 (PANTHER); PTHR11963:SF4 (PANTHER); IPR000819 (PROSITE_PATTERNS); SSF53187 (SUPERFAMILY)	F:GO:0004177; C:GO:0005622; C:GO:0005737; P:GO:0006508; F:GO:0008235; P:GO:0019538; F:GO:0030145	F:aminopeptidase activity; C:intracellular; C:cytoplasm; P:proteolysis; F:metalloexopeptidase activity; P:protein metabolic process; F:manganese ion binding	-99.6979	-6.63949	0.0168818
TRINITY_DN94203_c1_g1_i4	3h	Origin recognition complex subunit 3	2978	5	0.0	67.07	3	F:GO:0003677; C:GO:0005664; P:GO:0006260	F:DNA binding; C:nuclear origin of replication recognition complex; P:DNA replication			IPR020795 (PFAM); mobidb-lite (MOBIDB_LITE); IPR020795 (PANTHER)	F:GO:0003677; C:GO:0005664; P:GO:0006260	F:DNA binding; C:nuclear origin of replication recognition complex; P:DNA replication	-101.353	-6.66324	0.00314459
TRINITY_DN95356_c4_g1_i1	3h														-103.115	-6.68811	0.00298556
TRINITY_DN96089_c0_g1_i6	3h	ephrin type-A receptor 4-B-like isoform X1	1763	14	0.0	87.97						IPR013783 (G3DSA:2.60.40.GENE3D); G3DSA:2.10.50.10 (GENE3D); IPR001090 (PFAM); IPR008979 (G3DSA:2.60.120.GENE3D); PTHR24416:SF337 (PANTHER); PTHR24416 (PANTHER); IPR001090 (PROSITE_PROFILES); IPR003961 (PROSITE_PROFILES); IPR003961 (CDD); IPR036116 (SUPERFAMILY); IPR009030 (SUPERFAMILY)	F:GO:0005515	F:protein binding	-104.172	-6.70282	0.00235438
TRINITY_DN100271_c1_g1_i17	3h														-104.765	-6.71102	0.00712016
TRINITY_DN96432_c0_g1_i1	3h	la-related protein 1 isoform X2	6262	8	0.0	68.87						IPR036388 (G3DSA:1.10.10.GENE3D); IPR006630 (PFAM); mobidb-lite (MOBIDB_LITE); mobidb-lite (MOBIDB_LITE); mobidb-lite (MOBIDB_LITE); mobidb-lite (MOBIDB_LITE); mobidb-lite (MOBIDB_LITE); mobidb-lite (MOBIDB_LITE); PTHR22792 (PANTHER); PTHR22792:SF50 (PANTHER); IPR006630 (PROSITE_PROFILES); IPR036390 (SUPERFAMILY)	no GO terms	no GO terms	-105.723	-6.72414	0.00110939
TRINITY_DN102729_c3_g1_i2	3h	Zinc finger protein B385R	3499	1	2.26416E-65	97.66						mobidb-lite (MOBIDB_LITE); PTHR21236 (PANTHER); PTHR21236:SF7 (PANTHER)	no GO terms	no GO terms	-106.408	-6.73346	0.00773687
TRINITY_DN94945_c0_g1_i7	3h	protein prickle-like isoform X4	3266	8	0.0	74.16	2	F:GO:0008270; F:GO:0046872	F:zinc ion binding; F:metal ion binding			IPR001781 (PFAM); G3DSA:2.10.110.10 (GENE3D); G3DSA:2.10.110.10 (GENE3D); G3DSA:2.10.110.10 (GENE3D); mobidb-lite (MOBIDB_LITE); mobidb-lite (MOBIDB_LITE); mobidb-lite (MOBIDB_LITE); mobidb-lite (MOBIDB_LITE); PTHR24211:SF20 (PANTHER); PTHR24211 (PANTHER); IPR001781 (PROSITE_PATTERNS); IPR001781 (PROSITE_PROFILES); IPR001781 (PROSITE_PROFILES); IPR001781 (PROSITE_PROFILES); cd09342 (CDD); IPR0337…	no GO terms	no GO terms	-106.898	-6.74009	0.0061454
TRINITY_DN95371_c4_g1_i5	3h	galanin receptor type 1-like	3353	10	0.0	61.78						IPR000276 (PRINTS); G3DSA:1.20.1070.10 (GENE3D); IPR000276 (PFAM); PTHR24230:SF75 (PANTHER); PTHR24230 (PANTHER); IPR000276 (PROSITE_PATTERNS); IPR017452 (PROSITE_PROFILES); cd00637 (CDD); SSF81321 (SUPERFAMILY)	F:GO:0004930; P:GO:0007186; C:GO:0016021	F:G-protein coupled receptor activity; P:G-protein coupled receptor signaling pathway; C:integral component of membrane	-106.932	-6.74054	0.00566883
TRINITY_DN102398_c6_g3_i2	3h	ATP-dependent DNA helicase PIF1	751	4	3.88427E-19	63.51	18	C:GO:0000148; F:GO:0000166; P:GO:0000723; F:GO:0003678; F:GO:0003843; F:GO:0004386; F:GO:0005524; P:GO:0006075; P:GO:0006281; P:GO:0006310; P:GO:0006974; C:GO:0016020; C:GO:0016021; F:GO:0016491; F:GO:0016757; F:GO:0016787; P:GO:0032508; P:GO:0055114	C:1,3-beta-D-glucan synthase complex; F:nucleotide binding; P:telomere maintenance; F:DNA helicase activity; F:1,3-beta-D-glucan synthase activity; F:helicase activity; F:ATP binding; P:(1->3)-beta-D-glucan biosynthetic process; P:DNA repair; P:DNA recombination; P:cellular response to DNA damage stimulus; C:membrane; C:integral component of membrane; F:oxidoreductase activity; F:transferase acti…			no IPS match	no IPS match	no IPS match	-108.005	-6.75495	0.0116251
TRINITY_DN95148_c4_g4_i4	3h	hydroxylysine kinase-like	2072	7	0.0	64.0						IPR002575 (PFAM); G3DSA:3.90.1200.10 (GENE3D); PTHR21064 (PANTHER); IPR011009 (SUPERFAMILY)	no GO terms	no GO terms	-108.298	-6.75887	0.00322478
TRINITY_DN94847_c0_g1_i8	3h	L-xylulose reductase	2504	6	0.0	90.95	3	C:GO:0005575; F:GO:0016491; P:GO:0055114	C:cellular_component; F:oxidoreductase activity; P:oxidation-reduction process			Coil (COILS); IPR008979 (G3DSA:2.60.120.GENE3D); IPR012919 (PFAM); PTHR12911:SF8 (PANTHER); PTHR12911 (PANTHER); IPR012919 (PROSITE_PROFILES); IPR008979 (SUPERFAMILY)	no GO terms	no GO terms	-108.343	-6.75946	0.00550945
TRINITY_DN102137_c1_g1_i2	3h	Lithostathine-1-alpha	768	1	2.97052E-32	98.41						mobidb-lite (MOBIDB_LITE)	no GO terms	no GO terms	-108.351	-6.75957	0.0108669
TRINITY_DN97312_c4_g1_i2	3h														-109.833	-6.77917	0.0022707
TRINITY_DN93439_c0_g1_i5	3h														-111.023	-6.79471	0.00275569
TRINITY_DN97925_c2_g1_i4	3h	lysosomal thioesterase PPT2-A-like	1304	6	6.77962E-86	76.5	4	F:GO:0008474; F:GO:0016790; F:GO:0098599; P:GO:0098734	F:palmitoyl-(protein) hydrolase activity; F:thiolester hydrolase activity; F:palmitoyl hydrolase activity; P:macromolecule depalmitoylation			IPR007751 (PFAM); IPR029058 (G3DSA:3.40.50.GENE3D); PTHR11247 (PANTHER); IPR030295 (PTHR11247:PANTHER); IPR029058 (SUPERFAMILY)	F:GO:0008474; F:GO:0016790	F:palmitoyl-(protein) hydrolase activity; F:thiolester hydrolase activity	-111.156	-6.79644	0.0116251
TRINITY_DN97546_c1_g2_i4	3h	Peroxisomal membrane protein PMP34	1408	6	5.82307E-132	75.9	3	C:GO:0016020; C:GO:0016021; P:GO:0055085	C:membrane; C:integral component of membrane; P:transmembrane transport			IPR018108 (PFAM); IPR023395 (G3DSA:1.50.40.GENE3D); PTHR24089 (PANTHER); PTHR24089:SF256 (PANTHER); IPR018108 (PROSITE_PROFILES); IPR018108 (PROSITE_PROFILES); IPR023395 (SUPERFAMILY)	no GO terms	no GO terms	-111.318	-6.79855	0.00261719
TRINITY_DN96185_c0_g2_i3	3h	Lysosomal Pro-X carboxypeptidase	4928	4	0.0	86.3						G3DSA:1.20.120.980 (GENE3D); IPR008758 (PFAM); IPR029058 (G3DSA:3.40.50.GENE3D); PTHR11010 (PANTHER); PTHR11010:SF38 (PANTHER); IPR029058 (SUPERFAMILY)	P:GO:0006508; F:GO:0008236	P:proteolysis; F:serine-type peptidase activity	-111.384	-6.7994	0.00423253
TRINITY_DN92933_c9_g2_i5	3h	organic cation transporter protein-like	1316	15	4.33974E-118	71.42						G3DSA:1.20.1250.20 (GENE3D); IPR011701 (PFAM); PTHR24064:SF411 (PANTHER); PTHR24064 (PANTHER); IPR020846 (CDD); IPR036259 (SUPERFAMILY)	C:GO:0016021; P:GO:0055085	C:integral component of membrane; P:transmembrane transport	-112.138	-6.80914	0.00712016
TRINITY_DN95317_c0_g1_i23	3h	D-2-hydroxyglutarate dehydrogenase, mitochondrial-like	3186	4	0.0	90.7	5	F:GO:0003824; F:GO:0016491; F:GO:0016614; F:GO:0050660; P:GO:0055114	F:catalytic activity; F:oxidoreductase activity; F:oxidoreductase activity, acting on CH-OH group of donors; F:flavin adenine dinucleotide binding; P:oxidation-reduction process			G3DSA:3.30.70.2190 (GENE3D); G3DSA:3.30.465.10 (GENE3D); IPR004113 (PFAM); IPR016167 (G3DSA:3.30.43.GENE3D); IPR006094 (PFAM); PTHR43716:SF1 (PANTHER); PTHR43716 (PANTHER); IPR016166 (PROSITE_PROFILES); IPR016164 (SUPERFAMILY); IPR036318 (SUPERFAMILY)	F:GO:0003824; F:GO:0016491; F:GO:0016614; F:GO:0050660; P:GO:0055114	F:catalytic activity; F:oxidoreductase activity; F:oxidoreductase activity, acting on CH-OH group of donors; F:flavin adenine dinucleotide binding; P:oxidation-reduction process	-112.239	-6.81043	0.00536243
TRINITY_DN100704_c3_g4_i3	3h														-112.672	-6.81598	0.00122779
TRINITY_DN95450_c2_g1_i3	3h	nicotinamide N-methyltransferase-like	1509	18	4.71482E-170	74.3						G3DSA:3.40.50.150 (GENE3D); IPR000940 (PFAM); PTHR10867:SF17 (PANTHER); IPR000940 (PANTHER); IPR000940 (PROSITE_PROFILES); IPR029063 (SUPERFAMILY)	F:GO:0008168	F:methyltransferase activity	-113.463	-6.82608	0.00216612
TRINITY_DN102711_c2_g1_i3	3h	receptor-type tyrosine-protein phosphatase epsilon-like	833	5	8.72407E-22	84.97						no IPS match	no IPS match	no IPS match	-113.463	-6.82608	0.00991346
TRINITY_DN95344_c4_g1_i8	3h	ceramide kinase-like	2613	7	0.0	62.06	11	F:GO:0003951; C:GO:0005634; C:GO:0005730; C:GO:0005829; P:GO:0008152; P:GO:0010842; F:GO:0016301; P:GO:0016310; P:GO:0042461; P:GO:1902176; P:GO:2000425	F:NAD+ kinase activity; C:nucleus; C:nucleolus; C:cytosol; P:metabolic process; P:retina layer formation; F:kinase activity; P:phosphorylation; P:photoreceptor cell development; P:negative regulation of oxidative stress-induced intrinsic apoptotic signaling pathway; P:regulation of apoptotic cell clearance			IPR001206 (PFAM); G3DSA:2.60.200.40 (GENE3D); IPR017438 (G3DSA:3.40.50.GENE3D); PTHR12358 (PANTHER); PTHR12358:SF26 (PANTHER); IPR001206 (PROSITE_PROFILES); IPR016064 (SUPERFAMILY)	F:GO:0003951; P:GO:0008152; F:GO:0016301	F:NAD+ kinase activity; P:metabolic process; F:kinase activity	-113.744	-6.82965	0.00175712
TRINITY_DN98286_c4_g1_i8	3h														-115.2	-6.848	0.00826831
TRINITY_DN98577_c5_g1_i13	3h														-118.66	-6.89069	0.00176211
TRINITY_DN101382_c0_g1_i3	3h	Ubiquitin carboxyl-terminal hydrolase 30	2596	8	3.58233E-161	80.26	6	P:GO:0006511; C:GO:0016020; C:GO:0016021; P:GO:0016579; F:GO:0016787; F:GO:0036459	P:ubiquitin-dependent protein catabolic process; C:membrane; C:integral component of membrane; P:protein deubiquitination; F:hydrolase activity; F:thiol-dependent ubiquitinyl hydrolase activity			IPR001394 (PFAM); G3DSA:3.90.70.10 (GENE3D); PTHR44509 (PANTHER); IPR018200 (PROSITE_PATTERNS); IPR028889 (PROSITE_PROFILES); SSF54001 (SUPERFAMILY)	P:GO:0006511; P:GO:0016579; F:GO:0036459	P:ubiquitin-dependent protein catabolic process; P:protein deubiquitination; F:thiol-dependent ubiquitinyl hydrolase activity	-119.413	-6.89981	0.00210005
TRINITY_DN100826_c3_g1_i10	3h	probable E3 ubiquitin-protein ligase HERC4	4337	4	0.0	82.96	9	C:GO:0001650; F:GO:0004842; C:GO:0005737; C:GO:0005829; P:GO:0007283; P:GO:0016567; F:GO:0016740; P:GO:0030154; F:GO:0061630	C:fibrillar center; F:ubiquitin-protein transferase activity; C:cytoplasm; C:cytosol; P:spermatogenesis; P:protein ubiquitination; F:transferase activity; P:cell differentiation; F:ubiquitin protein ligase activity			IPR000408 (PRINTS); IPR009091 (G3DSA:2.130.10.GENE3D); IPR009091 (G3DSA:2.130.10.GENE3D); IPR000408 (PFAM); PTHR11254 (PANTHER); PTHR11254:SF285 (PANTHER); IPR000408 (PROSITE_PATTERNS); IPR000408 (PROSITE_PATTERNS); IPR000408 (PROSITE_PATTERNS); IPR000408 (PROSITE_PROFILES); IPR000408 (PROSITE_PROFILES); IPR000408 (PROSITE_PROFILES); IPR000408 (PROSITE_PROFILES); IPR000408 (PROSITE_PROFILES); IPR…	no GO terms	no GO terms	-119.662	-6.90282	0.00815691
TRINITY_DN94757_c2_g4_i1	3h	sodium- and chloride-dependent GABA transporter 1-like isoform X1	4890	13	0.0	73.19	6	F:GO:0005328; P:GO:0006836; F:GO:0015293; C:GO:0016020; C:GO:0016021; P:GO:0055085	F:neurotransmitter:sodium symporter activity; P:neurotransmitter transport; F:symporter activity; C:membrane; C:integral component of membrane; P:transmembrane transport			IPR000175 (PRINTS); IPR000175 (PFAM); mobidb-lite (MOBIDB_LITE); IPR000175 (PANTHER); IPR000175 (PROSITE_PATTERNS); IPR000175 (PROSITE_PROFILES); IPR037272 (SUPERFAMILY)	F:GO:0005328; P:GO:0006836; C:GO:0016021	F:neurotransmitter:sodium symporter activity; P:neurotransmitter transport; C:integral component of membrane	-119.974	-6.90658	0.00679598
TRINITY_DN98846_c3_g2_i2	3h	ubiquitin-protein ligase E3A-like	4787	5	0.0	81.38	6	F:GO:0004842; P:GO:0006511; P:GO:0016567; F:GO:0016740; F:GO:0016874; F:GO:0061630	F:ubiquitin-protein transferase activity; P:ubiquitin-dependent protein catabolic process; P:protein ubiquitination; F:transferase activity; F:ligase activity; F:ubiquitin protein ligase activity			IPR000569 (PFAM); G3DSA:3.30.2160.10 (GENE3D); G3DSA:3.90.1750.10 (GENE3D); G3DSA:3.30.2410.10 (GENE3D); PTHR11254:SF301 (PANTHER); PTHR11254 (PANTHER); IPR000569 (PROSITE_PROFILES); IPR000569 (CDD); IPR035983 (SUPERFAMILY)	F:GO:0004842	F:ubiquitin-protein transferase activity	-120.737	-6.91572	0.00374524
TRINITY_DN96308_c0_g1_i7	3h	mitogen-activated protein kinase kinase kinase 3	1146	3	8.54455E-18	54.19	7	F:GO:0000166; F:GO:0004672; F:GO:0004674; F:GO:0005524; P:GO:0006468; F:GO:0016301; P:GO:0016310	F:nucleotide binding; F:protein kinase activity; F:protein serine/threonine kinase activity; F:ATP binding; P:protein phosphorylation; F:kinase activity; P:phosphorylation			IPR000719 (PFAM); G3DSA:1.10.510.10 (GENE3D); PTHR43289 (PANTHER); IPR008271 (PROSITE_PATTERNS); IPR000719 (PROSITE_PROFILES); IPR011009 (SUPERFAMILY)	F:GO:0004672; F:GO:0005524; P:GO:0006468	F:protein kinase activity; F:ATP binding; P:protein phosphorylation	-120.807	-6.91656	0.00364143
TRINITY_DN100603_c0_g1_i6	3h	TBC1 domain family member 19	2782	6	4.87429E-34	64.44	2	C:GO:0016020; C:GO:0016021	C:membrane; C:integral component of membrane			IPR011042 (G3DSA:2.120.10.GENE3D)	no GO terms	no GO terms	-121.098	-6.92004	0.00246259
TRINITY_DN97002_c4_g1_i3	3h	transmembrane protein 244-like isoform X1	1874	8	2.86282E-78	76.04	2	C:GO:0016020; C:GO:0016021	C:membrane; C:integral component of membrane			IPR019185 (PFAM); IPR019185 (PANTHER); PTHR12952:SF1 (PANTHER)	no GO terms	no GO terms	-121.852	-6.92898	0.00623179
TRINITY_DN94751_c0_g1_i6	3h	potassium voltage-gated channel subfamily C member 1-like	6203	4	0.0	93.67						Coil (COILS); IPR028325 (PRINTS); IPR003974 (PRINTS); IPR003968 (PRINTS); G3DSA:3.30.710.10 (GENE3D); IPR003131 (PFAM); IPR027359 (G3DSA:1.20.120.GENE3D); IPR005821 (PFAM); G3DSA:1.10.287.70 (GENE3D); mobidb-lite (MOBIDB_LITE); mobidb-lite (MOBIDB_LITE); mobidb-lite (MOBIDB_LITE); PTHR11537:SF126 (PANTHER); IPR028325 (PANTHER); IPR011333 (SUPERFAMILY); SSF81324 (SUPERFAMILY)	F:GO:0005216; F:GO:0005249; P:GO:0006811; P:GO:0006813; C:GO:0008076; C:GO:0016020; P:GO:0051260; P:GO:0055085	F:ion channel activity; F:voltage-gated potassium channel activity; P:ion transport; P:potassium ion transport; C:voltage-gated potassium channel complex; C:membrane; P:protein homooligomerization; P:transmembrane transport	-122.853	-6.94079	0.00364143
TRINITY_DN98598_c0_g1_i11	3h	two pore calcium channel protein 1-like	3572	3	0.0	91.49						IPR005821 (PFAM); G3DSA:1.10.287.70 (GENE3D); G3DSA:1.10.287.70 (GENE3D); IPR027359 (G3DSA:1.20.120.GENE3D); IPR028801 (PTHR10037:PANTHER); PTHR10037 (PANTHER); SSF81324 (SUPERFAMILY); SSF81324 (SUPERFAMILY)	F:GO:0005216; F:GO:0005245; P:GO:0006811; C:GO:0016020; P:GO:0055085	F:ion channel activity; F:voltage-gated calcium channel activity; P:ion transport; C:membrane; P:transmembrane transport	-123.117	-6.94389	0.0023929
TRINITY_DN87552_c0_g1_i1	3h														-124.756	-6.96297	0.00872404
TRINITY_DN94541_c5_g1_i2	3h														-125.551	-6.97213	0.000805296
TRINITY_DN98092_c3_g1_i11	3h	SWI/SNF-related matrix-associated actin-dependent regulator of chromatin subfamily D member 1-like	2590	6	1.29608E-117	90.03	25	F:GO:0001077; F:GO:0001085; F:GO:0003677; F:GO:0003713; F:GO:0005515; C:GO:0005634; C:GO:0005719; P:GO:0006351; P:GO:0006355; P:GO:0006357; P:GO:0006366; P:GO:0007275; P:GO:0007406; F:GO:0008134; P:GO:0010628; C:GO:0016514; C:GO:0016586; F:GO:0017022; F:GO:0019904; P:GO:0031453; C:GO:0035060; P:GO:0045893; P:GO:0045944; C:GO:0071564; C:GO:0071565	F:transcriptional activator activity, RNA polymerase II proximal promoter sequence-specific DNA binding; F:RNA polymerase II transcription factor binding; F:DNA binding; F:transcription coactivator activity; F:protein binding; C:nucleus; C:nuclear euchromatin; P:transcription, DNA-templated; P:regulation of transcription, DNA-templated; P:regulation of transcription by RNA polymerase II; P:transc…			IPR036885 (G3DSA:1.10.245.GENE3D); IPR003121 (PFAM); IPR038043 (PTHR13844:PANTHER); PTHR13844 (PANTHER); IPR036885 (SUPERFAMILY)	F:GO:0005515; C:GO:0016514; C:GO:0071564; C:GO:0071565	F:protein binding; C:SWI/SNF complex; C:npBAF complex; C:nBAF complex	-125.605	-6.97275	0.00048758
TRINITY_DN94487_c2_g2_i4	3h	putative RNA-directed DNA polymerase from transposon X-element	2993	3	9.95802E-22	99.15						no IPS match	no IPS match	no IPS match	-126.596	-6.98409	0.00109222
TRINITY_DN93991_c1_g2_i11	3h														-126.943	-6.98804	0.00753132
TRINITY_DN97347_c3_g1_i13	3h	tripsin, putative	3121	3	5.92198E-60	72.63	11	F:GO:0004252; F:GO:0005044; C:GO:0005576; P:GO:0006030; P:GO:0006508; P:GO:0006898; F:GO:0008061; F:GO:0008233; F:GO:0008236; C:GO:0016020; F:GO:0016787	F:serine-type endopeptidase activity; F:scavenger receptor activity; C:extracellular region; P:chitin metabolic process; P:proteolysis; P:receptor-mediated endocytosis; F:chitin binding; F:peptidase activity; F:serine-type peptidase activity; C:membrane; F:hydrolase activity			IPR001190 (PRINTS); IPR001190 (PFAM); IPR036772 (G3DSA:3.10.250.GENE3D); PTHR19331:SF395 (PANTHER); PTHR19331 (PANTHER); IPR001190 (PROSITE_PROFILES); IPR036772 (SUPERFAMILY)	F:GO:0005044; C:GO:0016020	F:scavenger receptor activity; C:membrane	-127.045	-6.98919	0.00124831
TRINITY_DN102304_c2_g1_i6	3h														-127.288	-6.99195	0.00312623
TRINITY_DN94128_c2_g1_i8	3h	AChain A, Crystal Structure Of Human Fibrillar Procollagen Type Iii C- Propeptide Trimer	6195	13	1.09241E-112	67.37	40	P:GO:0001501; P:GO:0001568; F:GO:0002020; F:GO:0005178; F:GO:0005201; F:GO:0005515; C:GO:0005576; C:GO:0005581; C:GO:0005586; C:GO:0005615; C:GO:0005788; P:GO:0007160; P:GO:0007179; P:GO:0007229; P:GO:0007507; P:GO:0007568; P:GO:0009314; P:GO:0009612; P:GO:0018149; P:GO:0021987; P:GO:0030168; P:GO:0030198; P:GO:0030199; P:GO:0030574; C:GO:0031012; C:GO:0031012; P:GO:0034097; P:GO:0035025; P:GO:00…	P:skeletal system development; P:blood vessel development; F:protease binding; F:integrin binding; F:extracellular matrix structural constituent; F:protein binding; C:extracellular region; C:collagen trimer; C:collagen type III trimer; C:extracellular space; C:endoplasmic reticulum lumen; P:cell-matrix adhesion; P:transforming growth factor beta receptor signaling pathway; P:integrin-mediated sig…			G3DSA:2.60.120.1000 (GENE3D); IPR000885 (PFAM); IPR008160 (PFAM); mobidb-lite (MOBIDB_LITE); mobidb-lite (MOBIDB_LITE); IPR000885 (PROSITE_PROFILES)	F:GO:0005201	F:extracellular matrix structural constituent	-128.651	-7.00732	0.00053622
TRINITY_DN95476_c4_g1_i3	3h	Coiled-coil domain-containing protein 42-like	1711	4	2.37346E-62	92.87						Coil (COILS); Coil (COILS); IPR025252 (PFAM); PTHR21683:SF2 (PANTHER); PTHR21683 (PANTHER)	no GO terms	no GO terms	-130.892	-7.03224	0.00133477
TRINITY_DN101907_c2_g1_i10	3h	Myotubularin-related protein 2	2508	5	0.0	67.45	5	F:GO:0004725; P:GO:0016311; F:GO:0016791; P:GO:0035335; F:GO:0046872	F:protein tyrosine phosphatase activity; P:dephosphorylation; F:phosphatase activity; P:peptidyl-tyrosine dephosphorylation; F:metal ion binding			IPR035892 (G3DSA:2.60.40.GENE3D); IPR000008 (PFAM); IPR010569 (PFAM); mobidb-lite (MOBIDB_LITE); IPR030564 (PANTHER); IPR016130 (PROSITE_PATTERNS); IPR000008 (PROSITE_PROFILES); IPR010569 (PROSITE_PROFILES); cd00030 (CDD); IPR029021 (SUPERFAMILY); SSF50729 (SUPERFAMILY); SSF49562 (SUPERFAMILY)	F:GO:0004725; P:GO:0016311	F:protein tyrosine phosphatase activity; P:dephosphorylation	-133.448	-7.06013	0.000285235
TRINITY_DN98092_c3_g1_i3	3h	SWI/SNF-related matrix-associated actin-dependent regulator of chromatin subfamily D member 1	2183	8	0.0	88.8	3	C:GO:0016514; C:GO:0071564; C:GO:0071565	C:SWI/SNF complex; C:npBAF complex; C:nBAF complex			IPR036885 (G3DSA:1.10.245.GENE3D); IPR003121 (PFAM); PTHR13844 (PANTHER); IPR038041 (PTHR13844:PANTHER); IPR036885 (SUPERFAMILY)	F:GO:0005515; C:GO:0016514; C:GO:0071564; C:GO:0071565	F:protein binding; C:SWI/SNF complex; C:npBAF complex; C:nBAF complex	-134.136	-7.06755	0.00246259
TRINITY_DN94906_c5_g1_i1	3h	maleylacetoacetate isomerase-like	1071	5	2.14655E-98	86.81	4	F:GO:0003824; C:GO:0005737; P:GO:0009072; F:GO:0016853	F:catalytic activity; C:cytoplasm; P:aromatic amino acid family metabolic process; F:isomerase activity			G3DSA:1.20.1050.10 (GENE3D); IPR004046 (PFAM); IPR005955 (TIGRFAM); PTHR42673 (PANTHER); PTHR42673:SF4 (PANTHER); IPR010987 (PROSITE_PROFILES); IPR034330 (CDD); IPR036282 (SUPERFAMILY)	F:GO:0003824; C:GO:0005737; P:GO:0009072	F:catalytic activity; C:cytoplasm; P:aromatic amino acid family metabolic process	-135.067	-7.07753	0.0129558
TRINITY_DN94458_c0_g1_i6	3h														-135.444	-7.08155	0.0105807
TRINITY_DN97838_c0_g1_i6	3h	Proprotein convertase subtilisin/kexin type 7	2835	9	0.0	82.71	2	F:GO:0004252; P:GO:0006508	F:serine-type endopeptidase activity; P:proteolysis			Coil (COILS); IPR015500 (PRINTS); IPR000209 (PFAM); IPR036852 (G3DSA:3.40.50.GENE3D); IPR008979 (G3DSA:2.60.120.GENE3D); IPR002884 (PFAM); mobidb-lite (MOBIDB_LITE); mobidb-lite (MOBIDB_LITE); PTHR42884:SF12 (PANTHER); PTHR42884 (PANTHER); IPR023828 (PROSITE_PATTERNS); IPR022398 (PROSITE_PATTERNS); IPR002884 (PROSITE_PROFILES); IPR034182 (CDD); IPR008979 (SUPERFAMILY); IPR036852 (SUPERFAMILY)	F:GO:0004252; P:GO:0006508	F:serine-type endopeptidase activity; P:proteolysis	-135.458	-7.0817	0.00161161
TRINITY_DN99556_c4_g1_i5	3h	sushi, nidogen and EGF-like domain-containing protein 1	3855	18	1.08979E-126	80.91						IPR003886 (PFAM); PTHR13802:SF52 (PANTHER); PTHR13802 (PANTHER); IPR003886 (PROSITE_PROFILES)	P:GO:0007160	P:cell-matrix adhesion	-135.626	-7.08349	0.0010358
TRINITY_DN94661_c1_g1_i10	3h														-136.994	-7.09796	0.00252669
TRINITY_DN91554_c0_g1_i9	3h	Afadin	4017	1	1.24248E-101	100.0						Coil (COILS); G3DSA:3.10.20.90 (GENE3D); IPR000159 (PFAM); G3DSA:3.10.20.90 (GENE3D); mobidb-lite (MOBIDB_LITE); mobidb-lite (MOBIDB_LITE); mobidb-lite (MOBIDB_LITE); PTHR21298 (PANTHER); IPR000159 (PROSITE_PROFILES); IPR000159 (PROSITE_PROFILES); cd01768 (CDD); IPR029071 (SUPERFAMILY); IPR029071 (SUPERFAMILY)	P:GO:0007165	P:signal transduction	-138.219	-7.11081	0.00247639
TRINITY_DN93171_c3_g1_i6	3h	monocarboxylate transporter 13-like	1701	16	1.37758E-129	66.77						IPR011701 (PFAM); G3DSA:1.20.1250.20 (GENE3D); PTHR11360:SF222 (PANTHER); PTHR11360 (PANTHER); IPR020846 (PROSITE_PROFILES); IPR020846 (CDD); IPR036259 (SUPERFAMILY)	C:GO:0016021; P:GO:0055085	C:integral component of membrane; P:transmembrane transport	-138.254	-7.11118	0.0005215
TRINITY_DN94722_c1_g1_i2	3h	G-protein coupled receptor GRL101-like	1996	11	7.33105E-146	73.9						G3DSA:1.20.1070.10 (GENE3D); G3DSA:1.10.510.10 (GENE3D); mobidb-lite (MOBIDB_LITE); IPR034298 (PANTHER); IPR000276 (PROSITE_PATTERNS); IPR000719 (PROSITE_PROFILES); IPR017452 (PROSITE_PROFILES); IPR011009 (SUPERFAMILY); SSF81321 (SUPERFAMILY)	F:GO:0004672; F:GO:0004930; F:GO:0005524; P:GO:0006468; P:GO:0007186; C:GO:0016021	F:protein kinase activity; F:G-protein coupled receptor activity; F:ATP binding; P:protein phosphorylation; P:G-protein coupled receptor signaling pathway; C:integral component of membrane	-138.398	-7.11268	0.000794332
TRINITY_DN100334_c2_g1_i1	3h	putative oxidoreductase	1999	1	3.4061E-156	88.46						IPR002347 (PRINTS); IPR002347 (PRINTS); G3DSA:3.40.50.720 (GENE3D); IPR002347 (PFAM); PTHR43544 (PANTHER); PTHR43544:SF12 (PANTHER); cd05325 (CDD); IPR036291 (SUPERFAMILY)	no GO terms	no GO terms	-138.621	-7.115	0.00320299
TRINITY_DN97700_c1_g2_i1	3h														-138.782	-7.11668	0.00147769
TRINITY_DN94286_c2_g1_i5	3h														-140.344	-7.13282	0.000173954
TRINITY_DN95871_c1_g1_i1	3h	Mucin-like protein	753	5	4.23781E-52	84.03						no IPS match	no IPS match	no IPS match	-142.432	-7.15413	0.000136668
TRINITY_DN98630_c0_g1_i19	3h	rho guanine nucleotide exchange factor 7 isoform X2	4721	11	0.0	83.02						Coil (COILS); IPR001452 (PRINTS); G3DSA:2.30.30.40 (GENE3D); IPR011993 (G3DSA:2.30.29.GENE3D); IPR001452 (PFAM); IPR001715 (PFAM); PF16614 (PFAM); IPR035899 (G3DSA:1.20.900.GENE3D); IPR036872 (G3DSA:1.10.418.GENE3D); IPR000219 (PFAM); mobidb-lite (MOBIDB_LITE); PTHR22826:SF145 (PANTHER); PTHR22826:SF145 (PANTHER); PTHR22826 (PANTHER); PTHR22826 (PANTHER); IPR001715 (PROSITE_PROFILES); IPR001452 (…	F:GO:0005089; F:GO:0005515; P:GO:0035023	F:Rho guanyl-nucleotide exchange factor activity; F:protein binding; P:regulation of Rho protein signal transduction	-142.623	-7.15606	0.026408
TRINITY_DN98063_c3_g1_i3	3h	serine/threonine-protein phosphatase 6 regulatory ankyrin repeat subunit B-like	3962	5	0.0	85.16						IPR002110 (PRINTS); PF13637 (PFAM); IPR036770 (G3DSA:1.25.40.GENE3D); IPR036770 (G3DSA:1.25.40.GENE3D); IPR036770 (G3DSA:1.25.40.GENE3D); IPR020683 (PFAM); IPR036770 (G3DSA:1.25.40.GENE3D); IPR036770 (G3DSA:1.25.40.GENE3D); IPR002110 (PFAM); PTHR24133 (PANTHER); PTHR24133:SF25 (PANTHER); PTHR24133 (PANTHER); PTHR24133:SF25 (PANTHER); PTHR24133:SF25 (PANTHER); PTHR24133 (PANTHER); PTHR24133 (PANTH…	F:GO:0005515	F:protein binding	-143.019	-7.16007	0.000138025
TRINITY_DN94024_c0_g1_i1	3h	SH2 domain-containing protein 4B-like	3306	8	2.33858E-144	80.7						Coil (COILS); IPR000980 (PRINTS); IPR000980 (PFAM); IPR036860 (G3DSA:3.30.505.GENE3D); mobidb-lite (MOBIDB_LITE); mobidb-lite (MOBIDB_LITE); mobidb-lite (MOBIDB_LITE); PTHR14388:SF1 (PANTHER); PTHR14388 (PANTHER); PTHR14388:SF1 (PANTHER); PTHR14388 (PANTHER); PTHR14388:SF1 (PANTHER); PTHR14388 (PANTHER); PTHR14388 (PANTHER); IPR000980 (PROSITE_PROFILES); IPR036860 (SUPERFAMILY)	no GO terms	no GO terms	-143.176	-7.16165	0.000431883
TRINITY_DN98660_c0_g1_i1	3h	substance-P receptor-like	2503	15	0.0	62.93						IPR000276 (PRINTS); G3DSA:1.20.1070.10 (GENE3D); IPR000276 (PFAM); PTHR43919:SF3 (PANTHER); PTHR43919 (PANTHER); IPR017452 (PROSITE_PROFILES); cd00637 (CDD); SSF81321 (SUPERFAMILY)	F:GO:0004930; P:GO:0007186; C:GO:0016021	F:G-protein coupled receptor activity; P:G-protein coupled receptor signaling pathway; C:integral component of membrane	-143.263	-7.16252	0.000617207
TRINITY_DN95841_c1_g1_i5	3h	lactadherin-like	488	6	3.52313E-86	80.8						IPR000421 (PFAM); IPR008979 (G3DSA:2.60.120.GENE3D); PTHR24543 (PANTHER); IPR000421 (PROSITE_PATTERNS); IPR000421 (PROSITE_PROFILES); cd00057 (CDD); IPR008979 (SUPERFAMILY)	no GO terms	no GO terms	-143.84	-7.16832	0.0196012
TRINITY_DN100581_c0_g1_i7	3h	GXN_ACRMIRecName: Full=Galaxin; Flags: Precursor	5264	5	0.0	51.09	1	C:GO:0005576	C:extracellular region			no IPS match	no IPS match	no IPS match	-144.1	-7.17093	0.00105741
TRINITY_DN92781_c0_g1_i2	3h	Calreticulin precursor, putative	1282	13	0.0	78.66	8	F:GO:0005509; C:GO:0005783; C:GO:0005788; P:GO:0006457; P:GO:0006911; F:GO:0030246; F:GO:0046872; F:GO:0051082	F:calcium ion binding; C:endoplasmic reticulum; C:endoplasmic reticulum lumen; P:protein folding; P:phagocytosis, engulfment; F:carbohydrate binding; F:metal ion binding; F:unfolded protein binding			Coil (COILS); IPR001580 (PRINTS); G3DSA:2.60.120.200 (GENE3D); IPR009033 (G3DSA:2.10.250.GENE3D); IPR001580 (PFAM); G3DSA:2.60.120.200 (GENE3D); IPR009169 (PIRSF); mobidb-lite (MOBIDB_LITE); mobidb-lite (MOBIDB_LITE); PTHR11073:SF2 (PANTHER); IPR001580 (PANTHER); IPR018124 (PROSITE_PATTERNS); IPR009033 (SUPERFAMILY); IPR013320 (SUPERFAMILY)	F:GO:0005509; F:GO:0005515; C:GO:0005783; P:GO:0006457; F:GO:0051082	F:calcium ion binding; F:protein binding; C:endoplasmic reticulum; P:protein folding; F:unfolded protein binding	-144.901	-7.17892	0.0433981
TRINITY_DN99590_c4_g2_i7	3h	kinesin-like protein kif7 isoform X1	6352	8	0.0	81.48						Coil (COILS); Coil (COILS); Coil (COILS); Coil (COILS); Coil (COILS); Coil (COILS); Coil (COILS); Coil (COILS); Coil (COILS); Coil (COILS); Coil (COILS); Coil (COILS); Coil (COILS); Coil (COILS); Coil (COILS); IPR001752 (PRINTS); IPR036961 (G3DSA:3.40.850.GENE3D); IPR001752 (PFAM); IPR036961 (G3DSA:3.40.850.GENE3D); mobidb-lite (MOBIDB_LITE); mobidb-lite (MOBIDB_LITE); mobidb-lite (MOBIDB_LITE); …	F:GO:0003777; F:GO:0005524; P:GO:0007018; F:GO:0008017	F:microtubule motor activity; F:ATP binding; P:microtubule-based movement; F:microtubule binding	-146.171	-7.19151	0.00176211
TRINITY_DN95426_c4_g1_i7	3h	Exosome complex component RRP41	1633	4	6.82776E-77	87.13						IPR001247 (PFAM); IPR015847 (PFAM); IPR027408 (G3DSA:3.30.230.GENE3D); PTHR11953 (PANTHER); PTHR11953:SF0 (PANTHER); IPR020568 (SUPERFAMILY); IPR036345 (SUPERFAMILY)	no GO terms	no GO terms	-146.235	-7.19215	0.00191563
TRINITY_DN99727_c1_g2_i2	3h	AMP-binding protein	1139	18	2.60414E-11	90.31	6	P:GO:0001676; F:GO:0003824; F:GO:0004467; P:GO:0008152; F:GO:0016874; F:GO:0102391	P:long-chain fatty acid metabolic process; F:catalytic activity; F:long-chain fatty acid-CoA ligase activity; P:metabolic process; F:ligase activity; F:decanoate-CoA ligase activity			no IPS match	no IPS match	no IPS match	-146.599	-7.19573	0.00162855
TRINITY_DN100039_c0_g1_i2	3h	arpA protein	2152	7	5.57826E-55	54.73	7	P:GO:0002943; F:GO:0003824; P:GO:0008033; F:GO:0016491; F:GO:0017150; F:GO:0050660; P:GO:0055114	P:tRNA dihydrouridine synthesis; F:catalytic activity; P:tRNA processing; F:oxidoreductase activity; F:tRNA dihydrouridine synthase activity; F:flavin adenine dinucleotide binding; P:oxidation-reduction process			G3DSA:2.60.120.620 (GENE3D); IPR005123 (PROSITE_PROFILES); SSF51197 (SUPERFAMILY)	F:GO:0016491; P:GO:0055114	F:oxidoreductase activity; P:oxidation-reduction process	-146.694	-7.19667	0.000874143
TRINITY_DN97883_c0_g1_i1	3h	zinc finger protein GLI2-like	5287	8	0.0	70.51	7	F:GO:0003676; F:GO:0003700; P:GO:0006355; P:GO:0007224; P:GO:0009952; P:GO:0009953; P:GO:0048568	F:nucleic acid binding; F:DNA-binding transcription factor activity; P:regulation of transcription, DNA-templated; P:smoothened signaling pathway; P:anterior/posterior pattern specification; P:dorsal/ventral pattern formation; P:embryonic organ development			G3DSA:3.30.160.60 (GENE3D); G3DSA:3.30.160.60 (GENE3D); PF00096 (PFAM); G3DSA:3.30.160.60 (GENE3D); G3DSA:3.30.160.60 (GENE3D); G3DSA:3.30.160.60 (GENE3D); mobidb-lite (MOBIDB_LITE); mobidb-lite (MOBIDB_LITE); mobidb-lite (MOBIDB_LITE); mobidb-lite (MOBIDB_LITE); mobidb-lite (MOBIDB_LITE); mobidb-lite (MOBIDB_LITE); mobidb-lite (MOBIDB_LITE); mobidb-lite (MOBIDB_LITE); mobidb-lite (MOBIDB_LITE); …	F:GO:0003676	F:nucleic acid binding	-148.13	-7.21072	0.000329561
TRINITY_DN94170_c0_g4_i8	3h														-151.709	-7.24516	0.000139175
TRINITY_DN93654_c0_g1_i2	3h														-152.306	-7.25083	9.74356e-05
TRINITY_DN95627_c0_g3_i3	3h														-153.228	-7.25953	0.000991164
TRINITY_DN99218_c2_g2_i5	3h	adapter molecule crk-like	1583	10	2.65943E-49	65.96						no IPS match	no IPS match	no IPS match	-153.423	-7.26137	0.000595765
TRINITY_DN90128_c0_g1_i1	3h	Protein ECT2	1443	1	0.0	99.44						mobidb-lite (MOBIDB_LITE)	no GO terms	no GO terms	-153.795	-7.26487	0.000474607
TRINITY_DN96242_c0_g1_i3	3h	Trafficking protein particle complex subunit 11	4878	6	0.0	80.58						IPR021773 (PFAM); PTHR14374 (PANTHER)	no GO terms	no GO terms	-154.739	-7.27369	0.000137511
TRINITY_DN90798_c0_g2_i6	3h	Protein transport protein Sec23A	2831	8	0.0	89.28	7	C:GO:0000139; P:GO:0006886; P:GO:0006888; F:GO:0008270; P:GO:0015031; C:GO:0030127; P:GO:0090114	C:Golgi membrane; P:intracellular protein transport; P:ER to Golgi vesicle-mediated transport; F:zinc ion binding; P:protein transport; C:COPII vesicle coat; P:COPII-coated vesicle budding			IPR036465 (G3DSA:3.40.50.GENE3D); IPR007123 (PFAM); IPR029006 (G3DSA:3.40.20.GENE3D); G3DSA:1.20.120.730 (GENE3D); IPR012990 (PFAM); G3DSA:2.60.40.1670 (GENE3D); IPR006896 (PFAM); IPR006900 (PFAM); IPR037364 (PANTHER); PTHR11141:SF7 (PANTHER); cd01478 (CDD); IPR037550 (CDD); SSF81995 (SUPERFAMILY); IPR036175 (SUPERFAMILY); IPR036180 (SUPERFAMILY); IPR036465 (SUPERFAMILY)	P:GO:0006886; P:GO:0006888; C:GO:0030127; P:GO:0090114	P:intracellular protein transport; P:ER to Golgi vesicle-mediated transport; C:COPII vesicle coat; P:COPII-coated vesicle budding	-155.099	-7.27704	0.000901801
TRINITY_DN99658_c0_g3_i7	3h	THAP domain-containing protein 2	3718	2	1.46398E-120	64.2						PTHR36555 (PANTHER); PTHR36555:SF10 (PANTHER)	no GO terms	no GO terms	-155.302	-7.27894	6.79115e-05
TRINITY_DN100710_c0_g1_i10	3h														-156.54	-7.29039	0.000180264
TRINITY_DN99892_c1_g3_i1	3h	RNA binding motif protein, X-linked, isoform CRA_a	1811	15	1.43152E-13	63.93	53	P:GO:0000381; P:GO:0000398; F:GO:0001047; P:GO:0001649; F:GO:0003676; F:GO:0003682; F:GO:0003723; F:GO:0003727; F:GO:0003729; F:GO:0003730; F:GO:0005515; C:GO:0005615; C:GO:0005634; C:GO:0005654; C:GO:0005681; C:GO:0005719; C:GO:0005730; C:GO:0005737; P:GO:0006351; P:GO:0006366; P:GO:0006376; P:GO:0006396; P:GO:0006397; P:GO:0006417; P:GO:0006509; P:GO:0008380; P:GO:0009409; P:GO:0009411; C:GO:00…	P:regulation of alternative mRNA splicing, via spliceosome; P:mRNA splicing, via spliceosome; F:core promoter binding; P:osteoblast differentiation; F:nucleic acid binding; F:chromatin binding; F:RNA binding; F:single-stranded RNA binding; F:mRNA binding; F:mRNA 3'-UTR binding; F:protein binding; C:extracellular space; C:nucleus; C:nucleoplasm; C:spliceosomal complex; C:nuclear euchromatin; C:nuc…			Coil (COILS); IPR003169 (PFAM); IPR000504 (PFAM); IPR035445 (G3DSA:3.30.1490.GENE3D); IPR012677 (G3DSA:3.30.70.GENE3D); mobidb-lite (MOBIDB_LITE); PTHR15241 (PANTHER); IPR003169 (PROSITE_PROFILES); IPR000504 (PROSITE_PROFILES); IPR035979 (SUPERFAMILY); IPR035445 (SUPERFAMILY)	F:GO:0003676; F:GO:0005515	F:nucleic acid binding; F:protein binding	-158.628	-7.30951	0.00441996
TRINITY_DN97837_c1_g2_i3	3h	protein piccolo-like isoform X1	1079	3	2.0892E-86	53.11						G3DSA:3.20.20.80 (GENE3D); IPR002557 (PFAM); IPR002557 (PROSITE_PROFILES); IPR002557 (PROSITE_PROFILES); IPR036508 (SUPERFAMILY); IPR036508 (SUPERFAMILY)	C:GO:0005576; P:GO:0006030; F:GO:0008061	C:extracellular region; P:chitin metabolic process; F:chitin binding	-161.528	-7.33564	0.0008427
TRINITY_DN98118_c1_g1_i12	3h														-162.095	-7.3407	0.000492868
TRINITY_DN96209_c0_g1_i11	3h	Contactin-associated protein-like 5	9356	4	0.0	70.54	2	P:GO:0007154; C:GO:0016020	P:cell communication; C:membrane			IPR000421 (PFAM); IPR008979 (G3DSA:2.60.120.GENE3D); PTHR24543 (PANTHER); IPR000421 (PROSITE_PATTERNS); IPR000421 (PROSITE_PROFILES); IPR008979 (SUPERFAMILY)	no GO terms	no GO terms	-162.532	-7.34458	0.0165115
TRINITY_DN96529_c1_g3_i4	3h	synaptotagmin-4, putative	4695	6	0.0	66.19	2	C:GO:0016020; C:GO:0016021	C:membrane; C:integral component of membrane			Coil (COILS); IPR035892 (G3DSA:2.60.40.GENE3D); IPR035892 (G3DSA:2.60.40.GENE3D); IPR000008 (PFAM); mobidb-lite (MOBIDB_LITE); PTHR10024:SF227 (PANTHER); PTHR10024 (PANTHER); IPR000008 (PROSITE_PROFILES); IPR000008 (PROSITE_PROFILES); cd00276 (CDD); SSF49562 (SUPERFAMILY); SSF49562 (SUPERFAMILY)	no GO terms	no GO terms	-165.906	-7.37422	0.000820298
TRINITY_DN101528_c1_g1_i4	3h	cell wall integrity and stress response component 2-like	2078	1	3.51546E-20	100.0						G3DSA:1.20.1070.10 (GENE3D); G3DSA:1.20.120.10 (GENE3D); mobidb-lite (MOBIDB_LITE)	no GO terms	no GO terms	-166.371	-7.37826	0.000622409
TRINITY_DN102202_c1_g1_i2	3h	Circumsporozoite protein	5844	1	0.0	60.71						IPR036397 (G3DSA:3.30.420.GENE3D); PTHR22955 (PANTHER); IPR001584 (PROSITE_PROFILES); IPR012337 (SUPERFAMILY)	F:GO:0003676; P:GO:0015074	F:nucleic acid binding; P:DNA integration	-168.23	-7.39429	5.98168e-05
TRINITY_DN93676_c1_g2_i9	3h	LIM homeobox transcription factor 1-beta-like isoform X4	3948	12	0.0	89.29	5	F:GO:0003677; C:GO:0005634; P:GO:0006355; F:GO:0043565; F:GO:0046872	F:DNA binding; C:nucleus; P:regulation of transcription, DNA-templated; F:sequence-specific DNA binding; F:metal ion binding			Coil (COILS); G3DSA:1.10.10.60 (GENE3D); G3DSA:2.10.110.10 (GENE3D); IPR001781 (PFAM); G3DSA:2.10.110.10 (GENE3D); IPR001356 (PFAM); mobidb-lite (MOBIDB_LITE); mobidb-lite (MOBIDB_LITE); PTHR24208:SF96 (PANTHER); PTHR24208 (PANTHER); IPR001781 (PROSITE_PATTERNS); IPR001781 (PROSITE_PATTERNS); IPR001781 (PROSITE_PROFILES); IPR001356 (PROSITE_PROFILES); IPR001781 (PROSITE_PROFILES); IPR001356 (CDD)…	F:GO:0003677	F:DNA binding	-170.345	-7.41232	0.000530837
TRINITY_DN100924_c0_g3_i9	3h														-171.044	-7.41823	3.70854e-05
TRINITY_DN98430_c2_g1_i4	3h	discs large 1, isoform O	4572	12	3.25919E-70	85.07	4	F:GO:0004385; F:GO:0016740; P:GO:0046037; P:GO:0046710	F:guanylate kinase activity; F:transferase activity; P:GMP metabolic process; P:GDP metabolic process			G3DSA:1.10.287.470 (GENE3D); IPR015143 (PFAM); mobidb-lite (MOBIDB_LITE); PTHR23119 (PANTHER); PTHR23119:SF5 (PANTHER); IPR004172 (PROSITE_PROFILES); IPR036892 (SUPERFAMILY)	F:GO:0005515	F:protein binding	-171.984	-7.42613	5.6459e-05
TRINITY_DN92624_c0_g1_i5	3h	Golgi-associated plant pathogenesis-related protein 1	2715	14	0.0	65.37						IPR001283 (PRINTS); IPR035940 (G3DSA:3.40.33.GENE3D); IPR014044 (PFAM); mobidb-lite (MOBIDB_LITE); mobidb-lite (MOBIDB_LITE); IPR001283 (PANTHER); PTHR10334:SF332 (PANTHER); IPR034113 (CDD); IPR035940 (SUPERFAMILY)	no GO terms	no GO terms	-175.544	-7.45569	1.92134e-05
TRINITY_DN95109_c1_g1_i6	3h	neuropeptide Y receptor type 2-like	2827	14	0.0	61.88						IPR000276 (PRINTS); IPR000276 (PFAM); G3DSA:1.20.1070.10 (GENE3D); mobidb-lite (MOBIDB_LITE); PTHR43916 (PANTHER); PTHR43916:SF6 (PANTHER); IPR017452 (PROSITE_PROFILES); cd00637 (CDD); SSF81321 (SUPERFAMILY)	F:GO:0004930; P:GO:0007186; C:GO:0016021	F:G-protein coupled receptor activity; P:G-protein coupled receptor signaling pathway; C:integral component of membrane	-175.743	-7.45732	0.000346556
TRINITY_DN99556_c4_g1_i10	3h	sushi, nidogen and EGF-like domain-containing protein 1	4454	18	1.85548E-51	78.81						no IPS match	no IPS match	no IPS match	-176.248	-7.46146	0.00861365
TRINITY_DN92435_c0_g1_i10	3h	Oxysterol-binding protein 2	3814	17	4.19972E-127	51.81	3	P:GO:0006869; C:GO:0016020; C:GO:0016021	P:lipid transport; C:membrane; C:integral component of membrane			Coil (COILS); Coil (COILS); IPR000648 (PFAM); G3DSA:1.20.120.1290 (GENE3D); mobidb-lite (MOBIDB_LITE); PTHR10972:SF96 (PANTHER); IPR000648 (PANTHER); IPR037239 (SUPERFAMILY)	no GO terms	no GO terms	-176.368	-7.46245	0.000876638
TRINITY_DN97523_c0_g1_i5	3h	protein turtle homolog A	5533	9	0.0	49.5	2	C:GO:0016020; C:GO:0016021	C:membrane; C:integral component of membrane			IPR013783 (G3DSA:2.60.40.GENE3D); IPR013783 (G3DSA:2.60.40.GENE3D); IPR003961 (PFAM); IPR013783 (G3DSA:2.60.40.GENE3D); IPR013783 (G3DSA:2.60.40.GENE3D); IPR013106 (PFAM); IPR013783 (G3DSA:2.60.40.GENE3D); IPR013098 (PFAM); IPR013783 (G3DSA:2.60.40.GENE3D); PF13927 (PFAM); mobidb-lite (MOBIDB_LITE); mobidb-lite (MOBIDB_LITE); PTHR44248 (PANTHER); PTHR44248:SF1 (PANTHER); IPR007110 (PROSITE_PROFIL…	F:GO:0005515	F:protein binding	-176.407	-7.46277	0.000452275
TRINITY_DN102153_c2_g4_i1	3h	Tetratricopeptide repeat protein 37	5646	8	0.0	68.68						IPR011990 (G3DSA:1.25.40.GENE3D); IPR011990 (G3DSA:1.25.40.GENE3D); IPR019734 (PFAM); IPR011990 (G3DSA:1.25.40.GENE3D); IPR011990 (G3DSA:1.25.40.GENE3D); PTHR15704 (PANTHER); IPR019734 (PROSITE_PROFILES); IPR013026 (PROSITE_PROFILES); IPR013026 (PROSITE_PROFILES); IPR013026 (PROSITE_PROFILES); IPR019734 (PROSITE_PROFILES); IPR019734 (PROSITE_PROFILES); IPR011990 (SUPERFAMILY); IPR011990 (SUPERFAM…	F:GO:0005515	F:protein binding	-177.309	-7.47012	0.000494492
TRINITY_DN96963_c0_g1_i12	3h	Receptor-type tyrosine-protein phosphatase S	949	20	0.0	83.78						IPR013783 (G3DSA:2.60.40.GENE3D); IPR003961 (PFAM); IPR013783 (G3DSA:2.60.40.GENE3D); PTHR44146 (PANTHER); IPR003961 (PROSITE_PROFILES); IPR003961 (PROSITE_PROFILES); IPR003961 (CDD); IPR003961 (CDD); IPR036116 (SUPERFAMILY); IPR036116 (SUPERFAMILY)	F:GO:0005515	F:protein binding	-177.33	-7.47029	3.5853e-18
TRINITY_DN96445_c2_g3_i1	3h	ATP-dependent DNA helicase PIF1	6280	13	0.0	78.3						Coil (COILS); IPR010285 (PFAM); IPR036691 (G3DSA:3.60.10.GENE3D); G3DSA:3.40.50.300 (GENE3D); G3DSA:3.40.50.300 (GENE3D); mobidb-lite (MOBIDB_LITE); PTHR23274 (PANTHER); IPR036691 (SUPERFAMILY); IPR027417 (SUPERFAMILY); IPR027417 (SUPERFAMILY)	P:GO:0000723; F:GO:0003678; P:GO:0006281	P:telomere maintenance; F:DNA helicase activity; P:DNA repair	-177.996	-7.4757	0.00197527
TRINITY_DN102711_c2_g1_i1	3h	receptor-type tyrosine-protein phosphatase epsilon-like	530	11	5.96448E-41	79.41						no IPS match	no IPS match	no IPS match	-180.393	-7.495	2.60413e-13
TRINITY_DN93350_c1_g1_i1	3h	major facilitator superfamily domain-containing protein 8-like	2849	5	2.34835E-120	75.83	3	C:GO:0016020; C:GO:0016021; P:GO:0055085	C:membrane; C:integral component of membrane; P:transmembrane transport			IPR011701 (PFAM); G3DSA:1.20.1250.20 (GENE3D); PTHR23510 (PANTHER); PTHR23510:SF8 (PANTHER); IPR036259 (SUPERFAMILY)	C:GO:0016021; P:GO:0055085	C:integral component of membrane; P:transmembrane transport	-180.907	-7.4991	2.65291e-05
TRINITY_DN98837_c0_g2_i1	3h	Coiled-coil domain-containing protein 175	2598	4	0.0	76.77						Coil (COILS); Coil (COILS); Coil (COILS); Coil (COILS); Coil (COILS); Coil (COILS); Coil (COILS); Coil (COILS); mobidb-lite (MOBIDB_LITE); mobidb-lite (MOBIDB_LITE); mobidb-lite (MOBIDB_LITE); PTHR35347 (PANTHER); SSF90257 (SUPERFAMILY)	no GO terms	no GO terms	-183.995	-7.52352	0.000261935
TRINITY_DN96029_c0_g1_i8	3h	sortilin-related receptor	4823	10	0.0	60.04	3	C:GO:0005794; C:GO:0016020; C:GO:0016021	C:Golgi apparatus; C:membrane; C:integral component of membrane			IPR015943 (G3DSA:2.130.10.GENE3D); IPR031777 (PFAM); IPR031778 (PFAM); G3DSA:2.10.70.90 (GENE3D); PTHR12106 (PANTHER); SSF110296 (SUPERFAMILY)	F:GO:0005515	F:protein binding	-184.623	-7.52844	0.000139014
TRINITY_DN101582_c0_g1_i12	3h	Myoblast growth factor receptor egl-15	4418	14	0.0	84.42						IPR000859 (PFAM); IPR035914 (G3DSA:2.60.120.GENE3D); IPR035914 (G3DSA:2.60.120.GENE3D); G3DSA:3.30.200.20 (GENE3D); PTHR44131 (PANTHER); IPR000719 (PROSITE_PROFILES); IPR000859 (PROSITE_PROFILES); IPR000859 (PROSITE_PROFILES); IPR000859 (PROSITE_PROFILES); IPR000859 (CDD); IPR000859 (CDD); IPR000859 (CDD); IPR035914 (SUPERFAMILY); IPR035914 (SUPERFAMILY); IPR035914 (SUPERFAMILY)	F:GO:0004672; F:GO:0005524; P:GO:0006468	F:protein kinase activity; F:ATP binding; P:protein phosphorylation	-184.797	-7.5298	1.81968e-05
TRINITY_DN96593_c3_g1_i11	3h	COMPASS-like H3K4 histone methylase component WDR5A	1849	5	5.11791E-89	71.57						IPR001680 (PFAM); IPR015943 (G3DSA:2.130.10.GENE3D); IPR015943 (G3DSA:2.130.10.GENE3D); PTHR22847 (PANTHER); IPR019775 (PROSITE_PATTERNS); IPR017986 (PROSITE_PROFILES); IPR001680 (PROSITE_PROFILES); IPR001680 (PROSITE_PROFILES); IPR001680 (PROSITE_PROFILES); IPR036322 (SUPERFAMILY)	F:GO:0005515	F:protein binding	-185.006	-7.53143	0.000147766
TRINITY_DN94094_c0_g1_i1	3h	Propionyl-CoA carboxylase beta chain, mitochondrial	2613	5	0.0	94.09						G3DSA:3.90.226.10 (GENE3D); G3DSA:3.90.226.10 (GENE3D); IPR034733 (PFAM); PTHR43842 (PANTHER); IPR011762 (PROSITE_PROFILES); IPR011763 (PROSITE_PROFILES); IPR029045 (SUPERFAMILY); IPR029045 (SUPERFAMILY)	F:GO:0016874	F:ligase activity	-186.227	-7.54092	0.000173629
TRINITY_DN96437_c3_g1_i6	3h	Cilia- and flagella-associated protein 69	3278	2	0.0	99.89						IPR011989 (G3DSA:1.25.10.GENE3D); PTHR14716 (PANTHER); IPR016024 (SUPERFAMILY); IPR016024 (SUPERFAMILY)	F:GO:0005488	F:binding	-198.201	-7.63082	5.46352e-06
TRINITY_DN93337_c0_g1_i5	3h														-199.337	-7.63906	0.000123522
TRINITY_DN98799_c1_g4_i3	3h														-200.606	-7.64822	1.1124e-05
TRINITY_DN99058_c0_g1_i8	3h	thioredoxin domain-containing protein 16-like	1085	1	1.06352E-19	55.8						PTHR22699 (PANTHER)	no GO terms	no GO terms	-212.824	-7.73352	0.00029885
TRINITY_DN100683_c1_g1_i13	3h	beta-1,3-galactosyltransferase 6-like	1884	3	4.39438E-41	53.28						Coil (COILS); IPR002659 (PFAM); PTHR11214:SF223 (PANTHER); IPR002659 (PANTHER)	P:GO:0006486; F:GO:0008378; C:GO:0016020	P:protein glycosylation; F:galactosyltransferase activity; C:membrane	-214.535	-7.74507	6.78135e-05
TRINITY_DN97803_c5_g2_i2	3h														-215.466	-7.75132	2.37939e-05
TRINITY_DN99238_c1_g1_i21	3h	tetratricopeptide repeat protein 28-like isoform X1	2419	2	3.92874E-37	60.6						mobidb-lite (MOBIDB_LITE)	no GO terms	no GO terms	-218.611	-7.77222	1.63087e-05
TRINITY_DN100518_c1_g3_i3	3h	transient receptor potential cation channel subfamily A member 1-like	3807	17	0.0	66.71						IPR002110 (PRINTS); IPR020683 (PFAM); IPR036770 (G3DSA:1.25.40.GENE3D); IPR002110 (PFAM); IPR036770 (G3DSA:1.25.40.GENE3D); PF13637 (PFAM); IPR002110 (PROSITE_PROFILES); IPR002110 (PROSITE_PROFILES); IPR002110 (PROSITE_PROFILES); IPR002110 (PROSITE_PROFILES); IPR002110 (PROSITE_PROFILES); IPR002110 (PROSITE_PROFILES); IPR020683 (PROSITE_PROFILES); IPR002110 (PROSITE_PROFILES); IPR002110 (PROSITE_…	F:GO:0005515	F:protein binding	-220.768	-7.78639	0.000242258
TRINITY_DN96261_c0_g1_i12	3h	myelin transcription factor 1-like isoform X1	5827	9	0.0	67.08						Coil (COILS); IPR002515 (PFAM); mobidb-lite (MOBIDB_LITE); mobidb-lite (MOBIDB_LITE); mobidb-lite (MOBIDB_LITE); mobidb-lite (MOBIDB_LITE); mobidb-lite (MOBIDB_LITE); mobidb-lite (MOBIDB_LITE); mobidb-lite (MOBIDB_LITE); PTHR10816:SF15 (PANTHER); PTHR10816 (PANTHER); PTHR10816:SF15 (PANTHER); PTHR10816:SF15 (PANTHER); PTHR10816 (PANTHER); IPR002515 (PROSITE_PROFILES); IPR002515 (PROSITE_PROFILES)…	F:GO:0003700; C:GO:0005634; P:GO:0006355; F:GO:0008270	F:DNA-binding transcription factor activity; C:nucleus; P:regulation of transcription, DNA-templated; F:zinc ion binding	-221.164	-7.78897	0.0100051
TRINITY_DN95327_c0_g1_i4	3h	Kunitz-type protease inhibitor 2	5334	10	0.0	57.46	11	P:GO:0001843; F:GO:0004867; C:GO:0005737; P:GO:0007163; P:GO:0010951; C:GO:0016020; C:GO:0016021; P:GO:0022408; P:GO:0060672; P:GO:0071711; P:GO:2000146	P:neural tube closure; F:serine-type endopeptidase inhibitor activity; C:cytoplasm; P:establishment or maintenance of cell polarity; P:negative regulation of endopeptidase activity; C:membrane; C:integral component of membrane; P:negative regulation of cell-cell adhesion; P:epithelial cell morphogenesis involved in placental branching; P:basement membrane organization; P:negative regulation of ce…			Coil (COILS); IPR002223 (PRINTS); IPR002223 (PFAM); IPR036880 (G3DSA:4.10.410.GENE3D); G3DSA:2.10.60.10 (GENE3D); G3DSA:3.30.60.30 (GENE3D); IPR036880 (G3DSA:4.10.410.GENE3D); mobidb-lite (MOBIDB_LITE); mobidb-lite (MOBIDB_LITE); PTHR10083 (PANTHER); PTHR10083:SF316 (PANTHER); PTHR10083:SF316 (PANTHER); PTHR10083 (PANTHER); IPR020901 (PROSITE_PATTERNS); IPR020901 (PROSITE_PATTERNS); IPR002223 (PR…	P:GO:0001558; F:GO:0004867; F:GO:0005515; F:GO:0005520; C:GO:0005576	P:regulation of cell growth; F:serine-type endopeptidase inhibitor activity; F:protein binding; F:insulin-like growth factor binding; C:extracellular region	-223.018	-7.80101	0.000259106
TRINITY_DN48269_c0_g1_i1	3h	DnaJ family Sec63 protein	2097	20	0.0	69.92	4	C:GO:0016020; C:GO:0016021; C:GO:0030176; P:GO:0031204	C:membrane; C:integral component of membrane; C:integral component of endoplasmic reticulum membrane; P:posttranslational protein targeting to membrane, translocation			IPR001623 (PRINTS); IPR036869 (G3DSA:1.10.287.GENE3D); G3DSA:1.10.150.20 (GENE3D); G3DSA:1.10.3380.10 (GENE3D); IPR001623 (PFAM); IPR004179 (PFAM); IPR035892 (G3DSA:2.60.40.GENE3D); mobidb-lite (MOBIDB_LITE); IPR027137 (PTHR24075:PANTHER); PTHR24075 (PANTHER); IPR018253 (PROSITE_PATTERNS); IPR001623 (PROSITE_PROFILES); IPR001623 (CDD); SSF158702 (SUPERFAMILY); IPR036869 (SUPERFAMILY); IPR014756 (…	C:GO:0030176; P:GO:0031204	C:integral component of endoplasmic reticulum membrane; P:posttranslational protein targeting to membrane, translocation	-226.999	-7.82654	0.000236876
TRINITY_DN98282_c0_g1_i1	3h	protein artemis	3148	6	2.62954E-95	62.09	31	F:GO:0000014; P:GO:0000723; C:GO:0000784; P:GO:0002250; P:GO:0002376; F:GO:0003674; F:GO:0003684; F:GO:0004518; F:GO:0004519; F:GO:0004527; C:GO:0005575; C:GO:0005634; C:GO:0005654; C:GO:0005794; P:GO:0006281; P:GO:0006302; P:GO:0006303; P:GO:0006310; P:GO:0006974; P:GO:0008150; F:GO:0008409; P:GO:0010212; F:GO:0016787; P:GO:0030183; P:GO:0031848; P:GO:0033151; F:GO:0035312; P:GO:0036297; P:GO:00…	F:single-stranded DNA endodeoxyribonuclease activity; P:telomere maintenance; C:nuclear chromosome, telomeric region; P:adaptive immune response; P:immune system process; F:molecular_function; F:damaged DNA binding; F:nuclease activity; F:endonuclease activity; F:exonuclease activity; C:cellular_component; C:nucleus; C:nucleoplasm; C:Golgi apparatus; P:DNA repair; P:double-strand break repair; P:…			G3DSA:3.40.50.12650 (GENE3D); IPR011084 (PFAM); IPR036866 (G3DSA:3.60.15.GENE3D); mobidb-lite (MOBIDB_LITE); mobidb-lite (MOBIDB_LITE); mobidb-lite (MOBIDB_LITE); PTHR23240 (PANTHER); PTHR23240:SF21 (PANTHER); IPR036866 (SUPERFAMILY)	no GO terms	no GO terms	-234.093	-7.87094	2.40219e-05
TRINITY_DN94619_c0_g1_i3	3h	Cyclic AMP-responsive element-binding protein 3-like 3	2212	15	0.0	75.6	9	F:GO:0003677; F:GO:0003700; C:GO:0005634; P:GO:0006355; C:GO:0016020; C:GO:0016021; P:GO:0030968; F:GO:0035497; P:GO:0045944	F:DNA binding; F:DNA-binding transcription factor activity; C:nucleus; P:regulation of transcription, DNA-templated; C:membrane; C:integral component of membrane; P:endoplasmic reticulum unfolded protein response; F:cAMP response element binding; P:positive regulation of transcription by RNA polymerase II			Coil (COILS); G3DSA:1.20.5.170 (GENE3D); IPR004827 (PFAM); mobidb-lite (MOBIDB_LITE); mobidb-lite (MOBIDB_LITE); PTHR22952 (PANTHER); IPR029806 (PTHR22952:PANTHER); IPR004827 (PROSITE_PATTERNS); IPR004827 (PROSITE_PROFILES); cd14689 (CDD); SSF57959 (SUPERFAMILY)	F:GO:0003700; P:GO:0006355; P:GO:0030968; F:GO:0035497; P:GO:0045944	F:DNA-binding transcription factor activity; P:regulation of transcription, DNA-templated; P:endoplasmic reticulum unfolded protein response; F:cAMP response element binding; P:positive regulation of transcription by RNA polymerase II	-235.337	-7.87858	2.73991e-06
TRINITY_DN93904_c1_g1_i3	3h	signal peptide peptidase-like 2B isoform X2	3442	9	0.0	73.81	27	C:GO:0000139; F:GO:0004190; F:GO:0005515; C:GO:0005654; C:GO:0005764; C:GO:0005765; C:GO:0005768; C:GO:0005794; C:GO:0005813; C:GO:0005886; P:GO:0006508; P:GO:0006509; F:GO:0008233; C:GO:0010008; P:GO:0010803; C:GO:0015629; C:GO:0016020; C:GO:0016021; F:GO:0016787; C:GO:0030660; P:GO:0031293; P:GO:0033619; F:GO:0042500; F:GO:0042803; P:GO:0050776; C:GO:0071458; C:GO:0071556	C:Golgi membrane; F:aspartic-type endopeptidase activity; F:protein binding; C:nucleoplasm; C:lysosome; C:lysosomal membrane; C:endosome; C:Golgi apparatus; C:centrosome; C:plasma membrane; P:proteolysis; P:membrane protein ectodomain proteolysis; F:peptidase activity; C:endosome membrane; P:regulation of tumor necrosis factor-mediated signaling pathway; C:actin cytoskeleton; C:membrane; C:integr…			G3DSA:3.50.30.30 (GENE3D); IPR007369 (PFAM); IPR033149 (PTHR12174:PANTHER); IPR007369 (PANTHER)	F:GO:0004190; C:GO:0016021; P:GO:0031293; F:GO:0042500	F:aspartic-type endopeptidase activity; C:integral component of membrane; P:membrane protein intracellular domain proteolysis; F:aspartic endopeptidase activity, intramembrane cleaving	-235.598	-7.88018	4.10951e-06
TRINITY_DN94179_c1_g2_i1	3h	protein JBTS17 isoform X2	8430	3	5.16154E-18	43.41						Coil (COILS); mobidb-lite (MOBIDB_LITE); mobidb-lite (MOBIDB_LITE); mobidb-lite (MOBIDB_LITE); mobidb-lite (MOBIDB_LITE); mobidb-lite (MOBIDB_LITE); mobidb-lite (MOBIDB_LITE); mobidb-lite (MOBIDB_LITE); mobidb-lite (MOBIDB_LITE); mobidb-lite (MOBIDB_LITE); IPR028236 (PANTHER)	no GO terms	no GO terms	-237.499	-7.89178	5.54743e-05
TRINITY_DN98428_c0_g1_i4	3h	Acetylcholinesterase	5473	1	0.0	99.03						Coil (COILS); PTHR36555:SF10 (PANTHER); PTHR36555 (PANTHER)	no GO terms	no GO terms	-242.692	-7.92298	1.56931e-06
TRINITY_DN98030_c0_g1_i1	3h	DNA repair-scaffolding protein	3319	6	0.0	68.11						IPR028026 (PFAM); IPR028032 (PFAM); mobidb-lite (MOBIDB_LITE); mobidb-lite (MOBIDB_LITE); PTHR34347 (PANTHER)	no GO terms	no GO terms	-248.191	-7.95531	1.10448e-06
TRINITY_DN101571_c0_g1_i10	3h	1-phosphatidylinositol 4,5-bisphosphate phosphodiesterase gamma-1	5417	9	0.0	80.34	11	F:GO:0004435; F:GO:0004871; F:GO:0005509; C:GO:0005622; P:GO:0006629; P:GO:0007165; F:GO:0008081; P:GO:0009395; P:GO:0016042; F:GO:0016787; P:GO:0035556	F:phosphatidylinositol phospholipase C activity; F:obsolete signal transducer activity; F:calcium ion binding; C:intracellular; P:lipid metabolic process; P:signal transduction; F:phosphoric diester hydrolase activity; P:phospholipid catabolic process; P:lipid catabolic process; F:hydrolase activity; P:intracellular signal transduction			Coil (COILS); Coil (COILS); IPR001192 (PRINTS); IPR000980 (PRINTS); IPR017946 (G3DSA:3.20.20.GENE3D); IPR035892 (G3DSA:2.60.40.GENE3D); IPR000909 (PFAM); IPR001711 (PFAM); G3DSA:1.10.238.10 (GENE3D); IPR036860 (G3DSA:3.30.505.GENE3D); IPR000008 (PFAM); IPR001452 (PFAM); G3DSA:2.30.30.40 (GENE3D); IPR000980 (PFAM); IPR011993 (G3DSA:2.30.29.GENE3D); IPR036860 (G3DSA:3.30.505.GENE3D); PTHR10336:SF91…	F:GO:0004435; F:GO:0005515; P:GO:0006629; P:GO:0007165; F:GO:0008081; P:GO:0035556	F:phosphatidylinositol phospholipase C activity; F:protein binding; P:lipid metabolic process; P:signal transduction; F:phosphoric diester hydrolase activity; P:intracellular signal transduction	-249.304	-7.96176	0.000995706
TRINITY_DN100640_c2_g1_i2	3h	Retrovirus-related Pol polyprotein from transposon opus	2136	4	2.6328E-63	86.59						no IPS match	no IPS match	no IPS match	-249.85	-7.96492	8.60788e-07
TRINITY_DN92616_c1_g9_i1	3h														-251.967	-7.97709	2.79213e-06
TRINITY_DN94113_c2_g4_i6	3h	Craniofacial development protein 2	4699	1	7.22209E-72	60.42						IPR036691 (G3DSA:3.60.10.GENE3D); PTHR23227:SF49 (PANTHER); IPR027124 (PANTHER); IPR036691 (SUPERFAMILY)	no GO terms	no GO terms	-264.425	-8.04672	1.43173e-06
TRINITY_DN91163_c0_g1_i9	3h	beta-ureidopropionase-like isoform X1	1701	4	0.0	88.3	1	P:GO:0006807	P:nitrogen compound metabolic process			IPR036526 (G3DSA:3.60.110.GENE3D); IPR003010 (PFAM); PTHR43674 (PANTHER); PTHR43674:SF2 (PANTHER); IPR003010 (PROSITE_PROFILES); cd07587 (CDD); IPR036526 (SUPERFAMILY)	P:GO:0006807	P:nitrogen compound metabolic process	-271.408	-8.08432	4.99373e-06
TRINITY_DN97348_c0_g1_i11	3h	autophagy-related protein 9A-like	3546	4	0.0	81.91						IPR007241 (PFAM); IPR007241 (PANTHER); PTHR13038:SF14 (PANTHER); PTHR13038:SF14 (PANTHER); IPR007241 (PANTHER)	no GO terms	no GO terms	-274.616	-8.10127	6.78135e-05
TRINITY_DN101526_c1_g1_i15	3h	complement C2-like	5149	17	0.0	76.27	8	F:GO:0004252; C:GO:0005576; P:GO:0006508; P:GO:0006956; P:GO:0006958; F:GO:0008233; F:GO:0008236; F:GO:0016787	F:serine-type endopeptidase activity; C:extracellular region; P:proteolysis; P:complement activation; P:complement activation, classical pathway; F:peptidase activity; F:serine-type peptidase activity; F:hydrolase activity			IPR001314 (PRINTS); PR00453 (PRINTS); IPR036465 (G3DSA:3.40.50.GENE3D); G3DSA:2.40.10.10 (GENE3D); G3DSA:2.10.70.10 (GENE3D); IPR001254 (PFAM); IPR000436 (PFAM); IPR002035 (PFAM); PTHR44221 (PANTHER); IPR033116 (PROSITE_PATTERNS); IPR018114 (PROSITE_PATTERNS); IPR002035 (PROSITE_PROFILES); IPR001254 (PROSITE_PROFILES); IPR000436 (PROSITE_PROFILES); cd01450 (CDD); IPR001254 (CDD); IPR000436 (CDD);…	F:GO:0004252; P:GO:0006508	F:serine-type endopeptidase activity; P:proteolysis	-282.407	-8.14163	0.0107095
TRINITY_DN102281_c5_g3_i10	3h	SCO-spondin-like isoform X1	7152	16	0.0	63.82						PR01705 (PRINTS); PR00453 (PRINTS); IPR036465 (G3DSA:3.40.50.GENE3D); IPR002035 (PFAM); IPR036465 (G3DSA:3.40.50.GENE3D); IPR036383 (G3DSA:2.20.100.GENE3D); IPR036383 (G3DSA:2.20.100.GENE3D); IPR000884 (PFAM); IPR036465 (G3DSA:3.40.50.GENE3D); PTHR44105:SF1 (PANTHER); PTHR44105 (PANTHER); PTHR44105 (PANTHER); PTHR44105:SF1 (PANTHER); PTHR44105:SF1 (PANTHER); PTHR44105 (PANTHER); IPR000884 (PROSIT…	no GO terms	no GO terms	-283.702	-8.14823	0.030995
TRINITY_DN93864_c0_g1_i1	3h	rho-related protein racA-like	4431	10	0.0	62.64	5	F:GO:0000166; F:GO:0003924; F:GO:0005525; C:GO:0005622; P:GO:0007264	F:nucleotide binding; F:GTPase activity; F:GTP binding; C:intracellular; P:small GTPase mediated signal transduction			IPR000210 (PFAM); G3DSA:3.30.710.10 (GENE3D); G3DSA:3.30.710.10 (GENE3D); IPR000210 (PROSITE_PROFILES); IPR000210 (PROSITE_PROFILES); IPR011333 (SUPERFAMILY); IPR011333 (SUPERFAMILY)	F:GO:0005515	F:protein binding	-284.555	-8.15256	4.41469e-06
TRINITY_DN99218_c2_g1_i8	3h	EVI5-like protein	3051	6	0.0	79.17	3	F:GO:0005096; P:GO:0043087; P:GO:0043547	F:GTPase activator activity; P:regulation of GTPase activity; P:positive regulation of GTPase activity			Coil (COILS); Coil (COILS); G3DSA:1.10.8.270 (GENE3D); IPR000195 (PFAM); G3DSA:1.10.10.750 (GENE3D); G3DSA:1.10.472.80 (GENE3D); mobidb-lite (MOBIDB_LITE); mobidb-lite (MOBIDB_LITE); PTHR22957 (PANTHER); IPR031214 (PTHR22957:PANTHER); IPR000195 (PROSITE_PROFILES); IPR035969 (SUPERFAMILY); IPR035969 (SUPERFAMILY)	F:GO:0005096; P:GO:0043087	F:GTPase activator activity; P:regulation of GTPase activity	-287.486	-8.16735	0.00109222
TRINITY_DN96747_c2_g2_i2	3h	histamine H2 receptor-like	3574	9	0.0	64.84						IPR000276 (PRINTS); IPR000276 (PFAM); G3DSA:1.20.1070.10 (GENE3D); mobidb-lite (MOBIDB_LITE); PTHR43893 (PANTHER); IPR000276 (PROSITE_PATTERNS); IPR017452 (PROSITE_PROFILES); cd00637 (CDD); SSF81321 (SUPERFAMILY)	F:GO:0004930; P:GO:0007186; C:GO:0016021	F:G-protein coupled receptor activity; P:G-protein coupled receptor signaling pathway; C:integral component of membrane	-291.838	-8.18902	0.00329578
TRINITY_DN98541_c2_g1_i8	3h	BTB/POZ domain-containing protein KCTD3	4001	5	0.0	82.05	1	P:GO:0051260	P:protein homooligomerization			IPR015943 (G3DSA:2.130.10.GENE3D); IPR003131 (PFAM); G3DSA:3.30.710.10 (GENE3D); IPR015943 (G3DSA:2.130.10.GENE3D); mobidb-lite (MOBIDB_LITE); PTHR15859:SF2 (PANTHER); PTHR15859 (PANTHER); IPR019775 (PROSITE_PATTERNS); IPR000210 (PROSITE_PROFILES); IPR036322 (SUPERFAMILY); IPR011333 (SUPERFAMILY)	F:GO:0005515; P:GO:0051260	F:protein binding; P:protein homooligomerization	-293.006	-8.19478	2.46106e-05
TRINITY_DN93365_c0_g1_i4	3h	WASH complex subunit 2-like	6308	5	0.0	63.87	6	F:GO:0005516; C:GO:0005634; C:GO:0005737; P:GO:0007049; P:GO:0007051; P:GO:0051301	F:calmodulin binding; C:nucleus; C:cytoplasm; P:cell cycle; P:spindle organization; P:cell division			Coil (COILS); Coil (COILS); Coil (COILS); IPR000048 (PFAM); G3DSA:1.20.5.190 (GENE3D); mobidb-lite (MOBIDB_LITE); mobidb-lite (MOBIDB_LITE); IPR029955 (PANTHER); IPR000048 (PROSITE_PROFILES); IPR000048 (PROSITE_PROFILES)	F:GO:0005515; P:GO:0007051	F:protein binding; P:spindle organization	-293.573	-8.19758	0.000241209
TRINITY_DN95162_c6_g3_i3	3h														-294.95	-8.20432	4.23652e-05
TRINITY_DN92715_c2_g1_i1	3h														-298.533	-8.22175	3.80109e-07
TRINITY_DN101295_c2_g1_i10	3h	Peroxinectin A	5203	8	0.0	68.32	5	F:GO:0004601; P:GO:0006979; F:GO:0020037; P:GO:0055114; P:GO:0098869	F:peroxidase activity; P:response to oxidative stress; F:heme binding; P:oxidation-reduction process; P:cellular oxidant detoxification			IPR019791 (PRINTS); IPR037120 (G3DSA:1.10.640.GENE3D); IPR019791 (PFAM); IPR011519 (PFAM); PF13517 (PFAM); PTHR11475 (PANTHER); IPR019791 (PROSITE_PROFILES); cd09822 (CDD); IPR010255 (SUPERFAMILY); SSF69318 (SUPERFAMILY)	F:GO:0004601; P:GO:0006979; F:GO:0020037; P:GO:0055114	F:peroxidase activity; P:response to oxidative stress; F:heme binding; P:oxidation-reduction process	-300.459	-8.23103	0.000600938
TRINITY_DN99188_c1_g1_i9	3h	N-chimaerin isoform X1	3187	6	0.0	79.94						IPR020454 (PRINTS); IPR008936 (G3DSA:1.10.555.GENE3D); IPR002219 (PFAM); IPR000980 (PFAM); IPR000198 (PFAM); G3DSA:3.30.60.20 (GENE3D); IPR036860 (G3DSA:3.30.505.GENE3D); mobidb-lite (MOBIDB_LITE); PTHR23176:SF35 (PANTHER); PTHR23176 (PANTHER); IPR002219 (PROSITE_PATTERNS); IPR002219 (PROSITE_PROFILES); IPR000198 (PROSITE_PROFILES); IPR000980 (PROSITE_PROFILES); IPR002219 (CDD); IPR008936 (SUPERF…	P:GO:0007165; P:GO:0035556	P:signal transduction; P:intracellular signal transduction	-300.786	-8.2326	7.9122e-07
TRINITY_DN102235_c2_g1_i2	3h	neuronal acetylcholine receptor subunit alpha-3-like	3330	15	0.0	80.76	15	F:GO:0004888; F:GO:0005216; F:GO:0005230; C:GO:0005886; P:GO:0006811; P:GO:0007165; C:GO:0016020; C:GO:0016021; F:GO:0022848; C:GO:0030054; P:GO:0034220; C:GO:0045202; C:GO:0045211; P:GO:0060078; P:GO:0060079	F:transmembrane signaling receptor activity; F:ion channel activity; F:extracellular ligand-gated ion channel activity; C:plasma membrane; P:ion transport; P:signal transduction; C:membrane; C:integral component of membrane; F:acetylcholine-gated cation-selective channel activity; C:cell junction; P:ion transmembrane transport; C:synapse; C:postsynaptic membrane; P:regulation of postsynaptic memb…			Coil (COILS); IPR006201 (PRINTS); G3DSA:1.20.58.390 (GENE3D); IPR006202 (PFAM); IPR006029 (PFAM); IPR036734 (G3DSA:2.70.170.GENE3D); PTHR18945:SF577 (PANTHER); IPR006201 (PANTHER); IPR036734 (SUPERFAMILY); IPR036719 (SUPERFAMILY)	F:GO:0004888; F:GO:0005216; F:GO:0005230; P:GO:0006811; C:GO:0016021; P:GO:0034220	F:transmembrane signaling receptor activity; F:ion channel activity; F:extracellular ligand-gated ion channel activity; P:ion transport; C:integral component of membrane; P:ion transmembrane transport	-305.666	-8.25581	5.00281e-06
TRINITY_DN93773_c0_g1_i9	3h	Phosphopantothenate--cysteine ligase, putative	2888	2	0.0	66.72	7	F:GO:0003677; F:GO:0003700; F:GO:0004632; C:GO:0005634; P:GO:0006351; P:GO:0006355; F:GO:0016874	F:DNA binding; F:DNA-binding transcription factor activity; F:phosphopantothenate--cysteine ligase activity; C:nucleus; P:transcription, DNA-templated; P:regulation of transcription, DNA-templated; F:ligase activity			IPR013847 (PRINTS); G3DSA:1.10.260.40 (GENE3D); IPR035929 (G3DSA:3.40.50.GENE3D); IPR000327 (PFAM); IPR001356 (PFAM); G3DSA:1.10.10.60 (GENE3D); IPR007085 (PFAM); mobidb-lite (MOBIDB_LITE); PTHR12290 (PANTHER); PTHR12290:SF2 (PANTHER); IPR000327 (PROSITE_PATTERNS); IPR017970 (PROSITE_PATTERNS); IPR000327 (PROSITE_PROFILES); IPR001356 (PROSITE_PROFILES); IPR001356 (CDD); IPR035929 (SUPERFAMILY); I…	F:GO:0003677; F:GO:0003700; P:GO:0006355; F:GO:0043565	F:DNA binding; F:DNA-binding transcription factor activity; P:regulation of transcription, DNA-templated; F:sequence-specific DNA binding	-305.962	-8.25721	6.0761e-07
TRINITY_DN96119_c0_g1_i4	3h														-306.573	-8.26009	6.33983e-06
TRINITY_DN94699_c0_g1_i17	3h	phosphatidylinositol 3,4,5-trisphosphate 3-phosphatase TPTE2-like	4232	2	0.0	80.45						G3DSA:1.10.340.70 (GENE3D); IPR001584 (PFAM); IPR036397 (G3DSA:3.30.420.GENE3D); mobidb-lite (MOBIDB_LITE); PTHR22955 (PANTHER); IPR001584 (PROSITE_PROFILES); IPR012337 (SUPERFAMILY)	F:GO:0003676; P:GO:0015074	F:nucleic acid binding; P:DNA integration	-312.507	-8.28774	4.49504e-06
TRINITY_DN97229_c0_g1_i3	3h	putative GPI-anchored protein pfl2	3954	12	0.0	70.66						Coil (COILS); IPR036364 (G3DSA:3.30.70.GENE3D); IPR036383 (G3DSA:2.20.100.GENE3D); IPR000884 (PFAM); G3DSA:2.10.25.10 (GENE3D); IPR000082 (PFAM); mobidb-lite (MOBIDB_LITE); mobidb-lite (MOBIDB_LITE); mobidb-lite (MOBIDB_LITE); PTHR44277:SF1 (PANTHER); PTHR44277 (PANTHER); IPR013032 (PROSITE_PATTERNS); IPR013032 (PROSITE_PATTERNS); IPR000884 (PROSITE_PROFILES); IPR000742 (PROSITE_PROFILES); IPR000…	no GO terms	no GO terms	-315.46	-8.30131	7.26339e-07
TRINITY_DN92781_c0_g1_i13	3h	Calreticulin precursor, putative	1288	14	0.0	78.61	8	F:GO:0005509; C:GO:0005783; C:GO:0005788; P:GO:0006457; P:GO:0006911; F:GO:0030246; F:GO:0046872; F:GO:0051082	F:calcium ion binding; C:endoplasmic reticulum; C:endoplasmic reticulum lumen; P:protein folding; P:phagocytosis, engulfment; F:carbohydrate binding; F:metal ion binding; F:unfolded protein binding			Coil (COILS); IPR001580 (PRINTS); G3DSA:2.60.120.200 (GENE3D); IPR001580 (PFAM); IPR009033 (G3DSA:2.10.250.GENE3D); IPR009169 (PIRSF); G3DSA:2.60.120.200 (GENE3D); mobidb-lite (MOBIDB_LITE); mobidb-lite (MOBIDB_LITE); IPR001580 (PANTHER); IPR018124 (PROSITE_PATTERNS); IPR013320 (SUPERFAMILY); IPR009033 (SUPERFAMILY)	F:GO:0005509; F:GO:0005515; C:GO:0005783; P:GO:0006457; F:GO:0051082	F:calcium ion binding; F:protein binding; C:endoplasmic reticulum; P:protein folding; F:unfolded protein binding	-330.681	-8.36929	3.85319e-05
TRINITY_DN102340_c0_g2_i5	3h	Receptor-type tyrosine-protein phosphatase S	1412	12	8.98378E-102	75.01	2	C:GO:0016020; C:GO:0016021	C:membrane; C:integral component of membrane			IPR008979 (G3DSA:2.60.120.GENE3D); IPR000421 (PFAM); IPR008979 (G3DSA:2.60.120.GENE3D); PTHR24543 (PANTHER); PTHR24543:SF249 (PANTHER); PTHR24543:SF249 (PANTHER); PTHR24543 (PANTHER); IPR000421 (PROSITE_PROFILES); IPR000421 (PROSITE_PROFILES); cd00057 (CDD); cd00057 (CDD); IPR008979 (SUPERFAMILY); IPR008979 (SUPERFAMILY)	no GO terms	no GO terms	-337.337	-8.39805	0.0129558
TRINITY_DN96843_c2_g1_i8	3h	WD repeat-containing protein 1	3132	8	0.0	68.67						IPR015943 (G3DSA:2.130.10.GENE3D); IPR015943 (G3DSA:2.130.10.GENE3D); IPR001680 (PFAM); PTHR19856 (PANTHER); PTHR19856:SF0 (PANTHER); IPR001680 (PROSITE_PROFILES); IPR001680 (PROSITE_PROFILES); IPR017986 (PROSITE_PROFILES); IPR001680 (PROSITE_PROFILES); IPR001680 (PROSITE_PROFILES); IPR001680 (PROSITE_PROFILES); IPR036322 (SUPERFAMILY); IPR036322 (SUPERFAMILY)	F:GO:0005515	F:protein binding	-341.138	-8.41421	7.06367e-08
TRINITY_DN100093_c3_g2_i2	3h	sushi, nidogen and EGF-like domain-containing protein 1	1032	16	1.57317E-172	66.95						IPR003886 (PFAM); PTHR13802 (PANTHER); PTHR13802:SF52 (PANTHER); IPR003886 (PROSITE_PROFILES)	P:GO:0007160	P:cell-matrix adhesion	-356.22	-8.47662	2.65454e-07
TRINITY_DN96445_c2_g1_i6	3h	phosphatidylserine synthase 2-like	2416	5	1.51731E-107	74.09	3	P:GO:0006659; C:GO:0016020; C:GO:0016021	P:phosphatidylserine biosynthetic process; C:membrane; C:integral component of membrane			IPR004277 (PFAM); PTHR15362:SF7 (PANTHER); PTHR15362 (PANTHER)	P:GO:0006659	P:phosphatidylserine biosynthetic process	-358.133	-8.48435	0.00239015
TRINITY_DN98692_c4_g1_i6	3h	syntaxin-16-like isoform X3	3192	10	2.18681E-136	91.77						Coil (COILS); G3DSA:1.20.58.70 (GENE3D); G3DSA:1.20.5.110 (GENE3D); IPR000727 (PFAM); IPR006011 (PFAM); PTHR19957:SF83 (PANTHER); PTHR19957 (PANTHER); IPR006012 (PROSITE_PATTERNS); IPR000727 (PROSITE_PROFILES); cd15845 (CDD); IPR010989 (SUPERFAMILY)	F:GO:0005484; P:GO:0006886; C:GO:0016020; P:GO:0016192	F:SNAP receptor activity; P:intracellular protein transport; C:membrane; P:vesicle-mediated transport	-377.649	-8.5609	7.84191e-06
TRINITY_DN95312_c1_g2_i3	3h	Neuropeptide Y receptor type 2	2016	10	0.0	57.74	8	F:GO:0004871; F:GO:0004930; F:GO:0004983; P:GO:0007165; P:GO:0007186; P:GO:0007218; C:GO:0016020; C:GO:0016021	F:obsolete signal transducer activity; F:G-protein coupled receptor activity; F:neuropeptide Y receptor activity; P:signal transduction; P:G-protein coupled receptor signaling pathway; P:neuropeptide signaling pathway; C:membrane; C:integral component of membrane			IPR000276 (PRINTS); G3DSA:1.20.1070.10 (GENE3D); IPR000276 (PFAM); PTHR24228 (PANTHER); IPR017452 (PROSITE_PROFILES); cd00637 (CDD); SSF81321 (SUPERFAMILY)	F:GO:0004930; P:GO:0007186; C:GO:0016021	F:G-protein coupled receptor activity; P:G-protein coupled receptor signaling pathway; C:integral component of membrane	-379.712	-8.56876	1.01156e-07
TRINITY_DN100445_c0_g1_i19	3h	Tetratricopeptide repeat protein 28	3493	1	0.0	98.81						Coil (COILS); G3DSA:1.20.5.190 (GENE3D); IPR000048 (PFAM); G3DSA:1.10.238.10 (GENE3D); mobidb-lite (MOBIDB_LITE); mobidb-lite (MOBIDB_LITE); mobidb-lite (MOBIDB_LITE); mobidb-lite (MOBIDB_LITE); mobidb-lite (MOBIDB_LITE); PTHR35978 (PANTHER); IPR000048 (PROSITE_PROFILES); IPR000048 (PROSITE_PROFILES); IPR000048 (PROSITE_PROFILES); IPR011992 (SUPERFAMILY)	F:GO:0005515	F:protein binding	-387.982	-8.59985	0.000119054
TRINITY_DN97959_c7_g3_i2	3h														-391.951	-8.61453	7.90959e-06
TRINITY_DN97335_c0_g1_i7	3h	Receptor-type tyrosine-protein phosphatase S	1342	17	0.0	80.76						IPR013783 (G3DSA:2.60.40.GENE3D); IPR003961 (PFAM); IPR013783 (G3DSA:2.60.40.GENE3D); IPR008979 (G3DSA:2.60.120.GENE3D); IPR013783 (G3DSA:2.60.40.GENE3D); IPR013783 (G3DSA:2.60.40.GENE3D); PTHR44107 (PANTHER); IPR003961 (PROSITE_PROFILES); IPR000421 (PROSITE_PROFILES); IPR003961 (PROSITE_PROFILES); IPR007110 (PROSITE_PROFILES); IPR003961 (PROSITE_PROFILES); IPR003961 (CDD); IPR003961 (CDD); IPR00…	F:GO:0005515	F:protein binding	-397.07	-8.63325	3.70854e-05
TRINITY_DN101716_c3_g2_i8	3h	centrosomal protein of 70 kDa-like	3209	1	2.60864E-30	58.45						Coil (COILS); Coil (COILS)	no GO terms	no GO terms	-397.441	-8.6346	1.03917e-08
TRINITY_DN98503_c1_g1_i6	3h	G-protein coupled receptor GRL101-like	4992	7	0.0	67.94	8	F:GO:0004871; F:GO:0004930; C:GO:0005886; P:GO:0007165; P:GO:0007186; C:GO:0016020; C:GO:0016021; F:GO:0016500	F:obsolete signal transducer activity; F:G-protein coupled receptor activity; C:plasma membrane; P:signal transduction; P:G-protein coupled receptor signaling pathway; C:membrane; C:integral component of membrane; F:protein-hormone receptor activity			IPR000276 (PRINTS); IPR002131 (PRINTS); PR00013 (PRINTS); IPR032675 (G3DSA:3.80.10.GENE3D); IPR000562 (PFAM); G3DSA:1.20.1070.10 (GENE3D); IPR036943 (G3DSA:2.10.10.GENE3D); IPR001611 (PFAM); IPR035914 (G3DSA:2.60.120.GENE3D); IPR002172 (PFAM); IPR000276 (PFAM); IPR036943 (G3DSA:2.10.10.GENE3D); G3DSA:4.10.400.10 (GENE3D); IPR032675 (G3DSA:3.80.10.GENE3D); G3DSA:4.10.400.10 (GENE3D); IPR000859 (PF…	F:GO:0004930; F:GO:0005515; P:GO:0007186; C:GO:0016021; F:GO:0016500	F:G-protein coupled receptor activity; F:protein binding; P:G-protein coupled receptor signaling pathway; C:integral component of membrane; F:protein-hormone receptor activity	-402.187	-8.65172	5.66186e-09
TRINITY_DN98556_c2_g2_i2	3h														-406.606	-8.66749	0.000118113
TRINITY_DN99541_c3_g2_i7	3h	protein rolling stone-like	1554	16	0.0	57.49						PTHR12242 (PANTHER); PTHR12242:SF1 (PANTHER)	no GO terms	no GO terms	-411.193	-8.68367	3.05068e-05
TRINITY_DN98303_c4_g1_i9	3h	RING finger protein 17	5561	6	0.0	70.68	3	C:GO:0005622; F:GO:0008270; F:GO:0046872	C:intracellular; F:zinc ion binding; F:metal ion binding			Coil (COILS); IPR035437 (G3DSA:2.40.50.GENE3D); G3DSA:2.30.30.140 (GENE3D); IPR002999 (PFAM); IPR013083 (G3DSA:3.30.40.GENE3D); G3DSA:3.30.40.90 (GENE3D); G3DSA:3.30.40.200 (GENE3D); mobidb-lite (MOBIDB_LITE); mobidb-lite (MOBIDB_LITE); IPR017907 (PROSITE_PATTERNS); IPR000315 (PROSITE_PROFILES); IPR002999 (PROSITE_PROFILES); IPR001841 (PROSITE_PROFILES); IPR002999 (PROSITE_PROFILES); cd04508 (CDD…	C:GO:0005622; F:GO:0008270	C:intracellular; F:zinc ion binding	-426.281	-8.73566	2.65005e-07
TRINITY_DN101404_c1_g2_i10	3h	Protein Jumonji	6638	2	0.0	76.0	2	F:GO:0003677; C:GO:0005634	F:DNA binding; C:nucleus			Coil (COILS); IPR003349 (PFAM); IPR001606 (PFAM); G3DSA:2.60.120.650 (GENE3D); IPR036431 (G3DSA:1.10.150.GENE3D); IPR003347 (PFAM); mobidb-lite (MOBIDB_LITE); mobidb-lite (MOBIDB_LITE); mobidb-lite (MOBIDB_LITE); mobidb-lite (MOBIDB_LITE); mobidb-lite (MOBIDB_LITE); mobidb-lite (MOBIDB_LITE); mobidb-lite (MOBIDB_LITE); PTHR10694 (PANTHER); PTHR10694:SF44 (PANTHER); IPR003347 (PROSITE_PROFILES); I…	F:GO:0003677	F:DNA binding	-454.867	-8.8293	7.93202e-09
TRINITY_DN91682_c5_g1_i12	3h	protein piccolo-like	2716	2	3.58828E-96	73.84						Coil (COILS); PR01217 (PRINTS); mobidb-lite (MOBIDB_LITE); mobidb-lite (MOBIDB_LITE); mobidb-lite (MOBIDB_LITE)	no GO terms	no GO terms	-466.414	-8.86547	1.40004e-06
TRINITY_DN100964_c3_g1_i6	3h	polysaccharide pyruvyl transferase family protein	3853	4	2.05468E-33	51.04	1	F:GO:0016740	F:transferase activity			IPR007652 (PFAM); IPR007345 (PFAM); G3DSA:3.90.550.20 (GENE3D); IPR007577 (PFAM); IPR004853 (PFAM); PTHR12042:SF21 (PANTHER); PTHR12042 (PANTHER); IPR029044 (SUPERFAMILY)	no GO terms	no GO terms	-472.738	-8.8849	1.80498e-09
TRINITY_DN99231_c1_g1_i4	3h														-473.114	-8.88604	2.28084e-06
TRINITY_DN97847_c0_g1_i10	3h	seipin isoform X1	2034	7	0.0	71.48						Coil (COILS); IPR009617 (PFAM); mobidb-lite (MOBIDB_LITE); mobidb-lite (MOBIDB_LITE); IPR009617 (PANTHER)	P:GO:0019915	P:lipid storage	-487.947	-8.93058	2.03627e-07
TRINITY_DN97813_c0_g2_i4	3h	coiled-coil domain-containing protein 191-like	4164	6	0.0	80.28	3	F:GO:0003674; C:GO:0005575; P:GO:0008150	F:molecular_function; C:cellular_component; P:biological_process			Coil (COILS); Coil (COILS); Coil (COILS); Coil (COILS); mobidb-lite (MOBIDB_LITE); mobidb-lite (MOBIDB_LITE); IPR026174 (PTHR22028:PANTHER); PTHR22028 (PANTHER)	no GO terms	no GO terms	-495.771	-8.95353	5.20151e-06
TRINITY_DN96723_c0_g2_i1	3h	dual specificity protein kinase TTK-like	3224	8	0.0	96.36						IPR000719 (PFAM); IPR011990 (G3DSA:1.25.40.GENE3D); G3DSA:3.30.200.20 (GENE3D); G3DSA:1.10.510.10 (GENE3D); mobidb-lite (MOBIDB_LITE); mobidb-lite (MOBIDB_LITE); mobidb-lite (MOBIDB_LITE); mobidb-lite (MOBIDB_LITE); mobidb-lite (MOBIDB_LITE); PTHR22974 (PANTHER); IPR027084 (PTHR22974:PANTHER); IPR008271 (PROSITE_PATTERNS); IPR017441 (PROSITE_PATTERNS); IPR000719 (PROSITE_PROFILES); cd14131 (CDD);…	F:GO:0004672; F:GO:0004712; F:GO:0005515; F:GO:0005524; P:GO:0006468; P:GO:0007093; P:GO:0051304	F:protein kinase activity; F:protein serine/threonine/tyrosine kinase activity; F:protein binding; F:ATP binding; P:protein phosphorylation; P:mitotic cell cycle checkpoint; P:chromosome separation	-497.691	-8.95911	0.000554088
TRINITY_DN97256_c0_g2_i7	3h	zonadhesin-like isoform X1	2962	5	0.0	69.63						no IPS match	no IPS match	no IPS match	-504.274	-8.97806	4.3553e-09
TRINITY_DN94826_c0_g1_i5	3h	ATP-citrate synthase	3535	9	0.0	80.46	17	F:GO:0000166; F:GO:0003824; F:GO:0003878; F:GO:0005524; C:GO:0005737; P:GO:0006085; P:GO:0006101; P:GO:0006629; P:GO:0008152; C:GO:0016020; C:GO:0016021; F:GO:0016740; F:GO:0016746; F:GO:0016829; F:GO:0046872; F:GO:0046912; F:GO:0048037	F:nucleotide binding; F:catalytic activity; F:ATP citrate synthase activity; F:ATP binding; C:cytoplasm; P:acetyl-CoA biosynthetic process; P:citrate metabolic process; P:lipid metabolic process; P:metabolic process; C:membrane; C:integral component of membrane; F:transferase activity; F:transferase activity, transferring acyl groups; F:lyase activity; F:metal ion binding; F:transferase activity,…			G3DSA:3.30.470.20 (GENE3D); IPR002020 (PFAM); IPR016142 (G3DSA:1.10.580.GENE3D); IPR013650 (PFAM); IPR013815 (G3DSA:3.30.1490.GENE3D); IPR016102 (G3DSA:3.40.50.GENE3D); IPR016102 (G3DSA:3.40.50.GENE3D); IPR014608 (PIRSF); IPR003781 (PFAM); G3DSA:3.40.50.720 (GENE3D); IPR005811 (PFAM); IPR016143 (G3DSA:1.10.230.GENE3D); IPR032263 (PFAM); PTHR23118:SF0 (PANTHER); PTHR23118 (PANTHER); IPR017866 (PRO…	F:GO:0003824; F:GO:0003878; F:GO:0005524; P:GO:0006085; P:GO:0006101; P:GO:0008152; F:GO:0046912; F:GO:0048037	F:catalytic activity; F:ATP citrate synthase activity; F:ATP binding; P:acetyl-CoA biosynthetic process; P:citrate metabolic process; P:metabolic process; F:transferase activity, transferring acyl groups, acyl groups converted into alkyl on transfer; F:cofactor binding	-508.503	-8.99011	0.00172025
TRINITY_DN100287_c1_g1_i11	3h	DNA transposase THAP9	8651	4	0.0	66.64						G3DSA:3.90.70.80 (GENE3D); IPR032049 (PFAM); mobidb-lite (MOBIDB_LITE); PTHR12419:SF10 (PANTHER); PTHR12419 (PANTHER); IPR003323 (PROSITE_PROFILES); SSF54001 (SUPERFAMILY)	no GO terms	no GO terms	-515.048	-9.00856	9.11338e-07
TRINITY_DN100848_c1_g2_i13	3h	Clavaminate synthase-like protein	2871	6	0.0	79.04						G3DSA:3.60.130.10 (GENE3D); IPR003819 (PFAM); PTHR10696 (PANTHER); PTHR10696:SF21 (PANTHER); SSF51197 (SUPERFAMILY)	F:GO:0016491; P:GO:0055114	F:oxidoreductase activity; P:oxidation-reduction process	-521.832	-9.02744	1.34431e-06
TRINITY_DN91178_c0_g1_i3	3h	Carbonyl reductase [NADPH] 1	2429	1	0.0	100.0						IPR009786 (PFAM); PTHR14315:SF17 (PANTHER); IPR009786 (PANTHER)	no GO terms	no GO terms	-522.067	-9.02809	1.01071e-06
TRINITY_DN102340_c0_g3_i1	3h	Receptor-type tyrosine-protein phosphatase S	494	20	1.13719E-93	79.12						IPR013783 (G3DSA:2.60.40.GENE3D); IPR003961 (PFAM); PTHR44146 (PANTHER); IPR003961 (PROSITE_PROFILES); IPR003961 (PROSITE_PROFILES); IPR003961 (CDD); IPR003961 (CDD); IPR036116 (SUPERFAMILY)	F:GO:0005515	F:protein binding	-543.907	-9.08722	2.59065e-09
TRINITY_DN94067_c0_g2_i8	3h	Receptor-type tyrosine-protein phosphatase S	825	18	6.7952E-180	78.36						IPR013783 (G3DSA:2.60.40.GENE3D); IPR013783 (G3DSA:2.60.40.GENE3D); IPR003961 (PFAM); PTHR44107 (PANTHER); IPR003961 (PROSITE_PROFILES); IPR003961 (PROSITE_PROFILES); IPR003961 (PROSITE_PROFILES); IPR003961 (CDD); IPR003961 (CDD); IPR003961 (CDD); IPR036116 (SUPERFAMILY); IPR036116 (SUPERFAMILY)	F:GO:0005515	F:protein binding	-548.388	-9.09905	9.6017e-17
TRINITY_DN94805_c5_g2_i11	3h	Integrase/recombinase xerD-like	3031	8	7.46965E-102	62.99	5	F:GO:0003677; F:GO:0003964; P:GO:0006278; P:GO:0006310; P:GO:0015074	F:DNA binding; F:RNA-directed DNA polymerase activity; P:RNA-dependent DNA biosynthetic process; P:DNA recombination; P:DNA integration			Coil (COILS); IPR010998 (G3DSA:1.10.150.GENE3D); PTHR34605 (PANTHER); SSF47823 (SUPERFAMILY)	no GO terms	no GO terms	-557.486	-9.12279	0.000818286
TRINITY_DN96963_c0_g1_i5	3h	Receptor-type tyrosine-protein phosphatase S	1067	20	0.0	79.46						IPR013783 (G3DSA:2.60.40.GENE3D); IPR013783 (G3DSA:2.60.40.GENE3D); IPR003961 (PFAM); IPR013783 (G3DSA:2.60.40.GENE3D); PTHR44146 (PANTHER); IPR003961 (PROSITE_PROFILES); IPR003961 (PROSITE_PROFILES); IPR003961 (PROSITE_PROFILES); IPR003961 (CDD); IPR003961 (CDD); IPR003961 (CDD); IPR036116 (SUPERFAMILY); IPR036116 (SUPERFAMILY)	F:GO:0005515	F:protein binding	-558.339	-9.125	1.48411e-05
TRINITY_DN95963_c0_g2_i2	3h	interferon regulatory factor 1-like	6589	4	3.03911E-47	74.47	7	F:GO:0003677; F:GO:0003700; C:GO:0005634; P:GO:0006351; P:GO:0006355; P:GO:0008283; F:GO:0044212	F:DNA binding; F:DNA-binding transcription factor activity; C:nucleus; P:transcription, DNA-templated; P:regulation of transcription, DNA-templated; P:cell proliferation; F:transcription regulatory region DNA binding			IPR017855 (G3DSA:2.60.200.GENE3D); IPR019471 (PFAM); mobidb-lite (MOBIDB_LITE); IPR001346 (PANTHER); PTHR11949:SF17 (PANTHER); IPR008984 (SUPERFAMILY)	F:GO:0003700; F:GO:0005515; P:GO:0006355; F:GO:0044212	F:DNA-binding transcription factor activity; F:protein binding; P:regulation of transcription, DNA-templated; F:transcription regulatory region DNA binding	-559.85	-9.1289	0.000600938
TRINITY_DN102145_c0_g2_i1	3h	Retrovirus-related Pol polyprotein from transposon 412	6710	8	0.0	74.29						Coil (COILS); G3DSA:3.30.70.270 (GENE3D); G3DSA:3.10.10.10 (GENE3D); IPR000477 (PFAM); G3DSA:3.30.70.270 (GENE3D); IPR021109 (G3DSA:2.40.70.GENE3D); G3DSA:3.10.20.370 (GENE3D); IPR001584 (PFAM); G3DSA:1.10.340.70 (GENE3D); IPR036397 (G3DSA:3.30.420.GENE3D); mobidb-lite (MOBIDB_LITE); mobidb-lite (MOBIDB_LITE); PTHR24559:SF250 (PANTHER); PTHR24559 (PANTHER); IPR000477 (PROSITE_PROFILES); IPR001584…	F:GO:0003676; P:GO:0015074	F:nucleic acid binding; P:DNA integration	-567.008	-9.14722	7.83498e-07
TRINITY_DN97587_c0_g1_i2	3h	Serine/threonine-protein kinase 24	2138	7	1.66798E-79	69.23	5	F:GO:0004672; F:GO:0005524; P:GO:0006468; F:GO:0016301; P:GO:0016310	F:protein kinase activity; F:ATP binding; P:protein phosphorylation; F:kinase activity; P:phosphorylation			G3DSA:1.10.12.70 (GENE3D); PF06840 (PFAM); mobidb-lite (MOBIDB_LITE); PTHR24361 (PANTHER); PTHR24361:SF609 (PANTHER)	no GO terms	no GO terms	-580.004	-9.17992	6.12012e-10
TRINITY_DN93358_c0_g6_i6	3h	RIIa domain-containing protein 1-like	1356	2	1.44056E-65	89.25						PTHR15505 (PANTHER); PTHR15505:SF4 (PANTHER); SSF47391 (SUPERFAMILY)	no GO terms	no GO terms	-604.444	-9.23947	4.83836e-09
TRINITY_DN102093_c0_g1_i2	3h	adhesion G protein-coupled receptor L3-like	5896	16	0.0	60.32	11	F:GO:0004871; F:GO:0004888; F:GO:0004930; F:GO:0005509; P:GO:0007165; P:GO:0007166; P:GO:0007186; C:GO:0016020; C:GO:0016021; P:GO:0016525; F:GO:0030246	F:obsolete signal transducer activity; F:transmembrane signaling receptor activity; F:G-protein coupled receptor activity; F:calcium ion binding; P:signal transduction; P:cell surface receptor signaling pathway; P:G-protein coupled receptor signaling pathway; C:membrane; C:integral component of membrane; P:negative regulation of angiogenesis; F:carbohydrate binding			IPR000832 (PRINTS); IPR008077 (PRINTS); G3DSA:2.10.25.10 (GENE3D); G3DSA:2.60.120.200 (GENE3D); IPR001881 (PFAM); PF13385 (PFAM); IPR000832 (PFAM); IPR000203 (PFAM); IPR032471 (PFAM); IPR036445 (G3DSA:4.10.1240.GENE3D); IPR003961 (PFAM); G3DSA:1.20.1070.10 (GENE3D); IPR013783 (G3DSA:2.60.40.GENE3D); IPR013783 (G3DSA:2.60.40.GENE3D); IPR013783 (G3DSA:2.60.40.GENE3D); G3DSA:2.60.220.50 (GENE3D); mo…	F:GO:0004888; F:GO:0004930; F:GO:0005509; F:GO:0005515; P:GO:0007166; P:GO:0007186; C:GO:0016020; C:GO:0016021; P:GO:0016525	F:transmembrane signaling receptor activity; F:G-protein coupled receptor activity; F:calcium ion binding; F:protein binding; P:cell surface receptor signaling pathway; P:G-protein coupled receptor signaling pathway; C:membrane; C:integral component of membrane; P:negative regulation of angiogenesis	-612.68	-9.25899	2.83954e-07
TRINITY_DN98434_c0_g1_i3	3h	GRB2-associated and regulator of MAPK protein-like	3857	1	4.57879E-12	64.77						IPR001660 (PFAM); G3DSA:1.10.150.50 (GENE3D); IPR025946 (PFAM); mobidb-lite (MOBIDB_LITE); PTHR14454 (PANTHER); cd09487 (CDD); IPR013761 (SUPERFAMILY)	F:GO:0005515	F:protein binding	-630.572	-9.30052	2.81626e-07
TRINITY_DN102026_c0_g1_i2	3h	fibrocystin-L-like isoform X2	8183	14	0.0	62.11	14	P:GO:0000272; F:GO:0005509; C:GO:0005615; C:GO:0005886; P:GO:0006508; P:GO:0007155; P:GO:0007156; P:GO:0007267; P:GO:0007275; F:GO:0008233; C:GO:0016020; C:GO:0016021; F:GO:0016787; F:GO:0046872	P:polysaccharide catabolic process; F:calcium ion binding; C:extracellular space; C:plasma membrane; P:proteolysis; P:cell adhesion; P:homophilic cell adhesion via plasma membrane adhesion molecules; P:cell-cell signaling; P:multicellular organism development; F:peptidase activity; C:membrane; C:integral component of membrane; F:hydrolase activity; F:metal ion binding			IPR002126 (PRINTS); IPR002126 (PFAM); G3DSA:2.60.40.60 (GENE3D); G3DSA:2.60.40.60 (GENE3D); G3DSA:1.10.1330.10 (GENE3D); G3DSA:3.30.60.180 (GENE3D); G3DSA:2.60.40.60 (GENE3D); mobidb-lite (MOBIDB_LITE); mobidb-lite (MOBIDB_LITE); mobidb-lite (MOBIDB_LITE); IPR020894 (PROSITE_PATTERNS); IPR020894 (PROSITE_PATTERNS); IPR020894 (PROSITE_PATTERNS); PS50268 (PROSITE_PROFILES); PS50268 (PROSITE_PROFILE…	P:GO:0000272; F:GO:0005509; C:GO:0005886; P:GO:0007155; P:GO:0007156; C:GO:0016020	P:polysaccharide catabolic process; F:calcium ion binding; C:plasma membrane; P:cell adhesion; P:homophilic cell adhesion via plasma membrane adhesion molecules; C:membrane	-703.693	-9.4588	1.42139e-11
TRINITY_DN94724_c2_g2_i5	3h	Calmodulin-like protein 3	1865	12	7.99237E-95	73.69	2	F:GO:0005509; F:GO:0046872	F:calcium ion binding; F:metal ion binding			G3DSA:1.10.238.10 (GENE3D); IPR002048 (PFAM); IPR002048 (PFAM); G3DSA:1.10.238.10 (GENE3D); PTHR23050:SF263 (PANTHER); PTHR23050 (PANTHER); IPR018247 (PROSITE_PATTERNS); IPR002048 (PROSITE_PROFILES); IPR002048 (PROSITE_PROFILES); IPR002048 (PROSITE_PROFILES); IPR002048 (PROSITE_PROFILES); IPR002048 (CDD); IPR011992 (SUPERFAMILY)	F:GO:0005509	F:calcium ion binding	-738.602	-9.52865	6.12012e-10
TRINITY_DN95274_c0_g1_i3	3h	ras GTPase-activating protein 1-like	3697	4	0.0	84.84						IPR000980 (PRINTS); IPR000008 (PFAM); IPR000980 (PFAM); IPR001849 (PFAM); IPR036860 (G3DSA:3.30.505.GENE3D); G3DSA:1.10.506.10 (GENE3D); G3DSA:2.30.30.40 (GENE3D); IPR011993 (G3DSA:2.30.29.GENE3D); IPR001936 (PFAM); IPR001452 (PFAM); IPR036860 (G3DSA:3.30.505.GENE3D); G3DSA:1.10.506.10 (GENE3D); IPR035892 (G3DSA:2.60.40.GENE3D); PTHR10194 (PANTHER); IPR028554 (PTHR10194:PANTHER); IPR023152 (PROSI…	F:GO:0005096; F:GO:0005515; P:GO:0007165; P:GO:0043087; P:GO:0043547; P:GO:0046580	F:GTPase activator activity; F:protein binding; P:signal transduction; P:regulation of GTPase activity; P:positive regulation of GTPase activity; P:negative regulation of Ras protein signal transduction	-806.172	-9.65494	1.04296e-09
TRINITY_DN99349_c2_g3_i1	3h	LINE-1 retrotransposable element ORF2 protein	5073	5	1.03504E-130	71.34						Coil (COILS); IPR032675 (G3DSA:3.80.10.GENE3D); IPR001611 (PFAM); mobidb-lite (MOBIDB_LITE); PTHR45213 (PANTHER); IPR001611 (PROSITE_PROFILES); IPR001611 (PROSITE_PROFILES); IPR001611 (PROSITE_PROFILES); IPR001611 (PROSITE_PROFILES); IPR001611 (PROSITE_PROFILES); SSF52058 (SUPERFAMILY)	F:GO:0005515	F:protein binding	-811.906	-9.66517	1.6229e-10
TRINITY_DN100571_c0_g1_i8	3h	unconventional myosin-Ie-like isoform X2	8227	9	0.0	87.41	8	F:GO:0000166; F:GO:0003774; F:GO:0003777; F:GO:0003779; F:GO:0005524; P:GO:0007018; F:GO:0008017; C:GO:0016459	F:nucleotide binding; F:motor activity; F:microtubule motor activity; F:actin binding; F:ATP binding; P:microtubule-based movement; F:microtubule binding; C:myosin complex			IPR001609 (PRINTS); IPR010926 (PFAM); G3DSA:3.30.70.3240 (GENE3D); IPR036961 (G3DSA:3.40.850.GENE3D); G3DSA:1.20.58.530 (GENE3D); G3DSA:1.20.120.720 (GENE3D); IPR001609 (PFAM); G3DSA:1.10.10.820 (GENE3D); mobidb-lite (MOBIDB_LITE); PTHR13140 (PANTHER); PTHR13140:SF288 (PANTHER); IPR001609 (PROSITE_PROFILES); IPR010926 (PROSITE_PROFILES); IPR036072 (CDD); IPR027417 (SUPERFAMILY)	F:GO:0003774; F:GO:0003777; F:GO:0005524; P:GO:0007018; F:GO:0008017; C:GO:0016459	F:motor activity; F:microtubule motor activity; F:ATP binding; P:microtubule-based movement; F:microtubule binding; C:myosin complex	-837.451	-9.70986	3.09267e-09
TRINITY_DN102195_c2_g1_i27	3h	Receptor-type tyrosine-protein phosphatase S	1436	20	0.0	84.47						IPR003961 (PFAM); IPR013783 (G3DSA:2.60.40.GENE3D); IPR013783 (G3DSA:2.60.40.GENE3D); PTHR44107 (PANTHER); IPR003961 (PROSITE_PROFILES); IPR003961 (PROSITE_PROFILES); IPR003961 (PROSITE_PROFILES); IPR003961 (PROSITE_PROFILES); IPR003961 (CDD); IPR003961 (CDD); IPR003961 (CDD); IPR036116 (SUPERFAMILY); IPR036116 (SUPERFAMILY); IPR036116 (SUPERFAMILY)	F:GO:0005515	F:protein binding	-856.093	-9.74162	1.73857e-05
TRINITY_DN96367_c2_g2_i6	3h	sodium/potassium/calcium exchanger 3-like isoform X1	8325	6	0.0	89.7						G3DSA:1.20.1420.30 (GENE3D); IPR004837 (PFAM); IPR004481 (TIGRFAM); mobidb-lite (MOBIDB_LITE); mobidb-lite (MOBIDB_LITE); PTHR10846:SF56 (PANTHER); PTHR10846:SF56 (PANTHER); IPR004481 (PANTHER)	C:GO:0016021; P:GO:0055085	C:integral component of membrane; P:transmembrane transport	-922.454	-9.84933	0.044319
TRINITY_DN101346_c0_g1_i26	3h	myotubularin isoform X1	5974	12	0.0	67.12	38	C:GO:0001726; F:GO:0004438; F:GO:0004721; F:GO:0004725; F:GO:0005515; C:GO:0005622; C:GO:0005623; C:GO:0005737; C:GO:0005768; C:GO:0005770; C:GO:0005829; C:GO:0005886; P:GO:0006470; P:GO:0006629; P:GO:0008333; P:GO:0015031; C:GO:0016020; P:GO:0016311; F:GO:0016787; F:GO:0016791; F:GO:0019215; C:GO:0030175; C:GO:0031674; P:GO:0032007; P:GO:0032435; F:GO:0035091; P:GO:0035335; C:GO:0042995; P:GO:00…	C:ruffle; F:phosphatidylinositol-3-phosphatase activity; F:phosphoprotein phosphatase activity; F:protein tyrosine phosphatase activity; F:protein binding; C:intracellular; C:cell; C:cytoplasm; C:endosome; C:late endosome; C:cytosol; C:plasma membrane; P:protein dephosphorylation; P:lipid metabolic process; P:endosome to lysosome transport; P:protein transport; C:membrane; P:dephosphorylation; F:…			IPR010569 (PFAM); IPR001849 (PFAM); IPR011993 (G3DSA:2.30.29.GENE3D); mobidb-lite (MOBIDB_LITE); mobidb-lite (MOBIDB_LITE); IPR030564 (PANTHER); IPR010569 (PROSITE_PROFILES); IPR001849 (PROSITE_PROFILES); IPR029021 (SUPERFAMILY); SSF50729 (SUPERFAMILY)	no GO terms	no GO terms	-1017.23	-9.99043	3.0666e-15
TRINITY_DN99165_c0_g1_i11	3h	signal peptide, CUB and EGF-like domain-containing protein 2	4917	6	0.0	75.18	3	F:GO:0005509; C:GO:0016020; C:GO:0016021	F:calcium ion binding; C:membrane; C:integral component of membrane			IPR001881 (PFAM); PF14670 (PFAM); IPR026823 (PFAM); G3DSA:2.10.25.10 (GENE3D); G3DSA:2.10.25.10 (GENE3D); G3DSA:2.10.25.10 (GENE3D); G3DSA:2.10.25.10 (GENE3D); G3DSA:2.10.25.10 (GENE3D); G3DSA:2.10.25.10 (GENE3D); IPR000742 (PFAM); G3DSA:2.10.25.10 (GENE3D); PTHR24034 (PANTHER); PTHR24034 (PANTHER); PTHR24034:SF82 (PANTHER); IPR000152 (PROSITE_PATTERNS); IPR000152 (PROSITE_PATTERNS); IPR000152 (P…	F:GO:0005509	F:calcium ion binding	-1075.55	-10.0709	6.19361e-17
TRINITY_DN99139_c1_g1_i3	3h	receptor-type tyrosine-protein phosphatase epsilon-like	673	14	1.65058E-50	88.05						no IPS match	no IPS match	no IPS match	-1106.23	-10.1114	4.32638e-07
TRINITY_DN92458_c0_g1_i2	3h	nuclear receptor corepressor 1 isoform X5	9806	4	0.0	86.52						Coil (COILS); Coil (COILS); Coil (COILS); G3DSA:1.10.10.60 (GENE3D); G3DSA:1.20.58.1880 (GENE3D); IPR001005 (PFAM); G3DSA:1.20.5.430 (GENE3D); IPR031557 (PFAM); mobidb-lite (MOBIDB_LITE); mobidb-lite (MOBIDB_LITE); mobidb-lite (MOBIDB_LITE); mobidb-lite (MOBIDB_LITE); mobidb-lite (MOBIDB_LITE); mobidb-lite (MOBIDB_LITE); mobidb-lite (MOBIDB_LITE); mobidb-lite (MOBIDB_LITE); mobidb-lite (MOBIDB_LI…	F:GO:0003677	F:DNA binding	-1144.62	-10.1607	0.0339745
TRINITY_DN97451_c0_g1_i4	3h	fibronectin type 3 and ankyrin repeat domains protein 1-like	7147	4	0.0	76.07						Coil (COILS); IPR002110 (PRINTS); IPR020683 (PFAM); PF13637 (PFAM); IPR036770 (G3DSA:1.25.40.GENE3D); IPR013783 (G3DSA:2.60.40.GENE3D); mobidb-lite (MOBIDB_LITE); mobidb-lite (MOBIDB_LITE); PTHR24183 (PANTHER); IPR002110 (PROSITE_PROFILES); IPR020683 (PROSITE_PROFILES); IPR003961 (PROSITE_PROFILES); IPR002110 (PROSITE_PROFILES); IPR002110 (PROSITE_PROFILES); IPR002110 (PROSITE_PROFILES); IPR02068…	F:GO:0005515	F:protein binding	-1162.85	-10.1835	3.13637e-11
TRINITY_DN102025_c0_g1_i5	3h	ATP-dependent DNA helicase PIF1	9891	9	0.0	80.77						IPR006928 (PFAM); G3DSA:3.90.70.120 (GENE3D); IPR010285 (PFAM); IPR036691 (G3DSA:3.60.10.GENE3D); IPR025476 (PFAM); G3DSA:3.40.50.300 (GENE3D); G3DSA:3.40.50.300 (GENE3D); mobidb-lite (MOBIDB_LITE); mobidb-lite (MOBIDB_LITE); mobidb-lite (MOBIDB_LITE); PTHR23274 (PANTHER); PTHR23274:SF14 (PANTHER); cd00046 (CDD); IPR036691 (SUPERFAMILY); IPR027417 (SUPERFAMILY); SSF54001 (SUPERFAMILY); IPR027417 …	P:GO:0000723; F:GO:0003678; P:GO:0006281	P:telomere maintenance; F:DNA helicase activity; P:DNA repair	-1234.82	-10.2701	0.0324503
TRINITY_DN97335_c0_g1_i13	3h	Receptor-type tyrosine-protein phosphatase S	1421	18	0.0	82.23						IPR000421 (PFAM); IPR013783 (G3DSA:2.60.40.GENE3D); IPR013783 (G3DSA:2.60.40.GENE3D); IPR013783 (G3DSA:2.60.40.GENE3D); IPR003961 (PFAM); IPR013783 (G3DSA:2.60.40.GENE3D); IPR008979 (G3DSA:2.60.120.GENE3D); PTHR44107 (PANTHER); IPR000421 (PROSITE_PATTERNS); IPR003961 (PROSITE_PROFILES); IPR003961 (PROSITE_PROFILES); IPR007110 (PROSITE_PROFILES); IPR003961 (PROSITE_PROFILES); IPR000421 (PROSITE_PR…	F:GO:0005515	F:protein binding	-1252.44	-10.2905	1.44581e-15
TRINITY_DN102730_c6_g1_i23	3h	Receptor-type tyrosine-protein phosphatase delta	4286	9	0.0	79.09						IPR000242 (PRINTS); IPR029021 (G3DSA:3.90.190.GENE3D); IPR000242 (PFAM); IPR008979 (G3DSA:2.60.120.GENE3D); IPR029021 (G3DSA:3.90.190.GENE3D); IPR013783 (G3DSA:2.60.40.GENE3D); IPR003961 (PFAM); IPR000421 (PFAM); mobidb-lite (MOBIDB_LITE); PTHR19134:SF313 (PANTHER); PTHR19134 (PANTHER); PTHR19134:SF313 (PANTHER); IPR000421 (PROSITE_PATTERNS); IPR016130 (PROSITE_PATTERNS); IPR000421 (PROSITE_PROFI…	F:GO:0004725; F:GO:0005515; P:GO:0006470; P:GO:0016311; F:GO:0016791	F:protein tyrosine phosphatase activity; F:protein binding; P:protein dephosphorylation; P:dephosphorylation; F:phosphatase activity	-1269.98	-10.3106	0.00124704
TRINITY_DN100448_c1_g1_i9	3h	adhesion G protein-coupled receptor L2-like	7811	12	0.0	63.74	9	F:GO:0004871; F:GO:0004888; F:GO:0004930; P:GO:0007165; P:GO:0007166; P:GO:0007186; C:GO:0016020; C:GO:0016021; P:GO:0016525	F:obsolete signal transducer activity; F:transmembrane signaling receptor activity; F:G-protein coupled receptor activity; P:signal transduction; P:cell surface receptor signaling pathway; P:G-protein coupled receptor signaling pathway; C:membrane; C:integral component of membrane; P:negative regulation of angiogenesis			IPR000832 (PRINTS); IPR008077 (PRINTS); IPR000203 (PFAM); IPR013783 (G3DSA:2.60.40.GENE3D); IPR003961 (PFAM); G3DSA:1.20.1070.10 (GENE3D); IPR013783 (G3DSA:2.60.40.GENE3D); IPR013783 (G3DSA:2.60.40.GENE3D); IPR013098 (PFAM); IPR013783 (G3DSA:2.60.40.GENE3D); IPR036364 (G3DSA:3.30.70.GENE3D); G3DSA:2.60.220.50 (GENE3D); G3DSA:1.25.40.610 (GENE3D); IPR000082 (PFAM); IPR000832 (PFAM); IPR032471 (PFA…	F:GO:0004888; F:GO:0004930; F:GO:0005515; P:GO:0007166; P:GO:0007186; C:GO:0016020; C:GO:0016021; P:GO:0016525	F:transmembrane signaling receptor activity; F:G-protein coupled receptor activity; F:protein binding; P:cell surface receptor signaling pathway; P:G-protein coupled receptor signaling pathway; C:membrane; C:integral component of membrane; P:negative regulation of angiogenesis	-1297.43	-10.3414	3.42756e-10
TRINITY_DN102026_c0_g1_i1	3h	fibrocystin-L-like isoform X2	8155	14	0.0	62.11	14	P:GO:0000272; F:GO:0005509; C:GO:0005615; C:GO:0005886; P:GO:0006508; P:GO:0007155; P:GO:0007156; P:GO:0007267; P:GO:0007275; F:GO:0008233; C:GO:0016020; C:GO:0016021; F:GO:0016787; F:GO:0046872	P:polysaccharide catabolic process; F:calcium ion binding; C:extracellular space; C:plasma membrane; P:proteolysis; P:cell adhesion; P:homophilic cell adhesion via plasma membrane adhesion molecules; P:cell-cell signaling; P:multicellular organism development; F:peptidase activity; C:membrane; C:integral component of membrane; F:hydrolase activity; F:metal ion binding			IPR002126 (PRINTS); IPR002126 (PFAM); G3DSA:2.60.40.60 (GENE3D); G3DSA:2.60.40.60 (GENE3D); G3DSA:1.10.1330.10 (GENE3D); G3DSA:2.60.40.60 (GENE3D); mobidb-lite (MOBIDB_LITE); mobidb-lite (MOBIDB_LITE); mobidb-lite (MOBIDB_LITE); IPR020894 (PROSITE_PATTERNS); IPR020894 (PROSITE_PATTERNS); IPR020894 (PROSITE_PATTERNS); PS50268 (PROSITE_PROFILES); PS50268 (PROSITE_PROFILES); PS50268 (PROSITE_PROFILE…	P:GO:0000272; F:GO:0005509; C:GO:0005886; P:GO:0007155; P:GO:0007156; C:GO:0016020	P:polysaccharide catabolic process; F:calcium ion binding; C:plasma membrane; P:cell adhesion; P:homophilic cell adhesion via plasma membrane adhesion molecules; C:membrane	-1340.65	-10.3887	4.38361e-18
TRINITY_DN99097_c2_g2_i2	3h	macrophage-expressed gene 1 protein-like	3144	7	0.0	63.98	2	C:GO:0016020; C:GO:0016021	C:membrane; C:integral component of membrane			IPR020864 (PFAM); mobidb-lite (MOBIDB_LITE); PTHR31463 (PANTHER); PTHR31463 (PANTHER); PTHR31463:SF4 (PANTHER); PTHR31463:SF4 (PANTHER); IPR020864 (PROSITE_PROFILES)	no GO terms	no GO terms	-1395.95	-10.447	1.17238e-06
TRINITY_DN100848_c1_g2_i5	3h	pre-rRNA processing protein FTSJ3	4128	5	0.0	75.07	11	P:GO:0000453; P:GO:0001510; C:GO:0005634; C:GO:0005730; P:GO:0006364; F:GO:0008168; F:GO:0008649; F:GO:0016740; P:GO:0031167; P:GO:0032259; P:GO:0042254	P:enzyme-directed rRNA 2'-O-methylation; P:RNA methylation; C:nucleus; C:nucleolus; P:rRNA processing; F:methyltransferase activity; F:rRNA methyltransferase activity; F:transferase activity; P:rRNA methylation; P:methylation; P:ribosome biogenesis			Coil (COILS); Coil (COILS); IPR024576 (PFAM); G3DSA:3.40.50.150 (GENE3D); IPR012920 (PFAM); IPR002877 (PFAM); mobidb-lite (MOBIDB_LITE); mobidb-lite (MOBIDB_LITE); mobidb-lite (MOBIDB_LITE); mobidb-lite (MOBIDB_LITE); PTHR10920:SF13 (PANTHER); PTHR10920 (PANTHER); IPR028589 (HAMAP); IPR029063 (SUPERFAMILY)	C:GO:0005634; P:GO:0006364; F:GO:0008168; F:GO:0008649; P:GO:0031167; P:GO:0032259	C:nucleus; P:rRNA processing; F:methyltransferase activity; F:rRNA methyltransferase activity; P:rRNA methylation; P:methylation	-1396.13	-10.4472	4.3553e-09
TRINITY_DN94816_c2_g1_i11	3h	Serine/threonine-protein phosphatase 6 regulatory ankyrin repeat subunit B	6831	9	0.0	63.89						Coil (COILS); Coil (COILS); IPR002110 (PRINTS); IPR000719 (PFAM); IPR036770 (G3DSA:1.25.40.GENE3D); IPR020683 (PFAM); IPR036770 (G3DSA:1.25.40.GENE3D); IPR002110 (PFAM); IPR002110 (PFAM); IPR010513 (PFAM); G3DSA:1.10.510.10 (GENE3D); IPR036770 (G3DSA:1.25.40.GENE3D); IPR036770 (G3DSA:1.25.40.GENE3D); IPR036770 (G3DSA:1.25.40.GENE3D); IPR036770 (G3DSA:1.25.40.GENE3D); PF13637 (PFAM); IPR038357 (G3…	F:GO:0004540; F:GO:0004672; F:GO:0005515; F:GO:0005524; P:GO:0006397; P:GO:0006468	F:ribonuclease activity; F:protein kinase activity; F:protein binding; F:ATP binding; P:mRNA processing; P:protein phosphorylation	-1625.67	-10.6668	3.56528e-21
TRINITY_DN94087_c0_g3_i5	6h	actin cytoskeleton-regulatory complex protein PAN1-like	5837	9	0.0	60.89	2	C:GO:0005737; F:GO:0030246	C:cytoplasm; F:carbohydrate binding			Coil (COILS); mobidb-lite (MOBIDB_LITE); mobidb-lite (MOBIDB_LITE); mobidb-lite (MOBIDB_LITE)	no GO terms	no GO terms	3377.87	11.7219	2.61582e-20
TRINITY_DN96526_c0_g1_i2	6h	frizzled 1	4802	7	0.0	78.63	7	F:GO:0004888; P:GO:0007166; P:GO:0007275; C:GO:0016020; C:GO:0016021; P:GO:0016055; F:GO:0042813	F:transmembrane signaling receptor activity; P:cell surface receptor signaling pathway; P:multicellular organism development; C:membrane; C:integral component of membrane; P:Wnt signaling pathway; F:Wnt-activated receptor activity			IPR000539 (PRINTS); G3DSA:1.20.1070.10 (GENE3D); IPR036790 (G3DSA:1.10.2000.GENE3D); IPR020067 (PFAM); IPR000539 (PFAM); IPR026552 (PTHR11309:PANTHER); IPR015526 (PANTHER); IPR017981 (PROSITE_PROFILES); IPR020067 (PROSITE_PROFILES); cd15034 (CDD); IPR036790 (SUPERFAMILY)	F:GO:0004888; F:GO:0005515; P:GO:0007166; C:GO:0016020; C:GO:0016021; P:GO:0016055; F:GO:0042813	F:transmembrane signaling receptor activity; F:protein binding; P:cell surface receptor signaling pathway; C:membrane; C:integral component of membrane; P:Wnt signaling pathway; F:Wnt-activated receptor activity	2719.84	11.4093	1.25916e-08
TRINITY_DN98998_c0_g1_i6	6h	Ets DNA-binding protein pokkuri	5951	7	9.33932E-74	81.07	3	F:GO:0003677; C:GO:0005634; F:GO:0043565	F:DNA binding; C:nucleus; F:sequence-specific DNA binding			G3DSA:1.10.150.50 (GENE3D); IPR003118 (PFAM); PTHR11849:SF187 (PANTHER); PTHR11849 (PANTHER); IPR003118 (PROSITE_PROFILES); cd08536 (CDD); IPR013761 (SUPERFAMILY)	C:GO:0005634; F:GO:0043565	C:nucleus; F:sequence-specific DNA binding	2404.55	11.2316	2.158e-18
TRINITY_DN93326_c2_g5_i2	6h	Transcriptional activator protein Pur-alpha	2599	8	2.22263E-67	80.82						G3DSA:3.10.450.700 (GENE3D); IPR006628 (PFAM); IPR006628 (PANTHER); PTHR12611:SF0 (PANTHER)	no GO terms	no GO terms	1549.69	10.5978	2.97204e-09
TRINITY_DN92060_c0_g2_i3	6h	protein TBATA-like isoform X3	2730	8	0.0	64.56						IPR037394 (PFAM); mobidb-lite (MOBIDB_LITE); mobidb-lite (MOBIDB_LITE); mobidb-lite (MOBIDB_LITE); mobidb-lite (MOBIDB_LITE); PTHR33772:SF1 (PANTHER); IPR037394 (PANTHER)	no GO terms	no GO terms	1421.5	10.4732	2.09797e-07
TRINITY_DN99368_c0_g1_i2	6h	C-1-tetrahydrofolate synthase, cytoplasmic	6929	6	0.0	86.7	5	F:GO:0003824; F:GO:0004329; F:GO:0004488; F:GO:0005524; P:GO:0055114	F:catalytic activity; F:formate-tetrahydrofolate ligase activity; F:methylenetetrahydrofolate dehydrogenase (NADP+) activity; F:ATP binding; P:oxidation-reduction process			G3DSA:1.10.8.770 (GENE3D); G3DSA:3.10.410.10 (GENE3D); IPR000559 (PFAM); PTHR43274 (PANTHER); IPR020628 (PROSITE_PATTERNS); IPR020628 (PROSITE_PATTERNS); IPR000559 (HAMAP); IPR000559 (CDD); IPR027417 (SUPERFAMILY)	F:GO:0004329; F:GO:0005524	F:formate-tetrahydrofolate ligase activity; F:ATP binding	1357.12	10.4063	1.88075e-14
TRINITY_DN98389_c4_g2_i1	6h	Ovarian abundant message protein	1876	5	0.0	74.87	10	F:GO:0004553; P:GO:0005975; F:GO:0008061; P:GO:0008152; C:GO:0016020; C:GO:0016021; F:GO:0016787; F:GO:0016798; F:GO:0030246; F:GO:0030247	F:hydrolase activity, hydrolyzing O-glycosyl compounds; P:carbohydrate metabolic process; F:chitin binding; P:metabolic process; C:membrane; C:integral component of membrane; F:hydrolase activity; F:hydrolase activity, acting on glycosyl bonds; F:carbohydrate binding; F:polysaccharide binding			mobidb-lite (MOBIDB_LITE); mobidb-lite (MOBIDB_LITE); mobidb-lite (MOBIDB_LITE)	no GO terms	no GO terms	1313.38	10.3591	2.65321e-10
TRINITY_DN95150_c1_g2_i15	6h	Kinesin-like protein KIF26A	5930	2	0.0	91.54						IPR001752 (PRINTS); IPR036961 (G3DSA:3.40.850.GENE3D); IPR001752 (PFAM); mobidb-lite (MOBIDB_LITE); mobidb-lite (MOBIDB_LITE); mobidb-lite (MOBIDB_LITE); mobidb-lite (MOBIDB_LITE); mobidb-lite (MOBIDB_LITE); mobidb-lite (MOBIDB_LITE); mobidb-lite (MOBIDB_LITE); mobidb-lite (MOBIDB_LITE); mobidb-lite (MOBIDB_LITE); IPR027640 (PANTHER); PTHR24115:SF604 (PANTHER); IPR027640 (PANTHER); IPR001752 (PRO…	F:GO:0003777; F:GO:0005524; P:GO:0007018; F:GO:0008017	F:microtubule motor activity; F:ATP binding; P:microtubule-based movement; F:microtubule binding	1268.85	10.3093	2.61654e-07
TRINITY_DN99660_c1_g2_i5	6h	Microtubule-associated proteins 1A/1B light chain 3C	7366	9	0.0	85.09	2	P:GO:0006914; P:GO:0007224	P:autophagy; P:smoothened signaling pathway			Coil (COILS); Coil (COILS); IPR029246 (PFAM); mobidb-lite (MOBIDB_LITE); mobidb-lite (MOBIDB_LITE); mobidb-lite (MOBIDB_LITE); mobidb-lite (MOBIDB_LITE); mobidb-lite (MOBIDB_LITE); mobidb-lite (MOBIDB_LITE); mobidb-lite (MOBIDB_LITE); mobidb-lite (MOBIDB_LITE); IPR029246 (PANTHER)	P:GO:0007224	P:smoothened signaling pathway	1189.17	10.2157	4.30688e-10
TRINITY_DN97249_c0_g1_i12	6h														1148.83	10.166	6.21072e-07
TRINITY_DN101457_c0_g1_i8	6h	transmembrane protein 192-like	8502	7	4.74618E-150	85.0						IPR029399 (PFAM); IPR029399 (PANTHER)	no GO terms	no GO terms	1046.81	10.0318	2.56476e-13
TRINITY_DN97112_c0_g1_i4	6h														1000.03	9.96583	1.8559e-05
TRINITY_DN95276_c2_g1_i1	6h	arginine/serine-rich protein PNISR-like isoform X1	1429	6	2.53022E-47	78.1						IPR031937 (PFAM); mobidb-lite (MOBIDB_LITE); PTHR31518 (PANTHER)	no GO terms	no GO terms	921.221	9.8474	0.000110655
TRINITY_DN91682_c5_g1_i13	6h	protein piccolo-like	2686	2	3.8729E-96	73.84						Coil (COILS); PR01217 (PRINTS); mobidb-lite (MOBIDB_LITE); mobidb-lite (MOBIDB_LITE)	no GO terms	no GO terms	834.497	9.70476	0.000259086
TRINITY_DN100936_c0_g1_i10	6h	Spermatogenesis-defective protein 39-like	3184	4	2.20533E-167	76.06	2	C:GO:0005737; P:GO:0006886	C:cytoplasm; P:intracellular protein transport			Coil (COILS); IPR006925 (PFAM); IPR038132 (G3DSA:1.10.150.GENE3D); mobidb-lite (MOBIDB_LITE); mobidb-lite (MOBIDB_LITE); PTHR13364 (PANTHER); IPR011990 (SUPERFAMILY)	F:GO:0005515; C:GO:0005737; P:GO:0006886	F:protein binding; C:cytoplasm; P:intracellular protein transport	832.165	9.70073	3.29551e-09
TRINITY_DN100854_c0_g1_i3	6h	solute carrier family 23 member 2-like isoform X1	3295	14	0.0	78.86						IPR006043 (PFAM); PTHR11119:SF3 (PANTHER); PTHR11119 (PANTHER)	C:GO:0016020; F:GO:0022857; P:GO:0055085	C:membrane; F:transmembrane transporter activity; P:transmembrane transport	821.83	9.6827	6.38159e-08
TRINITY_DN96385_c3_g1_i5	6h	tumor necrosis factor receptor superfamily member 16-like isoform X1	4171	9	0.0	58.68						G3DSA:1.10.533.10 (GENE3D); IPR000488 (PFAM); G3DSA:2.10.50.10 (GENE3D); G3DSA:2.10.50.10 (GENE3D); IPR001368 (PFAM); mobidb-lite (MOBIDB_LITE); PTHR23097:SF180 (PANTHER); PTHR23097 (PANTHER); IPR001368 (PROSITE_PATTERNS); IPR001368 (PROSITE_PATTERNS); IPR000488 (PROSITE_PROFILES); IPR001368 (PROSITE_PROFILES); IPR001368 (PROSITE_PROFILES); IPR001368 (PROSITE_PROFILES); IPR011029 (SUPERFAMILY); S…	F:GO:0005515; P:GO:0007165	F:protein binding; P:signal transduction	798.725	9.64155	2.5546e-09
TRINITY_DN98863_c0_g1_i1	6h	transcription factor Pax-A	4359	11	0.0	86.89	6	F:GO:0003677; C:GO:0005634; P:GO:0006351; P:GO:0006355; P:GO:0007275; F:GO:0043565	F:DNA binding; C:nucleus; P:transcription, DNA-templated; P:regulation of transcription, DNA-templated; P:multicellular organism development; F:sequence-specific DNA binding			Coil (COILS); Coil (COILS); IPR001523 (PRINTS); IPR036388 (G3DSA:1.10.10.GENE3D); IPR001523 (PFAM); IPR036388 (G3DSA:1.10.10.GENE3D); mobidb-lite (MOBIDB_LITE); mobidb-lite (MOBIDB_LITE); PTHR24329 (PANTHER); PTHR24329:SF10 (PANTHER); IPR001523 (PROSITE_PROFILES); IPR001523 (CDD); IPR009057 (SUPERFAMILY)	F:GO:0003677; P:GO:0006355	F:DNA binding; P:regulation of transcription, DNA-templated	750.599	9.5519	2.64122e-10
TRINITY_DN96408_c0_g2_i5	6h	MOB-like protein phocein	2642	4	3.33991E-158	93.46						IPR005301 (PFAM); IPR036703 (G3DSA:1.20.140.GENE3D); IPR005301 (PANTHER); PTHR22599:SF1 (PANTHER); IPR036703 (SUPERFAMILY)	no GO terms	no GO terms	717.776	9.48739	0.0485727
TRINITY_DN100344_c0_g2_i1	6h														710.258	9.4722	0.0477631
TRINITY_DN95033_c2_g1_i1	6h	transmembrane and coiled-coil domain-containing protein 4 isoform X1	2754	6	0.0	70.22	2	C:GO:0016020; C:GO:0016021	C:membrane; C:integral component of membrane			Coil (COILS); IPR007941 (PFAM); mobidb-lite (MOBIDB_LITE); IPR007941 (PANTHER); IPR029058 (SUPERFAMILY)	no GO terms	no GO terms	702.633	9.45663	2.49074e-07
TRINITY_DN99155_c3_g1_i9	6h	extracellular calcium-sensing receptor-like	3732	14	0.0	58.21						IPR000337 (PRINTS); IPR001828 (PFAM); IPR011500 (PFAM); G3DSA:3.40.50.2300 (GENE3D); G3DSA:3.40.50.2300 (GENE3D); IPR038550 (G3DSA:2.10.50.GENE3D); IPR017978 (PFAM); PTHR24060 (PANTHER); PTHR24060:SF116 (PANTHER); IPR017978 (PROSITE_PROFILES); cd13953 (CDD); IPR028082 (SUPERFAMILY)	F:GO:0004930; P:GO:0007186; C:GO:0016021	F:G-protein coupled receptor activity; P:G-protein coupled receptor signaling pathway; C:integral component of membrane	693.895	9.43857	0.00545449
TRINITY_DN93897_c1_g1_i3	6h	molecular chaperone DnaK	2490	14	0.0	85.73	5	F:GO:0000166; F:GO:0005524; P:GO:0006457; C:GO:0009536; F:GO:0051082	F:nucleotide binding; F:ATP binding; P:protein folding; C:plastid; F:unfolded protein binding			Coil (COILS); Coil (COILS); IPR013126 (PRINTS); IPR013126 (PFAM); IPR029047 (G3DSA:2.60.34.GENE3D); G3DSA:3.90.640.10 (GENE3D); G3DSA:3.30.420.40 (GENE3D); IPR012725 (TIGRFAM); IPR029048 (G3DSA:1.20.1270.GENE3D); G3DSA:3.30.30.30 (GENE3D); G3DSA:3.30.420.40 (GENE3D); mobidb-lite (MOBIDB_LITE); PTHR19375:SF332 (PANTHER); IPR013126 (PANTHER); IPR018181 (PROSITE_PATTERNS); IPR018181 (PROSITE_PATTERN…	F:GO:0005524; P:GO:0006457; F:GO:0051082	F:ATP binding; P:protein folding; F:unfolded protein binding	652.599	9.35005	0.00645054
TRINITY_DN102182_c0_g1_i10	6h	gamma-aminobutyric acid type B receptor subunit 2-like	2896	13	0.0	73.43	7	F:GO:0004871; F:GO:0004930; F:GO:0004965; P:GO:0007165; P:GO:0007186; C:GO:0016020; C:GO:0016021	F:obsolete signal transducer activity; F:G-protein coupled receptor activity; F:G-protein coupled GABA receptor activity; P:signal transduction; P:G-protein coupled receptor signaling pathway; C:membrane; C:integral component of membrane			PR01177 (PRINTS); PR01176 (PRINTS); G3DSA:3.40.50.2300 (GENE3D); IPR017978 (PFAM); G3DSA:3.40.50.2300 (GENE3D); IPR001828 (PFAM); IPR002455 (PANTHER); PTHR10519:SF20 (PANTHER); IPR017979 (PROSITE_PATTERNS); IPR017978 (PROSITE_PROFILES); cd15047 (CDD); IPR028082 (SUPERFAMILY)	F:GO:0004930; F:GO:0004965; P:GO:0007186; C:GO:0016021	F:G-protein coupled receptor activity; F:G-protein coupled GABA receptor activity; P:G-protein coupled receptor signaling pathway; C:integral component of membrane	605.038	9.24088	3.30368e-07
TRINITY_DN101944_c1_g1_i1	6h	Tolloid-like protein 2	2707	17	0.0	55.59	2	C:GO:0016020; C:GO:0016021	C:membrane; C:integral component of membrane			IPR035914 (G3DSA:2.60.120.GENE3D); IPR000859 (PFAM); IPR035914 (G3DSA:2.60.120.GENE3D); mobidb-lite (MOBIDB_LITE); PTHR44131 (PANTHER); IPR000859 (PROSITE_PROFILES); IPR000859 (PROSITE_PROFILES); IPR000859 (CDD); IPR000859 (CDD); IPR035914 (SUPERFAMILY); IPR035914 (SUPERFAMILY)	no GO terms	no GO terms	591.331	9.20782	3.27677e-06
TRINITY_DN101811_c1_g2_i11	6h	threonine aspartase 1-like isoform X2	5860	8	0.0	77.68	3	F:GO:0004298; P:GO:0006508; F:GO:0016787	F:threonine-type endopeptidase activity; P:proteolysis; F:hydrolase activity			G3DSA:3.60.20.30 (GENE3D); IPR000246 (PFAM); PTHR10188:SF8 (PANTHER); IPR000246 (PANTHER); IPR037464 (CDD); IPR029055 (SUPERFAMILY)	F:GO:0004298; F:GO:0016787	F:threonine-type endopeptidase activity; F:hydrolase activity	570.586	9.1563	1.60257e-06
TRINITY_DN94870_c0_g1_i3	6h	CD151 antigen	2242	7	1.09886E-152	68.08	3	F:GO:0003674; C:GO:0016020; C:GO:0016021	F:molecular_function; C:membrane; C:integral component of membrane			IPR000301 (PRINTS); IPR000301 (PIRSF); IPR018499 (PFAM); IPR008952 (G3DSA:1.10.1450.GENE3D); PTHR19282 (PANTHER); PTHR19282:SF167 (PANTHER); IPR008952 (SUPERFAMILY)	C:GO:0016021	C:integral component of membrane	562.276	9.13513	0.00345307
TRINITY_DN94399_c0_g3_i3	6h	46 kDa FK506-binding nuclear protein	1540	7	3.34248E-106	87.84	6	P:GO:0000412; F:GO:0003755; F:GO:0005528; C:GO:0005730; F:GO:0016853; P:GO:0018208	P:histone peptidyl-prolyl isomerization; F:peptidyl-prolyl cis-trans isomerase activity; F:FK506 binding; C:nucleolus; F:isomerase activity; P:peptidyl-proline modification			G3DSA:2.60.120.340 (GENE3D); mobidb-lite (MOBIDB_LITE); mobidb-lite (MOBIDB_LITE); PTHR31802 (PANTHER); IPR036824 (SUPERFAMILY)	no GO terms	no GO terms	557.513	9.12286	0.00042723
TRINITY_DN98905_c0_g2_i3	6h	Rho GTPase-activating protein 100F	3949	2	0.0	78.54						IPR035892 (G3DSA:2.60.40.GENE3D); IPR001478 (PFAM); IPR008936 (G3DSA:1.10.555.GENE3D); IPR000008 (PFAM); IPR000198 (PFAM); G3DSA:2.30.42.10 (GENE3D); mobidb-lite (MOBIDB_LITE); mobidb-lite (MOBIDB_LITE); mobidb-lite (MOBIDB_LITE); mobidb-lite (MOBIDB_LITE); PTHR23176 (PANTHER); PTHR23176:SF47 (PANTHER); IPR000198 (PROSITE_PROFILES); IPR001478 (PROSITE_PROFILES); cd00030 (CDD); cd00992 (CDD); SSF4…	F:GO:0005515; P:GO:0007165	F:protein binding; P:signal transduction	554.951	9.11622	0.000151431
TRINITY_DN94925_c5_g1_i7	6h														533.746	9.06001	0.000190395
TRINITY_DN94446_c3_g1_i4	6h	Thioredoxin domain-containing protein 3-like	3718	10	0.0	91.27	7	F:GO:0004550; C:GO:0005623; P:GO:0006165; P:GO:0006183; P:GO:0006228; P:GO:0006241; P:GO:0045454	F:nucleoside diphosphate kinase activity; C:cell; P:nucleoside diphosphate phosphorylation; P:GTP biosynthetic process; P:UTP biosynthetic process; P:CTP biosynthetic process; P:cell redox homeostasis			IPR001564 (PRINTS); IPR000421 (PFAM); IPR034907 (PFAM); IPR036850 (G3DSA:3.30.70.GENE3D); G3DSA:3.40.30.10 (GENE3D); IPR013766 (PFAM); IPR008979 (G3DSA:2.60.120.GENE3D); IPR036850 (G3DSA:3.30.70.GENE3D); mobidb-lite (MOBIDB_LITE); mobidb-lite (MOBIDB_LITE); PTHR11349 (PANTHER); PTHR11349 (PANTHER); PTHR11349:SF71 (PANTHER); PTHR11349:SF71 (PANTHER); PTHR11349:SF71 (PANTHER); IPR000421 (PROSITE_PA…	F:GO:0004550; P:GO:0006165; P:GO:0006183; P:GO:0006228; P:GO:0006241; P:GO:0045454	F:nucleoside diphosphate kinase activity; P:nucleoside diphosphate phosphorylation; P:GTP biosynthetic process; P:UTP biosynthetic process; P:CTP biosynthetic process; P:cell redox homeostasis	513.868	9.00525	0.000295682
TRINITY_DN93152_c1_g2_i5	6h	Nuclear transcription factor Y subunit beta	1659	9	5.12502E-120	89.13	4	C:GO:0005634; P:GO:0006355; F:GO:0043565; F:GO:0046982	C:nucleus; P:regulation of transcription, DNA-templated; F:sequence-specific DNA binding; F:protein heterodimerization activity			PR00615 (PRINTS); IPR003958 (PFAM); IPR009072 (G3DSA:1.10.20.GENE3D); PTHR11064 (PANTHER); PTHR11064:SF9 (PANTHER); IPR003956 (PROSITE_PATTERNS); IPR009072 (SUPERFAMILY)	C:GO:0005634; P:GO:0006355; F:GO:0043565; F:GO:0046982	C:nucleus; P:regulation of transcription, DNA-templated; F:sequence-specific DNA binding; F:protein heterodimerization activity	479.108	8.90421	1.52198e-07
TRINITY_DN98807_c0_g1_i4	6h	Linear gramicidin synthase subunit D	4950	2	0.0	85.03	5	F:GO:0003824; P:GO:0008152; F:GO:0016491; F:GO:0031177; P:GO:0055114	F:catalytic activity; P:metabolic process; F:oxidoreductase activity; F:phosphopantetheine binding; P:oxidation-reduction process			IPR009081 (PFAM); IPR029058 (G3DSA:3.40.50.GENE3D); IPR000873 (PFAM); IPR025110 (PFAM); G3DSA:3.40.50.720 (GENE3D); IPR013120 (PFAM); G3DSA:3.40.50.12780 (GENE3D); IPR010080 (TIGRFAM); G3DSA:3.30.300.30 (GENE3D); PTHR44845 (PANTHER); IPR020845 (PROSITE_PATTERNS); IPR006162 (PROSITE_PATTERNS); IPR009081 (PROSITE_PROFILES); cd05930 (CDD); IPR010080 (CDD); IPR036736 (SUPERFAMILY); IPR036291 (SUPERFA…	F:GO:0003824; P:GO:0008152	F:catalytic activity; P:metabolic process	474.725	8.89095	1.30182e-07
TRINITY_DN94173_c0_g1_i4	6h	leucine-rich repeat-containing protein 43-like	3652	5	0.0	75.24						IPR032675 (G3DSA:3.80.10.GENE3D); IPR032675 (G3DSA:3.80.10.GENE3D); mobidb-lite (MOBIDB_LITE); mobidb-lite (MOBIDB_LITE); mobidb-lite (MOBIDB_LITE); PTHR44614 (PANTHER); IPR001611 (PROSITE_PROFILES); IPR001611 (PROSITE_PROFILES); IPR001611 (PROSITE_PROFILES); IPR001611 (PROSITE_PROFILES); IPR001611 (PROSITE_PROFILES); SSF52075 (SUPERFAMILY)	F:GO:0005515	F:protein binding	474.72	8.89093	0.000120576
TRINITY_DN98003_c0_g2_i3	6h														463.887	8.85763	0.000427698
TRINITY_DN93793_c0_g1_i12	6h	basic salivary proline-rich protein 1-like	2669	3	3.48289E-173	78.64						IPR000488 (PFAM); G3DSA:1.10.533.10 (GENE3D); mobidb-lite (MOBIDB_LITE); mobidb-lite (MOBIDB_LITE); IPR000488 (PROSITE_PROFILES); cd01670 (CDD); IPR011029 (SUPERFAMILY)	F:GO:0005515; P:GO:0007165	F:protein binding; P:signal transduction	461.336	8.84968	0.00158779
TRINITY_DN96748_c2_g1_i1	6h														458.286	8.8401	0.00104575
TRINITY_DN93984_c0_g1_i7	6h	pre-mRNA-processing factor 40 homolog B-like isoform X1	3209	8	0.0	83.36						Coil (COILS); Coil (COILS); Coil (COILS); Coil (COILS); Coil (COILS); Coil (COILS); Coil (COILS); Coil (COILS); IPR001202 (PFAM); G3DSA:2.20.70.10 (GENE3D); IPR036517 (G3DSA:1.10.10.GENE3D); IPR036517 (G3DSA:1.10.10.GENE3D); IPR002713 (PFAM); IPR036517 (G3DSA:1.10.10.GENE3D); IPR036517 (G3DSA:1.10.10.GENE3D); G3DSA:2.20.70.10 (GENE3D); mobidb-lite (MOBIDB_LITE); mobidb-lite (MOBIDB_LITE); mobidb-…	F:GO:0005515	F:protein binding	452.61	8.82212	0.000102751
TRINITY_DN94788_c5_g1_i6	6h	putative beta-lactamase-like 1	3246	11	0.0	64.17						G3DSA:3.40.710.10 (GENE3D); IPR001466 (PFAM); PTHR22935:SF37 (PANTHER); PTHR22935 (PANTHER); IPR012338 (SUPERFAMILY)	no GO terms	no GO terms	452.32	8.8212	0.000102108
TRINITY_DN91099_c0_g1_i1	6h	transmembrane protein 216-like isoform X2	1334	6	6.96386E-81	85.42	2	C:GO:0016020; C:GO:0016021	C:membrane; C:integral component of membrane			no IPS match	no IPS match	no IPS match	436.066	8.7684	6.34738e-06
TRINITY_DN100454_c4_g1_i7	6h	atrial natriuretic peptide receptor 1-like	4091	11	0.0	66.52						PR01177 (PRINTS); PR01176 (PRINTS); IPR029787 (G3DSA:3.30.70.GENE3D); G3DSA:1.10.510.10 (GENE3D); IPR001245 (PFAM); G3DSA:3.40.50.2300 (GENE3D); IPR001828 (PFAM); IPR001054 (PFAM); IPR011645 (PFAM); G3DSA:3.40.50.2300 (GENE3D); PTHR11920:SF313 (PANTHER); PTHR11920 (PANTHER); IPR000719 (PROSITE_PROFILES); IPR001054 (PROSITE_PROFILES); cd07302 (CDD); IPR028082 (SUPERFAMILY); IPR029787 (SUPERFAMILY)…	F:GO:0004383; F:GO:0004672; F:GO:0005524; P:GO:0006182; P:GO:0006468; P:GO:0009190; F:GO:0016849; P:GO:0035556	F:guanylate cyclase activity; F:protein kinase activity; F:ATP binding; P:cGMP biosynthetic process; P:protein phosphorylation; P:cyclic nucleotide biosynthetic process; F:phosphorus-oxygen lyase activity; P:intracellular signal transduction	414.236	8.69431	2.38594e-05
TRINITY_DN98886_c7_g1_i17	6h	guanine deaminase-like	2025	2	0.0	89.14						G3DSA:3.20.20.140 (GENE3D); IPR006680 (PFAM); IPR014311 (TIGRFAM); IPR011059 (G3DSA:2.30.40.GENE3D); IPR014311 (PTHR11271:PANTHER); PTHR11271 (PANTHER); IPR014311 (CDD); IPR032466 (SUPERFAMILY); IPR011059 (SUPERFAMILY)	P:GO:0006147; F:GO:0008270; F:GO:0008892; F:GO:0016787; F:GO:0016810	P:guanine catabolic process; F:zinc ion binding; F:guanine deaminase activity; F:hydrolase activity; F:hydrolase activity, acting on carbon-nitrogen (but not peptide) bonds	411.325	8.68414	0.00195762
TRINITY_DN94870_c0_g1_i2	6h	CD151 antigen-like	1937	8	9.40943E-128	66.16	2	C:GO:0016020; C:GO:0016021	C:membrane; C:integral component of membrane			IPR000301 (PRINTS); IPR008952 (G3DSA:1.10.1450.GENE3D); IPR018499 (PFAM); IPR000301 (PIRSF); PTHR19282:SF167 (PANTHER); PTHR19282 (PANTHER); IPR008952 (SUPERFAMILY)	C:GO:0016021	C:integral component of membrane	400.362	8.64516	1.41114e-05
TRINITY_DN96944_c2_g1_i2	6h	adenylosuccinate synthetase isozyme 2	1575	5	0.0	84.66	12	F:GO:0000166; F:GO:0004019; F:GO:0005525; C:GO:0005737; C:GO:0005829; C:GO:0005886; P:GO:0006164; P:GO:0006167; F:GO:0016874; P:GO:0044208; P:GO:0046040; F:GO:0046872	F:nucleotide binding; F:adenylosuccinate synthase activity; F:GTP binding; C:cytoplasm; C:cytosol; C:plasma membrane; P:purine nucleotide biosynthetic process; P:AMP biosynthetic process; F:ligase activity; P:'de novo' AMP biosynthetic process; P:IMP metabolic process; F:metal ion binding			IPR001114 (TIGRFAM); G3DSA:1.10.300.10 (GENE3D); G3DSA:3.40.440.10 (GENE3D); IPR001114 (PFAM); G3DSA:3.90.170.10 (GENE3D); PTHR11846:SF2 (PANTHER); IPR001114 (PANTHER); IPR033128 (PROSITE_PATTERNS); IPR018220 (PROSITE_PATTERNS); IPR001114 (HAMAP); IPR001114 (CDD); IPR027417 (SUPERFAMILY)	F:GO:0004019; F:GO:0005525; P:GO:0006164	F:adenylosuccinate synthase activity; F:GTP binding; P:purine nucleotide biosynthetic process	399.907	8.64352	0.00300143
TRINITY_DN99579_c2_g1_i3	6h	Na+-driven multidrug efflux pump	2239	4	8.16298E-121	64.41	2	C:GO:0016020; C:GO:0016021	C:membrane; C:integral component of membrane			no IPS match	no IPS match	no IPS match	392.113	8.61512	3.08318e-06
TRINITY_DN97200_c4_g2_i7	6h	dnaJ homolog subfamily C member 7	2094	7	0.0	84.95						Coil (COILS); IPR001623 (PRINTS); IPR001623 (PFAM); IPR019734 (PFAM); IPR036869 (G3DSA:1.10.287.GENE3D); IPR011990 (G3DSA:1.25.40.GENE3D); IPR013105 (PFAM); mobidb-lite (MOBIDB_LITE); PTHR44200 (PANTHER); IPR018253 (PROSITE_PATTERNS); IPR013026 (PROSITE_PROFILES); IPR019734 (PROSITE_PROFILES); IPR001623 (PROSITE_PROFILES); IPR019734 (PROSITE_PROFILES); IPR019734 (PROSITE_PROFILES); IPR019734 (PRO…	F:GO:0005515	F:protein binding	376.692	8.55724	0.000525363
TRINITY_DN101668_c2_g3_i2	6h	neuronal acetylcholine receptor subunit alpha-7-like	4852	14	0.0	66.95						IPR002394 (PRINTS); IPR006201 (PRINTS); IPR006202 (PFAM); IPR006029 (PFAM); G3DSA:1.20.58.390 (GENE3D); IPR006201 (TIGRFAM); IPR036734 (G3DSA:2.70.170.GENE3D); PTHR18945:SF577 (PANTHER); IPR006201 (PANTHER); IPR018000 (PROSITE_PATTERNS); IPR036734 (SUPERFAMILY); IPR036719 (SUPERFAMILY)	F:GO:0004888; F:GO:0005216; F:GO:0005230; P:GO:0006811; C:GO:0016021; F:GO:0022848; P:GO:0034220; C:GO:0045211	F:transmembrane signaling receptor activity; F:ion channel activity; F:extracellular ligand-gated ion channel activity; P:ion transport; C:integral component of membrane; F:acetylcholine-gated cation-selective channel activity; P:ion transmembrane transport; C:postsynaptic membrane	375.632	8.55318	5.11633e-05
TRINITY_DN98326_c0_g2_i6	6h	Polyribonucleotide nucleotidyltransferase 1, mitochondrial	3014	4	0.0	82.29	37	F:GO:0000175; P:GO:0000957; P:GO:0000958; P:GO:0000962; P:GO:0000964; P:GO:0000965; F:GO:0003676; F:GO:0003723; F:GO:0004654; C:GO:0005737; C:GO:0005739; C:GO:0005758; C:GO:0005829; P:GO:0006396; P:GO:0006401; P:GO:0006402; F:GO:0008266; F:GO:0034046; P:GO:0034599; F:GO:0035198; P:GO:0035458; P:GO:0035927; P:GO:0035928; P:GO:0043457; P:GO:0043631; C:GO:0045025; P:GO:0045926; P:GO:0051260; P:GO:00…	F:3'-5'-exoribonuclease activity; P:mitochondrial RNA catabolic process; P:mitochondrial mRNA catabolic process; P:positive regulation of mitochondrial RNA catabolic process; P:mitochondrial RNA 5'-end processing; P:mitochondrial RNA 3'-end processing; F:nucleic acid binding; F:RNA binding; F:polyribonucleotide nucleotidyltransferase activity; C:cytoplasm; C:mitochondrion; C:mitochondrial interme…			IPR015847 (PFAM); IPR027408 (G3DSA:3.30.230.GENE3D); IPR015848 (PFAM); IPR027408 (G3DSA:3.30.230.GENE3D); IPR001247 (PFAM); IPR003029 (PFAM); IPR036612 (G3DSA:3.30.1370.GENE3D); IPR012162 (TIGRFAM); IPR012162 (PIRSF); G3DSA:1.10.10.400 (GENE3D); G3DSA:2.40.50.140 (GENE3D); mobidb-lite (MOBIDB_LITE); IPR012162 (PANTHER); IPR003029 (PROSITE_PROFILES); PS50084 (PROSITE_PROFILES); cd11364 (CDD); cd11…	F:GO:0003676; F:GO:0003723; F:GO:0004654; P:GO:0006396; P:GO:0006402	F:nucleic acid binding; F:RNA binding; F:polyribonucleotide nucleotidyltransferase activity; P:RNA processing; P:mRNA catabolic process	375.612	8.5531	0.000427698
TRINITY_DN101401_c2_g2_i6	6h	Transposon Ty3-G Gag-Pol polyprotein	4562	2	0.0	79.11	3	F:GO:0003676; F:GO:0008270; P:GO:0015074	F:nucleic acid binding; F:zinc ion binding; P:DNA integration			IPR036397 (G3DSA:3.30.420.GENE3D); IPR001584 (PFAM); G3DSA:3.30.70.270 (GENE3D); IPR000477 (PFAM); G3DSA:1.10.340.70 (GENE3D); IPR021109 (G3DSA:2.40.70.GENE3D); G3DSA:4.10.60.10 (GENE3D); G3DSA:3.10.10.10 (GENE3D); G3DSA:3.10.20.370 (GENE3D); G3DSA:3.30.70.270 (GENE3D); mobidb-lite (MOBIDB_LITE); mobidb-lite (MOBIDB_LITE); PTHR24559 (PANTHER); PTHR24559:SF222 (PANTHER); IPR001584 (PROSITE_PROFILE…	F:GO:0003676; P:GO:0015074	F:nucleic acid binding; P:DNA integration	365.747	8.5147	1.09123e-05
TRINITY_DN99828_c1_g1_i5	6h	RNA adenosine deaminase	4522	13	2.15003E-118	59.73	43	P:GO:0001649; P:GO:0001701; P:GO:0002244; P:GO:0002376; P:GO:0002566; F:GO:0003677; F:GO:0003723; F:GO:0003726; F:GO:0004000; F:GO:0005515; C:GO:0005634; C:GO:0005654; C:GO:0005730; C:GO:0005737; P:GO:0006382; P:GO:0006396; P:GO:0006397; P:GO:0006606; P:GO:0006611; P:GO:0009615; C:GO:0016020; P:GO:0016553; F:GO:0016787; P:GO:0030218; P:GO:0031047; P:GO:0031054; P:GO:0035196; P:GO:0035280; P:GO:00…	P:osteoblast differentiation; P:in utero embryonic development; P:hematopoietic progenitor cell differentiation; P:immune system process; P:somatic diversification of immune receptors via somatic mutation; F:DNA binding; F:RNA binding; F:double-stranded RNA adenosine deaminase activity; F:adenosine deaminase activity; F:protein binding; C:nucleus; C:nucleoplasm; C:nucleolus; C:cytoplasm; P:adenos…			G3DSA:3.30.160.20 (GENE3D); IPR014720 (PFAM); IPR002466 (PFAM); IPR000607 (PFAM); IPR036388 (G3DSA:1.10.10.GENE3D); mobidb-lite (MOBIDB_LITE); mobidb-lite (MOBIDB_LITE); PTHR10910 (PANTHER); PTHR10910:SF107 (PANTHER); IPR000607 (PROSITE_PROFILES); IPR002466 (PROSITE_PROFILES); IPR014720 (PROSITE_PROFILES); cd00048 (CDD); IPR036390 (SUPERFAMILY); SSF54768 (SUPERFAMILY)	F:GO:0003723; F:GO:0003726; F:GO:0004000; P:GO:0006396	F:RNA binding; F:double-stranded RNA adenosine deaminase activity; F:adenosine deaminase activity; P:RNA processing	358.945	8.48762	0.000179116
TRINITY_DN96247_c0_g1_i5	6h														352.779	8.46262	0.00011517
TRINITY_DN91414_c0_g1_i3	6h														336.9	8.39618	0.000613318
TRINITY_DN99508_c2_g1_i2	6h	Pro-Pol polyprotein	5249	1	0.0	54.0						Coil (COILS); Coil (COILS); IPR005312 (PFAM); G3DSA:1.10.340.70 (GENE3D); IPR000477 (PFAM); G3DSA:3.10.10.10 (GENE3D); IPR021109 (G3DSA:2.40.70.GENE3D); IPR008042 (PFAM); G3DSA:3.30.70.270 (GENE3D); mobidb-lite (MOBIDB_LITE); PTHR22955 (PANTHER); SSF56672 (SUPERFAMILY)	no GO terms	no GO terms	334.196	8.38455	1.6474e-06
TRINITY_DN95524_c2_g1_i3	6h	putative phospholipase B-like 2	1305	5	6.46891E-104	82.11	3	P:GO:0006629; P:GO:0016042; F:GO:0016787	P:lipid metabolic process; P:lipid catabolic process; F:hydrolase activity			G3DSA:3.60.60.30 (GENE3D); IPR007000 (PFAM); PTHR12370:SF3 (PANTHER); IPR007000 (PANTHER)	no GO terms	no GO terms	329.05	8.36216	0.000215474
TRINITY_DN95948_c6_g2_i14	6h														315.591	8.30191	2.25116e-05
TRINITY_DN98282_c0_g1_i3	6h	protein artemis	3159	8	3.66671E-95	62.22	31	F:GO:0000014; P:GO:0000723; C:GO:0000784; P:GO:0002250; P:GO:0002376; F:GO:0003674; F:GO:0003684; F:GO:0004518; F:GO:0004519; F:GO:0004527; C:GO:0005575; C:GO:0005634; C:GO:0005654; C:GO:0005794; P:GO:0006281; P:GO:0006302; P:GO:0006303; P:GO:0006310; P:GO:0006974; P:GO:0008150; F:GO:0008409; P:GO:0010212; F:GO:0016787; P:GO:0030183; P:GO:0031848; P:GO:0033151; F:GO:0035312; P:GO:0036297; P:GO:00…	F:single-stranded DNA endodeoxyribonuclease activity; P:telomere maintenance; C:nuclear chromosome, telomeric region; P:adaptive immune response; P:immune system process; F:molecular_function; F:damaged DNA binding; F:nuclease activity; F:endonuclease activity; F:exonuclease activity; C:cellular_component; C:nucleus; C:nucleoplasm; C:Golgi apparatus; P:DNA repair; P:double-strand break repair; P:…			G3DSA:3.40.50.12650 (GENE3D); IPR036866 (G3DSA:3.60.15.GENE3D); IPR011084 (PFAM); mobidb-lite (MOBIDB_LITE); mobidb-lite (MOBIDB_LITE); PTHR23240:SF21 (PANTHER); PTHR23240 (PANTHER); IPR036866 (SUPERFAMILY)	no GO terms	no GO terms	314.897	8.29874	1.33541e-05
TRINITY_DN94277_c1_g2_i3	6h	POC1 centriolar protein homolog B-like	1634	2	0.0	87.07						IPR015943 (G3DSA:2.130.10.GENE3D); IPR015943 (G3DSA:2.130.10.GENE3D); IPR001680 (PFAM); PTHR22850:SF87 (PANTHER); PTHR22850 (PANTHER); IPR001680 (PROSITE_PROFILES); IPR017986 (PROSITE_PROFILES); IPR001680 (PROSITE_PROFILES); IPR036322 (SUPERFAMILY)	F:GO:0005515	F:protein binding	305.154	8.25339	0.000736939
TRINITY_DN94751_c0_g1_i4	6h	potassium voltage-gated channel subfamily C member 1-like	6082	4	0.0	93.67						Coil (COILS); IPR028325 (PRINTS); IPR003974 (PRINTS); IPR003968 (PRINTS); G3DSA:3.30.710.10 (GENE3D); IPR003131 (PFAM); IPR027359 (G3DSA:1.20.120.GENE3D); IPR005821 (PFAM); G3DSA:1.10.287.70 (GENE3D); mobidb-lite (MOBIDB_LITE); mobidb-lite (MOBIDB_LITE); mobidb-lite (MOBIDB_LITE); PTHR11537:SF126 (PANTHER); IPR028325 (PANTHER); IPR011333 (SUPERFAMILY); SSF81324 (SUPERFAMILY)	F:GO:0005216; F:GO:0005249; P:GO:0006811; P:GO:0006813; C:GO:0008076; C:GO:0016020; P:GO:0051260; P:GO:0055085	F:ion channel activity; F:voltage-gated potassium channel activity; P:ion transport; P:potassium ion transport; C:voltage-gated potassium channel complex; C:membrane; P:protein homooligomerization; P:transmembrane transport	298.69	8.2225	0.0195052
TRINITY_DN50757_c0_g1_i2	6h	Synapsin, ATP binding domain containing protein	1320	20	1.88702E-65	58.24	9	F:GO:0000166; F:GO:0003779; F:GO:0005524; C:GO:0005794; P:GO:0007269; C:GO:0008021; C:GO:0030054; C:GO:0045202; F:GO:0046872	F:nucleotide binding; F:actin binding; F:ATP binding; C:Golgi apparatus; P:neurotransmitter secretion; C:synaptic vesicle; C:cell junction; C:synapse; F:metal ion binding			IPR001359 (PRINTS); IPR020897 (PFAM); IPR020898 (PFAM); IPR013815 (G3DSA:3.30.1490.GENE3D); G3DSA:3.40.50.20 (GENE3D); G3DSA:3.30.470.20 (GENE3D); PTHR10841:SF17 (PANTHER); IPR001359 (PANTHER); IPR011761 (PROSITE_PROFILES); IPR016185 (SUPERFAMILY); SSF56059 (SUPERFAMILY)	F:GO:0005524; P:GO:0007269; C:GO:0008021; F:GO:0046872	F:ATP binding; P:neurotransmitter secretion; C:synaptic vesicle; F:metal ion binding	297.884	8.2186	0.000336676
TRINITY_DN101962_c1_g2_i4	6h	Short transient receptor potential channel 2	5045	6	0.0	62.86	7	F:GO:0005216; F:GO:0005262; P:GO:0006811; C:GO:0016020; C:GO:0016021; P:GO:0055085; P:GO:0070588	F:ion channel activity; F:calcium channel activity; P:ion transport; C:membrane; C:integral component of membrane; P:transmembrane transport; P:calcium ion transmembrane transport			Coil (COILS); IPR002153 (PRINTS); G3DSA:2.60.120.920 (GENE3D); IPR036465 (G3DSA:3.40.50.GENE3D); IPR002035 (PFAM); IPR005821 (PFAM); PTHR10117:SF54 (PANTHER); IPR002153 (PANTHER); IPR002035 (PROSITE_PROFILES); cd00198 (CDD); IPR036465 (SUPERFAMILY)	F:GO:0005216; F:GO:0005262; P:GO:0006811; C:GO:0016020; P:GO:0055085; P:GO:0070588	F:ion channel activity; F:calcium channel activity; P:ion transport; C:membrane; P:transmembrane transport; P:calcium ion transmembrane transport	296.097	8.20993	0.000797673
TRINITY_DN96435_c0_g1_i7	6h	neuropeptide FF receptor 1-like	3951	13	0.0	66.62						IPR000276 (PRINTS); G3DSA:1.20.1070.10 (GENE3D); IPR000276 (PFAM); PTHR43916 (PANTHER); PTHR43916:SF13 (PANTHER); IPR017452 (PROSITE_PROFILES); SSF81321 (SUPERFAMILY)	F:GO:0004930; P:GO:0007186; C:GO:0016021	F:G-protein coupled receptor activity; P:G-protein coupled receptor signaling pathway; C:integral component of membrane	295.401	8.20653	0.00605882
TRINITY_DN97539_c5_g1_i22	6h	Peptide toxins Am-1	4558	1	0.0	99.81						PTHR12907 (PANTHER); PTHR12907:SF16 (PANTHER); PTHR12907:SF16 (PANTHER); PTHR12907 (PANTHER)	no GO terms	no GO terms	291.202	8.18588	0.0126309
TRINITY_DN93315_c0_g1_i5	6h														289.232	8.17608	7.59851e-05
TRINITY_DN97135_c1_g3_i3	6h	WD repeat-containing protein 89-like	2408	8	0.0	77.39						IPR015943 (G3DSA:2.130.10.GENE3D); IPR001680 (PFAM); mobidb-lite (MOBIDB_LITE); PTHR22889 (PANTHER); IPR017986 (PROSITE_PROFILES); IPR001680 (PROSITE_PROFILES); IPR001680 (PROSITE_PROFILES); IPR036322 (SUPERFAMILY)	F:GO:0005515	F:protein binding	287.926	8.16956	4.84381e-06
TRINITY_DN94816_c2_g1_i5	6h	Serine/threonine-protein phosphatase 6 regulatory ankyrin repeat subunit B	6810	9	0.0	63.89						Coil (COILS); Coil (COILS); IPR002110 (PRINTS); IPR000719 (PFAM); IPR036770 (G3DSA:1.25.40.GENE3D); IPR020683 (PFAM); IPR036770 (G3DSA:1.25.40.GENE3D); IPR002110 (PFAM); IPR002110 (PFAM); IPR010513 (PFAM); G3DSA:1.10.510.10 (GENE3D); IPR036770 (G3DSA:1.25.40.GENE3D); IPR036770 (G3DSA:1.25.40.GENE3D); IPR036770 (G3DSA:1.25.40.GENE3D); IPR036770 (G3DSA:1.25.40.GENE3D); PF13637 (PFAM); IPR038357 (G3…	F:GO:0004540; F:GO:0004672; F:GO:0005515; F:GO:0005524; P:GO:0006397; P:GO:0006468	F:ribonuclease activity; F:protein kinase activity; F:protein binding; F:ATP binding; P:mRNA processing; P:protein phosphorylation	286.136	8.16056	6.33134e-05
TRINITY_DN93541_c1_g1_i3	6h														280.614	8.13244	0.0274631
TRINITY_DN96672_c0_g1_i5	6h	Cadherin-related family member 5	2430	4	4.23703E-101	56.99						Coil (COILS); G3DSA:1.10.533.10 (GENE3D); mobidb-lite (MOBIDB_LITE); mobidb-lite (MOBIDB_LITE); IPR011029 (SUPERFAMILY); IPR011029 (SUPERFAMILY)	no GO terms	no GO terms	280.404	8.13136	0.00878876
TRINITY_DN92589_c0_g1_i2	6h	homeodomain-containing protein Hox8	949	16	7.8751E-115	78.94	18	P:GO:0000122; F:GO:0000977; F:GO:0003677; F:GO:0003700; C:GO:0005634; P:GO:0006355; P:GO:0007275; P:GO:0009952; P:GO:0030334; P:GO:0042659; F:GO:0043565; P:GO:0045138; P:GO:0045944; P:GO:0048337; P:GO:0050679; P:GO:0051179; C:GO:0090575; P:GO:0097402	P:negative regulation of transcription by RNA polymerase II; F:RNA polymerase II regulatory region sequence-specific DNA binding; F:DNA binding; F:DNA-binding transcription factor activity; C:nucleus; P:regulation of transcription, DNA-templated; P:multicellular organism development; P:anterior/posterior pattern specification; P:regulation of cell migration; P:regulation of cell fate specificatio…			IPR020479 (PRINTS); IPR000047 (PRINTS); IPR001356 (PFAM); G3DSA:1.10.10.60 (GENE3D); mobidb-lite (MOBIDB_LITE); PTHR24326 (PANTHER); PTHR24326:SF498 (PANTHER); IPR017970 (PROSITE_PATTERNS); IPR001356 (PROSITE_PROFILES); IPR001356 (CDD); IPR009057 (SUPERFAMILY)	F:GO:0003677; P:GO:0006355; F:GO:0043565	F:DNA binding; P:regulation of transcription, DNA-templated; F:sequence-specific DNA binding	278.23	8.12014	0.00153283
TRINITY_DN92673_c2_g1_i8	6h	histone-lysine N-methyltransferase SETD1A-like	1564	1	8.57632E-4	100.0						PR01217 (PRINTS); mobidb-lite (MOBIDB_LITE)	no GO terms	no GO terms	277.816	8.11799	0.00287919
TRINITY_DN100658_c2_g1_i8	6h	VPS9 domain-containing protein 1-like	4035	4	0.0	74.13						Coil (COILS); IPR037191 (G3DSA:1.20.1050.GENE3D); IPR003123 (PFAM); mobidb-lite (MOBIDB_LITE); mobidb-lite (MOBIDB_LITE); mobidb-lite (MOBIDB_LITE); mobidb-lite (MOBIDB_LITE); PTHR23101 (PANTHER); PTHR23101:SF98 (PANTHER); IPR003123 (PROSITE_PROFILES); IPR037191 (SUPERFAMILY)	no GO terms	no GO terms	276.141	8.10926	0.000236661
TRINITY_DN95665_c0_g2_i4	6h														268.329	8.06786	1.14014e-05
TRINITY_DN100379_c2_g2_i1	6h	glutamate receptor ionotropic, NMDA 1-like	6139	7	0.0	67.29	15	F:GO:0004970; F:GO:0005216; F:GO:0005234; C:GO:0005886; P:GO:0006811; P:GO:0007165; C:GO:0016020; C:GO:0016021; C:GO:0030054; P:GO:0034220; P:GO:0035235; F:GO:0038023; C:GO:0045202; C:GO:0045211; P:GO:0060079	F:ionotropic glutamate receptor activity; F:ion channel activity; F:extracellularly glutamate-gated ion channel activity; C:plasma membrane; P:ion transport; P:signal transduction; C:membrane; C:integral component of membrane; C:cell junction; P:ion transmembrane transport; P:ionotropic glutamate receptor signaling pathway; F:signaling receptor activity; C:synapse; C:postsynaptic membrane; P:exci…			IPR001508 (PRINTS); IPR019594 (PFAM); G3DSA:3.40.50.2300 (GENE3D); G3DSA:3.40.190.10 (GENE3D); G3DSA:3.40.50.2300 (GENE3D); G3DSA:1.10.287.70 (GENE3D); IPR001320 (PFAM); PTHR44391 (PANTHER); PTHR44391:SF1 (PANTHER); SSF53850 (SUPERFAMILY); IPR028082 (SUPERFAMILY)	F:GO:0004970; F:GO:0005216; F:GO:0005234; P:GO:0006811; C:GO:0016020; F:GO:0038023	F:ionotropic glutamate receptor activity; F:ion channel activity; F:extracellularly glutamate-gated ion channel activity; P:ion transport; C:membrane; F:signaling receptor activity	263.695	8.04273	0.00394377
TRINITY_DN99595_c0_g1_i4	6h	Sodium-dependent phosphate transport protein 2A	1819	9	0.0	67.95	8	F:GO:0003824; P:GO:0008152; F:GO:0015114; F:GO:0015321; C:GO:0016020; C:GO:0016021; P:GO:0035435; P:GO:0044341	F:catalytic activity; P:metabolic process; F:phosphate ion transmembrane transporter activity; F:sodium-dependent phosphate transmembrane transporter activity; C:membrane; C:integral component of membrane; P:phosphate ion transmembrane transport; P:sodium-dependent phosphate transport			IPR003841 (PFAM); IPR030147 (PTHR10010:PANTHER); IPR003841 (PANTHER)	F:GO:0015114; F:GO:0015321; C:GO:0016020; P:GO:0035435; P:GO:0044341	F:phosphate ion transmembrane transporter activity; F:sodium-dependent phosphate transmembrane transporter activity; C:membrane; P:phosphate ion transmembrane transport; P:sodium-dependent phosphate transport	263.075	8.03933	0.000110767
TRINITY_DN98122_c0_g1_i2	6h	tolloid-like protein 2	4262	6	0.0	51.57	8	F:GO:0004222; F:GO:0005509; P:GO:0006508; F:GO:0008233; F:GO:0008237; F:GO:0008270; F:GO:0016787; F:GO:0046872	F:metalloendopeptidase activity; F:calcium ion binding; P:proteolysis; F:peptidase activity; F:metallopeptidase activity; F:zinc ion binding; F:hydrolase activity; F:metal ion binding			IPR035914 (G3DSA:2.60.120.GENE3D); IPR035914 (G3DSA:2.60.120.GENE3D); IPR000859 (PFAM); IPR001881 (PFAM); G3DSA:2.10.25.10 (GENE3D); PF14670 (PFAM); G3DSA:2.10.25.10 (GENE3D); IPR035914 (G3DSA:2.60.120.GENE3D); G3DSA:2.10.25.10 (GENE3D); PTHR43978:SF2 (PANTHER); PTHR43978:SF2 (PANTHER); PTHR43978 (PANTHER); PTHR43978 (PANTHER); PTHR43978:SF2 (PANTHER); IPR000152 (PROSITE_PATTERNS); IPR013032 (PRO…	F:GO:0005509	F:calcium ion binding	260.741	8.02647	0.000112997
TRINITY_DN93423_c0_g1_i3	6h	histone H4 transcription factor isoform 6	1412	9	4.2342E-90	78.55	1	F:GO:0003676	F:nucleic acid binding			mobidb-lite (MOBIDB_LITE)	no GO terms	no GO terms	251.239	7.97292	0.00531969
TRINITY_DN95557_c6_g1_i3	6h														248.579	7.95756	0.0208503
TRINITY_DN94459_c0_g1_i2	6h	diphthine--ammonia ligase-like	2627	7	0.0	76.73						IPR035959 (G3DSA:3.30.1330.GENE3D); G3DSA:3.90.1490.10 (GENE3D); IPR002761 (TIGRFAM); IPR014729 (G3DSA:3.40.50.GENE3D); IPR006175 (PFAM); IPR002761 (PFAM); IPR030662 (PANTHER); IPR002761 (CDD); cd06155 (CDD); SSF52402 (SUPERFAMILY); IPR035959 (SUPERFAMILY)	no GO terms	no GO terms	246.435	7.94507	1.64747e-05
TRINITY_DN100645_c0_g2_i4	6h	Heparan-alpha-glucosaminide N-acetyltransferase	3384	3	2.24462E-5	92.15						Coil (COILS); Coil (COILS); mobidb-lite (MOBIDB_LITE); mobidb-lite (MOBIDB_LITE); mobidb-lite (MOBIDB_LITE); mobidb-lite (MOBIDB_LITE); mobidb-lite (MOBIDB_LITE); mobidb-lite (MOBIDB_LITE); mobidb-lite (MOBIDB_LITE); mobidb-lite (MOBIDB_LITE); mobidb-lite (MOBIDB_LITE)	no GO terms	no GO terms	245.118	7.93733	0.000698663
TRINITY_DN100830_c1_g2_i10	6h	Centrosomal protein of 120 kDa	7568	6	0.0	68.01						IPR022136 (PFAM); IPR035892 (G3DSA:2.60.40.GENE3D); IPR000008 (PFAM); mobidb-lite (MOBIDB_LITE); mobidb-lite (MOBIDB_LITE); PTHR21574 (PANTHER); SSF49562 (SUPERFAMILY)	no GO terms	no GO terms	243.731	7.92915	0.000421988
TRINITY_DN97481_c2_g1_i3	6h	transcription initiation factor TFIID subunit 2-like	3197	4	0.0	91.88						G3DSA:1.10.390.60 (GENE3D); IPR014782 (PFAM); mobidb-lite (MOBIDB_LITE); IPR037813 (PANTHER); cd09839 (CDD); IPR016024 (SUPERFAMILY); SSF63737 (SUPERFAMILY); SSF55486 (SUPERFAMILY)	F:GO:0005488; C:GO:0005669; F:GO:0008237; F:GO:0008270	F:binding; C:transcription factor TFIID complex; F:metallopeptidase activity; F:zinc ion binding	242.552	7.92215	9.42812e-05
TRINITY_DN97780_c1_g1_i7	6h	allatostatin-A receptor-like	4610	13	7.05608E-91	66.08						IPR000276 (PRINTS); IPR000276 (PFAM); G3DSA:1.20.1070.10 (GENE3D); mobidb-lite (MOBIDB_LITE); PTHR43919 (PANTHER); IPR000276 (PROSITE_PATTERNS); IPR017452 (PROSITE_PROFILES); cd00637 (CDD); SSF81321 (SUPERFAMILY)	F:GO:0004930; P:GO:0007186; C:GO:0016021	F:G-protein coupled receptor activity; P:G-protein coupled receptor signaling pathway; C:integral component of membrane	240.527	7.91005	0.00421927
TRINITY_DN74885_c0_g1_i4	6h														239.169	7.90189	0.00445708
TRINITY_DN98054_c1_g5_i2	6h	nose resistant to fluoxetine protein 6-like	1148	14	2.49002E-135	61.84						PTHR11161 (PANTHER)	no GO terms	no GO terms	233.166	7.86521	0.00223863
TRINITY_DN99727_c1_g2_i2	6h	AMP-binding protein	1139	18	2.60414E-11	90.31	6	P:GO:0001676; F:GO:0003824; F:GO:0004467; P:GO:0008152; F:GO:0016874; F:GO:0102391	P:long-chain fatty acid metabolic process; F:catalytic activity; F:long-chain fatty acid-CoA ligase activity; P:metabolic process; F:ligase activity; F:decanoate-CoA ligase activity			no IPS match	no IPS match	no IPS match	232.618	7.86182	0.00268178
TRINITY_DN91581_c0_g1_i6	6h	putative histone-lysine N-methyltransferase PRDM6	2378	8	0.0	60.61	4	F:GO:0003676; F:GO:0008168; F:GO:0016740; P:GO:0032259	F:nucleic acid binding; F:methyltransferase activity; F:transferase activity; P:methylation			IPR001214 (PFAM); G3DSA:3.30.160.60 (GENE3D); G3DSA:2.170.270.10 (GENE3D); PF00096 (PFAM); G3DSA:3.30.160.60 (GENE3D); mobidb-lite (MOBIDB_LITE); PTHR44700 (PANTHER); IPR013087 (PROSITE_PATTERNS); IPR013087 (PROSITE_PATTERNS); IPR013087 (PROSITE_PROFILES); IPR001214 (PROSITE_PROFILES); IPR013087 (PROSITE_PROFILES); SSF82199 (SUPERFAMILY); IPR036236 (SUPERFAMILY)	F:GO:0003676; F:GO:0005515	F:nucleic acid binding; F:protein binding	232.014	7.85807	0.0134585
TRINITY_DN98733_c0_g2_i2	6h	Gem-associated protein 5	4431	1	9.0773E-61	70.4						mobidb-lite (MOBIDB_LITE); mobidb-lite (MOBIDB_LITE)	no GO terms	no GO terms	224.558	7.81094	2.55644e-05
TRINITY_DN101718_c5_g1_i2	6h	SPRY domain-containing protein 3	572	2	1.27888E-21	59.71						no IPS match	no IPS match	no IPS match	223.434	7.8037	0.000134657
TRINITY_DN93674_c0_g1_i12	6h	histamine H2 receptor-like	2114	9	0.0	58.0						IPR000276 (PRINTS); IPR000276 (PFAM); G3DSA:1.20.1070.10 (GENE3D); PTHR43893 (PANTHER); IPR000276 (PROSITE_PATTERNS); IPR017452 (PROSITE_PROFILES); cd00637 (CDD); SSF81321 (SUPERFAMILY)	F:GO:0004930; P:GO:0007186; C:GO:0016021	F:G-protein coupled receptor activity; P:G-protein coupled receptor signaling pathway; C:integral component of membrane	223.412	7.80356	0.0008574
TRINITY_DN98984_c1_g1_i7	6h	histamine N-methyltransferase-like	1183	15	3.19754E-180	73.37						G3DSA:3.40.50.150 (GENE3D); PTHR16897:SF7 (PANTHER); PTHR16897 (PANTHER); IPR029063 (SUPERFAMILY)	no GO terms	no GO terms	221.099	7.78855	0.000234153
TRINITY_DN97900_c3_g2_i8	6h	Large subunit GTPase 1	3704	7	0.0	73.49	1	F:GO:0005525	F:GTP binding			IPR006073 (PFAM); G3DSA:3.40.50.300 (GENE3D); mobidb-lite (MOBIDB_LITE); mobidb-lite (MOBIDB_LITE); PTHR11089:SF7 (PANTHER); PTHR11089 (PANTHER); IPR030378 (PROSITE_PROFILES); cd01857 (CDD); IPR027417 (SUPERFAMILY)	F:GO:0005525	F:GTP binding	220.85	7.78692	6.33134e-05
TRINITY_DN94383_c6_g1_i3	6h														220.167	7.78246	0.00154109
TRINITY_DN102725_c14_g2_i2	6h	polypeptide N-acetylgalactosaminyltransferase 2-like	1125	10	4.52508E-104	78.4	8	C:GO:0000139; C:GO:0005794; P:GO:0006486; C:GO:0016020; C:GO:0016021; F:GO:0016740; F:GO:0016757; F:GO:0030246	C:Golgi membrane; C:Golgi apparatus; P:protein glycosylation; C:membrane; C:integral component of membrane; F:transferase activity; F:transferase activity, transferring glycosyl groups; F:carbohydrate binding			G3DSA:1.10.8.460 (GENE3D); IPR000772 (PFAM); G3DSA:2.80.10.50 (GENE3D); PTHR11675 (PANTHER); PTHR11675:SF99 (PANTHER); IPR000772 (PROSITE_PROFILES); IPR000772 (CDD); IPR035992 (SUPERFAMILY)	no GO terms	no GO terms	213.793	7.74007	0.0191028
TRINITY_DN100774_c1_g1_i5	6h	Protein PES4	3373	2	9.44913E-38	98.7						Coil (COILS); mobidb-lite (MOBIDB_LITE)	no GO terms	no GO terms	212.677	7.73252	0.000403983
TRINITY_DN96216_c1_g3_i1	6h														209.518	7.71093	0.00219228
TRINITY_DN97796_c0_g1_i5	6h	insulin-like peptide receptor	1802	10	0.0	87.71						IPR001245 (PRINTS); IPR001245 (PFAM); G3DSA:1.10.510.10 (GENE3D); PIRSF000615 (PIRSF); PTHR24416 (PANTHER); PTHR24416:SF359 (PANTHER); IPR008266 (PROSITE_PATTERNS); IPR000719 (PROSITE_PROFILES); cd00192 (CDD); IPR011009 (SUPERFAMILY)	F:GO:0004672; F:GO:0005524; P:GO:0006468	F:protein kinase activity; F:ATP binding; P:protein phosphorylation	209.186	7.70864	8.07616e-05
TRINITY_DN91468_c0_g1_i10	6h	prostaglandin E2 receptor EP2 subtype-like	1456	2	0.0	85.42						G3DSA:1.20.1070.10 (GENE3D); mobidb-lite (MOBIDB_LITE); mobidb-lite (MOBIDB_LITE); mobidb-lite (MOBIDB_LITE); SSF81321 (SUPERFAMILY)	no GO terms	no GO terms	209.015	7.70746	0.000179941
TRINITY_DN95549_c0_g1_i10	6h	rhophilin-2-B-like	2271	7	0.0	63.16	1	P:GO:0007165	P:signal transduction			IPR004328 (PFAM); G3DSA:2.30.42.10 (GENE3D); IPR001478 (PFAM); IPR038499 (G3DSA:1.25.40.GENE3D); mobidb-lite (MOBIDB_LITE); PTHR23031:SF6 (PANTHER); PTHR23031 (PANTHER); IPR004328 (PROSITE_PROFILES); IPR001478 (PROSITE_PROFILES); cd00992 (CDD); IPR036034 (SUPERFAMILY)	F:GO:0005515	F:protein binding	208.526	7.70408	0.00394377
TRINITY_DN93436_c0_g1_i3	6h	deoxyribonuclease HsdR	2101	11	0.0	52.48	4	F:GO:0008488; C:GO:0016020; C:GO:0016021; P:GO:0017187	F:gamma-glutamyl carboxylase activity; C:membrane; C:integral component of membrane; P:peptidyl-glutamic acid carboxylation			IPR007782 (PFAM); IPR007782 (PANTHER); PTHR12639:SF7 (PANTHER)	F:GO:0008488; P:GO:0017187	F:gamma-glutamyl carboxylase activity; P:peptidyl-glutamic acid carboxylation	206.521	7.69015	0.0001101
TRINITY_DN97269_c1_g1_i3	6h	tyramine receptor 1-like	4148	7	0.0	65.39						IPR000276 (PRINTS); IPR000276 (PFAM); G3DSA:1.20.1070.10 (GENE3D); mobidb-lite (MOBIDB_LITE); mobidb-lite (MOBIDB_LITE); mobidb-lite (MOBIDB_LITE); PTHR43893 (PANTHER); PTHR43893:SF6 (PANTHER); IPR000276 (PROSITE_PATTERNS); IPR017452 (PROSITE_PROFILES); cd14967 (CDD); SSF81321 (SUPERFAMILY)	F:GO:0004930; P:GO:0007186; C:GO:0016021	F:G-protein coupled receptor activity; P:G-protein coupled receptor signaling pathway; C:integral component of membrane	205.499	7.68299	6.29401e-05
TRINITY_DN95149_c0_g2_i2	6h	Cactin	1143	5	0.0	83.66						Coil (COILS); IPR018816 (PFAM); mobidb-lite (MOBIDB_LITE); PTHR21737:SF6 (PANTHER); PTHR21737 (PANTHER)	no GO terms	no GO terms	204.432	7.67548	0.000412666
TRINITY_DN96605_c6_g1_i1	6h														202.888	7.66454	0.0186583
TRINITY_DN98216_c2_g1_i13	6h	vacuolar protein sorting-associated protein 51 homolog	2949	5	0.0	83.79						Coil (COILS); Coil (COILS); PF08700 (PFAM); IPR014812 (PANTHER); IPR016159 (SUPERFAMILY)	no GO terms	no GO terms	202.798	7.6639	0.00027945
TRINITY_DN60874_c0_g1_i1	6h	cGMP-dependent protein kinase 1	2442	20	0.0	60.93	18	P:GO:0000079; F:GO:0000166; F:GO:0004672; F:GO:0004674; F:GO:0004692; F:GO:0005524; C:GO:0005575; P:GO:0006468; P:GO:0008152; F:GO:0008168; F:GO:0016301; P:GO:0016310; F:GO:0016491; F:GO:0016740; F:GO:0019901; F:GO:0030553; P:GO:0032259; P:GO:0055114	P:regulation of cyclin-dependent protein serine/threonine kinase activity; F:nucleotide binding; F:protein kinase activity; F:protein serine/threonine kinase activity; F:cGMP-dependent protein kinase activity; F:ATP binding; C:cellular_component; P:protein phosphorylation; P:metabolic process; F:methyltransferase activity; F:kinase activity; P:phosphorylation; F:oxidoreductase activity; F:transfe…			Coil (COILS); PR00103 (PRINTS); IPR014710 (G3DSA:2.60.120.GENE3D); G3DSA:1.10.510.10 (GENE3D); IPR000719 (PFAM); IPR002374 (PIRSF); IPR014710 (G3DSA:2.60.120.GENE3D); IPR014710 (G3DSA:2.60.120.GENE3D); G3DSA:3.30.200.20 (GENE3D); IPR000595 (PFAM); mobidb-lite (MOBIDB_LITE); PTHR24353 (PANTHER); PTHR24353 (PANTHER); PTHR24353:SF108 (PANTHER); IPR017441 (PROSITE_PATTERNS); IPR018488 (PROSITE_PATTER…	F:GO:0004672; F:GO:0004674; F:GO:0004692; F:GO:0005524; P:GO:0006468	F:protein kinase activity; F:protein serine/threonine kinase activity; F:cGMP-dependent protein kinase activity; F:ATP binding; P:protein phosphorylation	202.26	7.66007	0.000507415
TRINITY_DN82682_c0_g1_i2	6h														197.726	7.62736	0.000179116
TRINITY_DN98021_c0_g3_i7	6h	Vasa-like protein	971	14	1.38353E-39	75.26	6	F:GO:0000166; F:GO:0003676; F:GO:0004386; F:GO:0005524; F:GO:0008270; F:GO:0016787	F:nucleotide binding; F:nucleic acid binding; F:helicase activity; F:ATP binding; F:zinc ion binding; F:hydrolase activity			mobidb-lite (MOBIDB_LITE)	no GO terms	no GO terms	192.897	7.59169	0.00540265
TRINITY_DN101778_c3_g1_i4	6h														192.604	7.5895	0.00582999
TRINITY_DN96592_c3_g1_i9	6h	Sushi, von Willebrand factor type A, EGF and pentraxin domain-containing protein 1	3462	6	0.0	70.75						Coil (COILS); G3DSA:2.10.70.10 (GENE3D); IPR000421 (PFAM); IPR008979 (G3DSA:2.60.120.GENE3D); G3DSA:2.10.70.10 (GENE3D); IPR000436 (PFAM); G3DSA:2.10.70.10 (GENE3D); PTHR19325:SF476 (PANTHER); PTHR19325 (PANTHER); PTHR19325 (PANTHER); PTHR19325:SF476 (PANTHER); IPR000436 (PROSITE_PROFILES); IPR000436 (PROSITE_PROFILES); IPR000436 (PROSITE_PROFILES); IPR000436 (PROSITE_PROFILES); IPR000436 (PROSIT…	no GO terms	no GO terms	190.196	7.57134	0.000526797
TRINITY_DN90602_c0_g1_i1	6h	peroxidase	2056	13	0.0	69.14	6	F:GO:0004601; P:GO:0006979; F:GO:0016491; F:GO:0020037; P:GO:0055114; P:GO:0098869	F:peroxidase activity; P:response to oxidative stress; F:oxidoreductase activity; F:heme binding; P:oxidation-reduction process; P:cellular oxidant detoxification			IPR019791 (PRINTS); IPR019791 (PFAM); IPR037120 (G3DSA:1.10.640.GENE3D); mobidb-lite (MOBIDB_LITE); PTHR11903:SF24 (PANTHER); PTHR11903 (PANTHER); IPR019791 (PROSITE_PROFILES); IPR034815 (CDD); IPR010255 (SUPERFAMILY)	F:GO:0004601; P:GO:0006979; F:GO:0016491; F:GO:0020037; P:GO:0055114	F:peroxidase activity; P:response to oxidative stress; F:oxidoreductase activity; F:heme binding; P:oxidation-reduction process	189.949	7.56947	0.000263898
TRINITY_DN94833_c1_g2_i2	6h														184.045	7.52392	0.0038894
TRINITY_DN93250_c5_g2_i2	6h	Collagen alpha-1(IX) chain	1833	2	3.79563E-5	93.06						mobidb-lite (MOBIDB_LITE)	no GO terms	no GO terms	182.908	7.51498	0.000165214
TRINITY_DN98210_c2_g1_i26	6h	Exocyst complex component 6B	3060	9	0.0	74.79	2	C:GO:0000145; P:GO:0006904	C:exocyst; P:vesicle docking involved in exocytosis			Coil (COILS); G3DSA:1.20.58.670 (GENE3D); IPR007225 (PFAM); G3DSA:1.10.357.30 (GENE3D); IPR007225 (PANTHER); PTHR12702:SF3 (PANTHER)	C:GO:0000145; P:GO:0006904	C:exocyst; P:vesicle docking involved in exocytosis	180.721	7.49762	0.00023177
TRINITY_DN100342_c1_g2_i5	6h	zinc finger MYM-type protein 3-like	4944	6	0.0	71.9	6	F:GO:0005215; P:GO:0008643; C:GO:0016020; C:GO:0016021; F:GO:0022857; P:GO:0055085	F:transporter activity; P:carbohydrate transport; C:membrane; C:integral component of membrane; F:transmembrane transporter activity; P:transmembrane transport			IPR003663 (PRINTS); IPR005828 (PFAM); G3DSA:1.20.1250.20 (GENE3D); PTHR23500:SF93 (PANTHER); PTHR23500 (PANTHER); IPR005829 (PROSITE_PATTERNS); IPR020846 (PROSITE_PROFILES); IPR020846 (CDD); IPR036259 (SUPERFAMILY)	F:GO:0005215; C:GO:0016020; C:GO:0016021; F:GO:0022857; P:GO:0055085	F:transporter activity; C:membrane; C:integral component of membrane; F:transmembrane transporter activity; P:transmembrane transport	178.672	7.48117	0.00027945
TRINITY_DN94644_c1_g3_i3	6h														177.727	7.47352	0.00311397
TRINITY_DN97540_c0_g2_i1	6h	cilia- and flagella-associated protein 70-like	3723	2	0.0	85.5						IPR011990 (G3DSA:1.25.40.GENE3D); IPR035892 (G3DSA:2.60.40.GENE3D); mobidb-lite (MOBIDB_LITE); mobidb-lite (MOBIDB_LITE); PTHR44314 (PANTHER); IPR013026 (PROSITE_PROFILES); IPR011990 (SUPERFAMILY)	F:GO:0005515	F:protein binding	177.382	7.47071	0.00389616
TRINITY_DN101925_c1_g1_i12	6h	putative phospholipase B-like 2	1686	8	4.42602E-65	84.56	3	P:GO:0006629; P:GO:0016042; F:GO:0016787	P:lipid metabolic process; P:lipid catabolic process; F:hydrolase activity			IPR007000 (PFAM); G3DSA:3.60.60.30 (GENE3D); PTHR12370:SF3 (PANTHER); IPR007000 (PANTHER)	no GO terms	no GO terms	176.045	7.4598	0.000101721
TRINITY_DN96996_c0_g1_i5	6h														175.795	7.45775	0.00540265
TRINITY_DN96996_c0_g1_i12	6h														174.764	7.44926	0.00160258
TRINITY_DN93557_c1_g3_i7	6h	Retrovirus-related Pol polyprotein from type-1 retrotransposable element R2	2836	2	0.0	79.08						IPR026960 (PFAM)	no GO terms	no GO terms	174.729	7.44897	0.00176558
TRINITY_DN94951_c0_g3_i2	6h	protein ADP-ribosylarginine hydrolase-like	1666	2	0.0	100.0						Coil (COILS); IPR012108 (PIRSF); IPR036705 (G3DSA:1.10.4080.GENE3D); IPR005502 (PFAM); PTHR22957 (PANTHER); PTHR22957:SF294 (PANTHER); IPR036705 (SUPERFAMILY)	F:GO:0000287; F:GO:0003875; P:GO:0051725	F:magnesium ion binding; F:ADP-ribosylarginine hydrolase activity; P:protein de-ADP-ribosylation	173.16	7.43596	0.000847204
TRINITY_DN101536_c2_g1_i6	6h	putative RNA-directed DNA polymerase from transposon BS	3252	11	4.62608E-114	74.43						IPR000477 (PFAM); PTHR33332 (PANTHER); PTHR33332:SF4 (PANTHER); IPR000477 (PROSITE_PROFILES)	no GO terms	no GO terms	172.084	7.42697	0.000114395
TRINITY_DN93732_c5_g1_i8	6h	DBH-like monooxygenase protein 1	1235	18	1.80959E-152	68.12						IPR014784 (G3DSA:2.60.120.GENE3D); IPR024548 (PFAM); PTHR10157 (PANTHER); PTHR10157:SF23 (PANTHER); IPR008977 (SUPERFAMILY)	F:GO:0003824; F:GO:0016715; P:GO:0055114	F:catalytic activity; F:oxidoreductase activity, acting on paired donors, with incorporation or reduction of molecular oxygen, reduced ascorbate as one donor, and incorporation of one atom of oxygen; P:oxidation-reduction process	171.968	7.42599	0.00943415
TRINITY_DN94646_c3_g1_i11	6h	telomeric repeat-binding factor 2-interacting protein 1-like	2889	5	0.0	79.1	1	F:GO:0003677	F:DNA binding			IPR015010 (PFAM); G3DSA:1.10.10.60 (GENE3D); IPR001357 (PFAM); mobidb-lite (MOBIDB_LITE); PTHR16466 (PANTHER); cd11655 (CDD); IPR009057 (SUPERFAMILY)	F:GO:0003677	F:DNA binding	171.322	7.42057	0.0273213
TRINITY_DN97900_c3_g2_i6	6h	large subunit GTPase 1 homolog	2297	6	0.0	74.13	1	F:GO:0005525	F:GTP binding			G3DSA:3.40.50.300 (GENE3D); G3DSA:3.40.50.300 (GENE3D); IPR006073 (PFAM); mobidb-lite (MOBIDB_LITE); mobidb-lite (MOBIDB_LITE); mobidb-lite (MOBIDB_LITE); PTHR11089:SF7 (PANTHER); PTHR11089 (PANTHER); IPR030378 (PROSITE_PROFILES); cd01857 (CDD); IPR027417 (SUPERFAMILY)	F:GO:0005525	F:GTP binding	169.39	7.40421	0.00281708
TRINITY_DN98127_c0_g1_i10	6h	Testis-expressed sequence 10 protein-like	2637	6	0.0	66.42						IPR024679 (PFAM); IPR037947 (PTHR16056:PANTHER); PTHR16056 (PANTHER); IPR016024 (SUPERFAMILY)	F:GO:0005488	F:binding	169.354	7.4039	0.00242054
TRINITY_DN97134_c3_g2_i3	6h	Coagulation factor V	2487	11	3.82298E-98	71.05						IPR008979 (G3DSA:2.60.120.GENE3D); IPR000421 (PFAM); IPR008979 (G3DSA:2.60.120.GENE3D); IPR000421 (PROSITE_PATTERNS); IPR000421 (PROSITE_PROFILES); IPR000421 (PROSITE_PROFILES); cd00057 (CDD); IPR008979 (SUPERFAMILY); IPR008979 (SUPERFAMILY)	no GO terms	no GO terms	168.619	7.39762	0.0401556
TRINITY_DN98938_c0_g1_i3	6h	collagen alpha chain-like isoform X5	2270	9	5.28134E-11	55.78						IPR002181 (PFAM); IPR014716 (G3DSA:3.90.215.GENE3D); mobidb-lite (MOBIDB_LITE); PTHR16146 (PANTHER); PTHR16146:SF42 (PANTHER); IPR002181 (PROSITE_PROFILES); IPR036056 (SUPERFAMILY)	no GO terms	no GO terms	167.258	7.38594	0.0137906
TRINITY_DN79521_c0_g2_i2	6h	poly [ADP-ribose] polymerase 14-like	1540	20	1.83895E-157	56.25	7	F:GO:0003676; F:GO:0003950; F:GO:0005509; F:GO:0008270; P:GO:0015074; F:GO:0016740; F:GO:0016757	F:nucleic acid binding; F:NAD+ ADP-ribosyltransferase activity; F:calcium ion binding; F:zinc ion binding; P:DNA integration; F:transferase activity; F:transferase activity, transferring glycosyl groups			IPR012317 (PFAM); G3DSA:3.90.228.10 (GENE3D); PTHR14453 (PANTHER); IPR012317 (PROSITE_PROFILES); SSF56399 (SUPERFAMILY)	F:GO:0003950	F:NAD+ ADP-ribosyltransferase activity	162.181	7.34146	0.00214959
TRINITY_DN94930_c0_g1_i1	6h	transmembrane protein 198-like	944	9	4.53576E-95	58.75	2	C:GO:0016020; C:GO:0016021	C:membrane; C:integral component of membrane			IPR025256 (PFAM); PTHR31247 (PANTHER)	no GO terms	no GO terms	157.599	7.30012	0.0193364
TRINITY_DN95174_c7_g1_i10	6h	Cytochrome b-245 heavy chain	3797	11	0.0	78.46	5	C:GO:0016020; C:GO:0016021; F:GO:0016175; F:GO:0016491; P:GO:0055114	C:membrane; C:integral component of membrane; F:superoxide-generating NADPH oxidase activity; F:oxidoreductase activity; P:oxidation-reduction process			IPR000778 (PRINTS); G3DSA:3.40.50.80 (GENE3D); IPR013112 (PFAM); G3DSA:2.40.30.10 (GENE3D); IPR013130 (PFAM); IPR013121 (PFAM); IPR029650 (PTHR11972:PANTHER); PTHR11972 (PANTHER); IPR017927 (PROSITE_PROFILES); cd06186 (CDD); IPR017938 (SUPERFAMILY); SSF52343 (SUPERFAMILY)	C:GO:0016020; F:GO:0016175; F:GO:0016491; P:GO:0042554; P:GO:0055114	C:membrane; F:superoxide-generating NADPH oxidase activity; F:oxidoreductase activity; P:superoxide anion generation; P:oxidation-reduction process	155.663	7.28228	0.00421927
TRINITY_DN89603_c0_g1_i5	6h														155.546	7.28119	0.0186583
TRINITY_DN101836_c2_g3_i2	6h	multidrug resistance-associated protein 1-like	4264	13	0.0	79.24	8	F:GO:0000166; F:GO:0005524; C:GO:0016020; C:GO:0016021; F:GO:0016887; F:GO:0022857; F:GO:0042626; P:GO:0055085	F:nucleotide binding; F:ATP binding; C:membrane; C:integral component of membrane; F:ATPase activity; F:transmembrane transporter activity; F:ATPase activity, coupled to transmembrane movement of substances; P:transmembrane transport			IPR003439 (PFAM); IPR011527 (PFAM); IPR036640 (G3DSA:1.20.1560.GENE3D); G3DSA:3.40.50.300 (GENE3D); PTHR24223:SF340 (PANTHER); PTHR24223 (PANTHER); IPR017871 (PROSITE_PATTERNS); IPR011527 (PROSITE_PROFILES); IPR003439 (PROSITE_PROFILES); cd03250 (CDD); IPR036640 (SUPERFAMILY); IPR027417 (SUPERFAMILY)	F:GO:0005524; C:GO:0016021; F:GO:0016887; F:GO:0042626; P:GO:0055085	F:ATP binding; C:integral component of membrane; F:ATPase activity; F:ATPase activity, coupled to transmembrane movement of substances; P:transmembrane transport	151.076	7.23913	0.00275991
TRINITY_DN97087_c0_g1_i10	6h	T-box transcription factor TBX1	2347	13	0.0	78.54	5	F:GO:0003677; F:GO:0003700; C:GO:0005634; P:GO:0006351; P:GO:0006355	F:DNA binding; F:DNA-binding transcription factor activity; C:nucleus; P:transcription, DNA-templated; P:regulation of transcription, DNA-templated			IPR001699 (PRINTS); IPR036960 (G3DSA:2.60.40.GENE3D); IPR001699 (PFAM); mobidb-lite (MOBIDB_LITE); mobidb-lite (MOBIDB_LITE); mobidb-lite (MOBIDB_LITE); PTHR11267:SF104 (PANTHER); IPR001699 (PANTHER); IPR018186 (PROSITE_PATTERNS); IPR018186 (PROSITE_PATTERNS); IPR001699 (PROSITE_PROFILES); IPR001699 (CDD); IPR008967 (SUPERFAMILY)	F:GO:0003700; C:GO:0005634; P:GO:0006355	F:DNA-binding transcription factor activity; C:nucleus; P:regulation of transcription, DNA-templated	147.548	7.20504	0.00920401
TRINITY_DN92631_c1_g1_i10	6h	palmitoyltransferase AKR1-like	2381	3	0.0	82.53						IPR020683 (PFAM); IPR036770 (G3DSA:1.25.40.GENE3D); IPR001594 (PFAM); PTHR24161 (PANTHER); PTHR24161:SF17 (PANTHER); IPR020683 (PROSITE_PROFILES); PS50216 (PROSITE_PROFILES); IPR020683 (CDD); IPR036770 (SUPERFAMILY)	no GO terms	no GO terms	147.026	7.19993	0.00228752
TRINITY_DN98606_c0_g1_i4	6h	Glutamate carboxypeptidase 2	3380	14	0.0	67.46						G3DSA:3.50.30.30 (GENE3D); IPR003137 (PFAM); G3DSA:3.40.630.10 (GENE3D); PTHR10404 (PANTHER); cd02121 (CDD); SSF53187 (SUPERFAMILY); SSF52025 (SUPERFAMILY)	no GO terms	no GO terms	145.162	7.18152	0.00102555
TRINITY_DN95439_c4_g2_i6	6h														144.486	7.17479	0.00113233
TRINITY_DN96564_c3_g1_i22	6h	potassium channel subfamily K member 15-like	2872	17	0.0	68.9						IPR003280 (PRINTS); G3DSA:1.10.287.70 (GENE3D); IPR013099 (PFAM); mobidb-lite (MOBIDB_LITE); PTHR11003 (PANTHER); SSF81324 (SUPERFAMILY); SSF81324 (SUPERFAMILY)	F:GO:0005267; C:GO:0016020; P:GO:0071805	F:potassium channel activity; C:membrane; P:potassium ion transmembrane transport	140.85	7.13802	0.00398657
TRINITY_DN96821_c2_g2_i3	6h	Paired box protein Pax-2a	618	11	2.33917E-57	63.08	5	F:GO:0003677; C:GO:0005634; P:GO:0006351; P:GO:0006355; P:GO:0007275	F:DNA binding; C:nucleus; P:transcription, DNA-templated; P:regulation of transcription, DNA-templated; P:multicellular organism development			IPR001523 (PFAM); IPR036388 (G3DSA:1.10.10.GENE3D); PTHR44859 (PANTHER); PTHR44859:SF2 (PANTHER); IPR001523 (PROSITE_PROFILES); IPR009057 (SUPERFAMILY)	F:GO:0003677; P:GO:0006355	F:DNA binding; P:regulation of transcription, DNA-templated	140.571	7.13516	0.0318172
TRINITY_DN97293_c0_g1_i2	6h														140.495	7.13437	0.00145434
TRINITY_DN100212_c0_g1_i13	6h	Coiled-coil domain-containing protein 87	3778	8	0.0	70.42						Coil (COILS); mobidb-lite (MOBIDB_LITE); mobidb-lite (MOBIDB_LITE); IPR037383 (PANTHER)	no GO terms	no GO terms	140.465	7.13407	0.0228274
TRINITY_DN92872_c0_g2_i2	6h	protein phosphatase 2C-like domain-containing protein 1	2252	9	0.0	62.54	3	F:GO:0003824; F:GO:0004722; P:GO:0006470	F:catalytic activity; F:protein serine/threonine phosphatase activity; P:protein dephosphorylation			IPR001932 (PFAM); mobidb-lite (MOBIDB_LITE); mobidb-lite (MOBIDB_LITE); IPR015655 (PANTHER); IPR015655 (PANTHER); PTHR13832:SF245 (PANTHER); PTHR13832:SF245 (PANTHER); IPR015655 (PANTHER); IPR001932 (PROSITE_PROFILES); IPR001932 (CDD); IPR036457 (SUPERFAMILY)	F:GO:0003824; F:GO:0004722; P:GO:0006470	F:catalytic activity; F:protein serine/threonine phosphatase activity; P:protein dephosphorylation	140.206	7.1314	0.00206749
TRINITY_DN91706_c2_g2_i1	6h														140.2	7.13134	0.0223001
TRINITY_DN101086_c3_g1_i12	6h														139.148	7.12048	0.00181039
TRINITY_DN94961_c0_g4_i3	6h														136.734	7.09523	0.00279587
TRINITY_DN99749_c3_g1_i5	6h	FYVE, RhoGEF and PH domain-containing protein 4	3862	7	0.0	74.66	6	F:GO:0005085; F:GO:0005089; C:GO:0005622; F:GO:0008270; P:GO:0035023; F:GO:0046872	F:guanyl-nucleotide exchange factor activity; F:Rho guanyl-nucleotide exchange factor activity; C:intracellular; F:zinc ion binding; P:regulation of Rho protein signal transduction; F:metal ion binding			IPR000306 (PFAM); IPR001849 (PFAM); IPR000219 (PFAM); IPR035899 (G3DSA:1.20.900.GENE3D); IPR011993 (G3DSA:2.30.29.GENE3D); IPR013083 (G3DSA:3.30.40.GENE3D); IPR011993 (G3DSA:2.30.29.GENE3D); mobidb-lite (MOBIDB_LITE); mobidb-lite (MOBIDB_LITE); PTHR12673:SF241 (PANTHER); PTHR12673:SF241 (PANTHER); PTHR12673 (PANTHER); PTHR12673 (PANTHER); IPR000219 (PROSITE_PROFILES); IPR001849 (PROSITE_PROFILES)…	F:GO:0005089; P:GO:0035023; F:GO:0046872	F:Rho guanyl-nucleotide exchange factor activity; P:regulation of Rho protein signal transduction; F:metal ion binding	135.356	7.08062	0.0246197
TRINITY_DN96503_c0_g3_i3	6h	enoyl-CoA delta isomerase 1, mitochondrial-like	636	8	6.66134E-127	73.16	3	F:GO:0003824; P:GO:0008152; F:GO:0016853	F:catalytic activity; P:metabolic process; F:isomerase activity			G3DSA:3.90.226.10 (GENE3D); IPR001753 (PFAM); PTHR11941 (PANTHER); PTHR11941:SF45 (PANTHER); cd06558 (CDD); IPR029045 (SUPERFAMILY)	F:GO:0003824; P:GO:0008152	F:catalytic activity; P:metabolic process	135.273	7.07973	0.0365832
TRINITY_DN99689_c0_g1_i4	6h	protein moonraker-like	3149	12	0.0	57.44						Coil (COILS); Coil (COILS); Coil (COILS); IPR031447 (PFAM); mobidb-lite (MOBIDB_LITE); mobidb-lite (MOBIDB_LITE); mobidb-lite (MOBIDB_LITE); mobidb-lite (MOBIDB_LITE); IPR031447 (PANTHER)	P:GO:0007099	P:centriole replication	134.883	7.07556	0.0419658
TRINITY_DN91583_c0_g1_i2	6h														134.646	7.07303	0.00214441
TRINITY_DN87004_c0_g1_i4	6h	40S ribosomal protein S9, putative	766	20	3.33407E-100	91.06	11	F:GO:0003723; F:GO:0003735; C:GO:0005622; C:GO:0005840; P:GO:0006412; C:GO:0015935; F:GO:0016491; F:GO:0019843; C:GO:0022627; P:GO:0045903; P:GO:0055114	F:RNA binding; F:structural constituent of ribosome; C:intracellular; C:ribosome; P:translation; C:small ribosomal subunit; F:oxidoreductase activity; F:rRNA binding; C:cytosolic small ribosomal subunit; P:positive regulation of translational fidelity; P:oxidation-reduction process			IPR002942 (PFAM); IPR005710 (TIGRFAM); IPR001912 (PFAM); IPR036986 (G3DSA:3.10.290.GENE3D); mobidb-lite (MOBIDB_LITE); IPR022801 (PANTHER); PTHR11831:SF15 (PANTHER); IPR018079 (PROSITE_PATTERNS); IPR002942 (PROSITE_PROFILES); IPR002942 (CDD); SSF55174 (SUPERFAMILY)	F:GO:0003723; F:GO:0003735; C:GO:0005622; P:GO:0006412; C:GO:0015935; F:GO:0019843	F:RNA binding; F:structural constituent of ribosome; C:intracellular; P:translation; C:small ribosomal subunit; F:rRNA binding	130.846	7.03173	0.0493216
TRINITY_DN101280_c0_g2_i12	6h														130.626	7.0293	0.0446109
TRINITY_DN99496_c2_g1_i2	6h														129.279	7.01435	0.00181039
TRINITY_DN99622_c0_g3_i3	6h	disrupted in renal carcinoma protein 2 homolog	2096	10	0.0	60.99						IPR011701 (PFAM); mobidb-lite (MOBIDB_LITE); PTHR10924:SF7 (PANTHER); PTHR10924 (PANTHER); IPR020846 (CDD); IPR036259 (SUPERFAMILY)	C:GO:0016021; P:GO:0055085	C:integral component of membrane; P:transmembrane transport	129.185	7.01329	0.00193598
TRINITY_DN100974_c2_g1_i12	6h	Interferon-inducible GTPase 5	1906	5	1.22044E-163	78.12						G3DSA:3.40.50.300 (GENE3D); IPR007743 (PFAM); PTHR32341:SF10 (PANTHER); PTHR32341 (PANTHER); IPR030385 (PROSITE_PROFILES); IPR027417 (SUPERFAMILY)	F:GO:0005525; C:GO:0016020	F:GTP binding; C:membrane	126.765	6.98601	0.00708959
TRINITY_DN93281_c0_g1_i5	6h	CnidEF, partial	1191	3	2.28598E-46	66.4	1	F:GO:0005509	F:calcium ion binding			G3DSA:1.10.238.10 (GENE3D); IPR002048 (PFAM); mobidb-lite (MOBIDB_LITE); mobidb-lite (MOBIDB_LITE); IPR018247 (PROSITE_PATTERNS); IPR002048 (PROSITE_PROFILES); IPR002048 (PROSITE_PROFILES); IPR002048 (CDD); IPR011992 (SUPERFAMILY)	F:GO:0005509	F:calcium ion binding	126.031	6.97764	0.00574786
TRINITY_DN92312_c0_g2_i3	6h														125.733	6.97423	6.56174e-05
TRINITY_DN92139_c0_g2_i2	6h														124.657	6.96182	0.0101089
TRINITY_DN101608_c9_g1_i5	6h	vesicular inhibitory amino acid transporter-like	767	2	1.94885E-14	87.59						no IPS match	no IPS match	no IPS match	122.593	6.93773	0.0106739
TRINITY_DN94362_c0_g1_i2	6h	vacuolar fusion protein MON1 homolog A-like	2073	4	2.00128E-147	81.8						IPR004353 (PRINTS); IPR004353 (PFAM); IPR004353 (PANTHER)	no GO terms	no GO terms	119.825	6.90479	0.00536846
TRINITY_DN98922_c2_g3_i2	6h	Retrovirus-related Pol polyprotein from transposon opus	2366	1	0.0	85.81						G3DSA:1.10.340.70 (GENE3D); IPR036397 (G3DSA:3.30.420.GENE3D); mobidb-lite (MOBIDB_LITE); mobidb-lite (MOBIDB_LITE); IPR001584 (PROSITE_PROFILES); IPR012337 (SUPERFAMILY)	F:GO:0003676; P:GO:0015074	F:nucleic acid binding; P:DNA integration	117.173	6.87249	0.00964434
TRINITY_DN94618_c6_g1_i5	6h	protein AAR2 homolog	2635	5	8.33104E-155	72.8						IPR038514 (G3DSA:1.25.40.GENE3D); IPR007946 (PFAM); IPR007946 (PANTHER); IPR033648 (CDD)	no GO terms	no GO terms	114.353	6.83734	0.00718259
TRINITY_DN99067_c5_g1_i5	6h	probable serine/threonine-protein kinase DDB_G0271682	2782	9	0.0	82.43						Coil (COILS); G3DSA:3.30.200.20 (GENE3D); G3DSA:1.10.510.10 (GENE3D); IPR000719 (PFAM); mobidb-lite (MOBIDB_LITE); PTHR23257 (PANTHER); IPR008266 (PROSITE_PATTERNS); IPR017441 (PROSITE_PATTERNS); IPR000719 (PROSITE_PROFILES); SSF161270 (SUPERFAMILY); IPR011009 (SUPERFAMILY)	F:GO:0004672; F:GO:0005524; P:GO:0006468	F:protein kinase activity; F:ATP binding; P:protein phosphorylation	110.96	6.79389	0.0363011
TRINITY_DN93563_c8_g2_i6	6h	Retrovirus-related Pol polyprotein from transposon 412	2666	7	7.5816E-175	78.1						G3DSA:1.10.340.70 (GENE3D); IPR001584 (PFAM); IPR036397 (G3DSA:3.30.420.GENE3D); mobidb-lite (MOBIDB_LITE); PTHR24559:SF250 (PANTHER); PTHR24559 (PANTHER); IPR001584 (PROSITE_PROFILES); IPR012337 (SUPERFAMILY)	F:GO:0003676; P:GO:0015074	F:nucleic acid binding; P:DNA integration	110.775	6.79149	0.0175072
TRINITY_DN95125_c4_g3_i21	6h	short-chain collagen C4-like	1140	20	1.21673E-162	79.24						Coil (COILS); IPR008160 (PFAM); mobidb-lite (MOBIDB_LITE); PTHR24024 (PANTHER); PTHR24024:SF18 (PANTHER)	no GO terms	no GO terms	107.508	6.7483	0.0141386
TRINITY_DN96402_c2_g5_i2	6h	RNA-directed DNA polymerase from mobile element jockey	394	1	8.98557E-9	83.78						no IPS match	no IPS match	no IPS match	104.352	6.70531	0.017031
TRINITY_DN95096_c0_g1_i6	6h	neuropeptide FF receptor 2-like	1598	6	5.4409E-171	66.04						IPR000276 (PRINTS); G3DSA:1.20.1070.10 (GENE3D); IPR000276 (PFAM); PTHR24246 (PANTHER); PTHR24246:SF27 (PANTHER); IPR017452 (PROSITE_PROFILES); cd00637 (CDD); SSF81321 (SUPERFAMILY)	F:GO:0004930; P:GO:0007186; C:GO:0016021	F:G-protein coupled receptor activity; P:G-protein coupled receptor signaling pathway; C:integral component of membrane	103.863	6.69853	0.0133378
TRINITY_DN82651_c0_g1_i3	6h														103.863	6.69853	0.0133378
TRINITY_DN95286_c2_g1_i6	6h														103.199	6.68928	0.0130076
TRINITY_DN99120_c3_g2_i6	6h	major facilitator superfamily domain-containing protein 12-like	3782	9	0.0	72.71						G3DSA:1.20.1250.20 (GENE3D); IPR011701 (PFAM); G3DSA:1.20.1250.20 (GENE3D); mobidb-lite (MOBIDB_LITE); mobidb-lite (MOBIDB_LITE); PTHR11328 (PANTHER); PTHR11328:SF28 (PANTHER); IPR020846 (CDD); IPR020846 (CDD); IPR036259 (SUPERFAMILY); IPR036259 (SUPERFAMILY)	C:GO:0016021; P:GO:0055085	C:integral component of membrane; P:transmembrane transport	100.953	6.65754	0.00841131
TRINITY_DN99879_c0_g1_i5	6h	collagen alpha-2(I) chain-like isoform X3	4460	11	0.0	68.65						IPR008160 (PFAM); mobidb-lite (MOBIDB_LITE); mobidb-lite (MOBIDB_LITE); mobidb-lite (MOBIDB_LITE); PTHR44092 (PANTHER); PTHR44092:SF4 (PANTHER); PTHR44092:SF4 (PANTHER); PTHR44092 (PANTHER)	no GO terms	no GO terms	99.2484	6.63297	0.00884204
TRINITY_DN97663_c0_g1_i1	6h	cytochrome c oxidase assembly factor 7-like	1664	5	9.6551E-91	72.56						IPR006597 (PFAM); IPR011990 (G3DSA:1.25.40.GENE3D); PTHR13891 (PANTHER); SSF81901 (SUPERFAMILY)	F:GO:0005515	F:protein binding	99.026	6.62974	0.0145288
TRINITY_DN95124_c2_g2_i2	6h	von Willebrand factor	2185	10	0.0	56.14	4	C:GO:0005576; C:GO:0005581; P:GO:0010466; F:GO:0030414	C:extracellular region; C:collagen trimer; P:negative regulation of peptidase activity; F:peptidase inhibitor activity			IPR036465 (G3DSA:3.40.50.GENE3D); IPR002035 (PFAM); IPR008197 (PFAM); mobidb-lite (MOBIDB_LITE); PTHR44105 (PANTHER); IPR008197 (PROSITE_PROFILES); IPR002035 (PROSITE_PROFILES); IPR002035 (PROSITE_PROFILES); IPR002035 (PROSITE_PROFILES); cd01450 (CDD); cd01450 (CDD); cd00199 (CDD); cd01450 (CDD); IPR036465 (SUPERFAMILY); IPR036465 (SUPERFAMILY); IPR036465 (SUPERFAMILY)	C:GO:0005576; F:GO:0030414	C:extracellular region; F:peptidase inhibitor activity	94.4737	6.56184	0.0251681
TRINITY_DN98506_c6_g1_i5	6h	kinesin-like protein 5 isoform X3	1973	3	0.0	98.54						Coil (COILS); Coil (COILS); Coil (COILS); Coil (COILS); Coil (COILS); Coil (COILS); mobidb-lite (MOBIDB_LITE); mobidb-lite (MOBIDB_LITE)	no GO terms	no GO terms	93.4932	6.54679	0.00421927
TRINITY_DN93619_c2_g2_i9	6h	atrial natriuretic peptide-converting enzyme-like	4100	3	0.0	65.38						IPR002172 (PFAM); IPR000859 (PFAM); IPR020067 (PFAM); G3DSA:2.40.128.620 (GENE3D); IPR035914 (G3DSA:2.60.120.GENE3D); IPR036790 (G3DSA:1.10.2000.GENE3D); IPR036790 (G3DSA:1.10.2000.GENE3D); mobidb-lite (MOBIDB_LITE); mobidb-lite (MOBIDB_LITE); IPR023415 (PROSITE_PATTERNS); IPR002172 (PROSITE_PROFILES); IPR000859 (PROSITE_PROFILES); IPR020067 (PROSITE_PROFILES); IPR020067 (PROSITE_PROFILES); IPR02…	F:GO:0005515	F:protein binding	90.0838	6.4932	0.0483636
TRINITY_DN71534_c0_g1_i3	6h														90.0838	6.4932	0.0483636
TRINITY_DN100144_c1_g1_i9	6h	Serine/threonine-protein kinase TAO1	4070	11	0.0	82.72	5	F:GO:0004672; F:GO:0005524; P:GO:0006468; F:GO:0016301; P:GO:0016310	F:protein kinase activity; F:ATP binding; P:protein phosphorylation; F:kinase activity; P:phosphorylation			Coil (COILS); Coil (COILS); Coil (COILS); Coil (COILS); Coil (COILS); G3DSA:3.30.200.20 (GENE3D); G3DSA:1.10.510.10 (GENE3D); IPR000719 (PFAM); mobidb-lite (MOBIDB_LITE); mobidb-lite (MOBIDB_LITE); mobidb-lite (MOBIDB_LITE); PTHR24361 (PANTHER); PTHR24361:SF189 (PANTHER); IPR017441 (PROSITE_PATTERNS); IPR000719 (PROSITE_PROFILES); cd06607 (CDD); IPR011009 (SUPERFAMILY)	F:GO:0004672; F:GO:0005524; P:GO:0006468	F:protein kinase activity; F:ATP binding; P:protein phosphorylation	67.5135	6.0771	6.3737e-12
TRINITY_DN99739_c0_g2_i4	6h	Sonic hedgehog protein	1738	7	0.0	62.18	10	C:GO:0005615; C:GO:0005886; P:GO:0006508; P:GO:0007267; P:GO:0007275; F:GO:0008233; C:GO:0016020; P:GO:0016539; F:GO:0016787; F:GO:0046872	C:extracellular space; C:plasma membrane; P:proteolysis; P:cell-cell signaling; P:multicellular organism development; F:peptidase activity; C:membrane; P:intein-mediated protein splicing; F:hydrolase activity; F:metal ion binding			G3DSA:3.90.1720.70 (GENE3D); G3DSA:2.170.16.10 (GENE3D); IPR001767 (PFAM); PTHR11889 (PANTHER); PTHR11889:SF31 (PANTHER); IPR006141 (PROSITE_PROFILES); cd00081 (CDD); IPR036844 (SUPERFAMILY)	P:GO:0006508; F:GO:0008233; P:GO:0016539	P:proteolysis; F:peptidase activity; P:intein-mediated protein splicing	65.3266	6.0296	0.00223263
TRINITY_DN100380_c4_g2_i7	6h	hexosaminidase D-like	1430	6	0.0	76.36						G3DSA:3.20.20.80 (GENE3D); IPR015883 (PFAM); PTHR21040 (PANTHER); cd06565 (CDD); IPR017853 (SUPERFAMILY)	F:GO:0004553; P:GO:0005975	F:hydrolase activity, hydrolyzing O-glycosyl compounds; P:carbohydrate metabolic process	60.558	5.92025	0.0032177
TRINITY_DN95955_c3_g2_i2	6h	Hepatocyte growth factor-regulated tyrosine kinase substrate	3738	7	0.0	78.52	9	C:GO:0005622; C:GO:0005829; P:GO:0006886; F:GO:0016301; P:GO:0016310; F:GO:0019904; C:GO:0031901; C:GO:0032585; F:GO:0046872	C:intracellular; C:cytosol; P:intracellular protein transport; F:kinase activity; P:phosphorylation; F:protein domain specific binding; C:early endosome membrane; C:multivesicular body membrane; F:metal ion binding			Coil (COILS); Coil (COILS); IPR024641 (PFAM); mobidb-lite (MOBIDB_LITE)	no GO terms	no GO terms	56.4893	5.8199	0.02476
TRINITY_DN98960_c2_g3_i24	6h	hydroxymethylglutaryl-CoA lyase, mitochondrial-like	1947	4	5.77904E-129	84.54	3	F:GO:0003824; F:GO:0004419; F:GO:0016829	F:catalytic activity; F:hydroxymethylglutaryl-CoA lyase activity; F:lyase activity			IPR000891 (PFAM); IPR013785 (G3DSA:3.20.20.GENE3D); IPR027167 (PTHR42738:PANTHER); PTHR42738 (PANTHER); SSF51569 (SUPERFAMILY)	F:GO:0003824; F:GO:0004419; C:GO:0005829	F:catalytic activity; F:hydroxymethylglutaryl-CoA lyase activity; C:cytosol	48.4814	5.59936	0.0381298
TRINITY_DN97112_c0_g1_i6	6h														46.2194	5.53043	0.00371794
TRINITY_DN92429_c1_g1_i2	6h	Zinc finger CCHC domain-containing protein 7	2559	1	1.02174E-19	62.05						Coil (COILS)	no GO terms	no GO terms	45.0176	5.49242	0.000145888
TRINITY_DN101917_c0_g1_i4	6h	rho guanine nucleotide exchange factor 11-like isoform X1	7507	16	0.0	85.95	7	F:GO:0005089; C:GO:0005737; P:GO:0007186; P:GO:0007266; P:GO:0035023; P:GO:0035556; F:GO:0046872	F:Rho guanyl-nucleotide exchange factor activity; C:cytoplasm; P:G-protein coupled receptor signaling pathway; P:Rho protein signal transduction; P:regulation of Rho protein signal transduction; P:intracellular signal transduction; F:metal ion binding			Coil (COILS); Coil (COILS); G3DSA:2.30.42.10 (GENE3D); IPR015212 (PFAM); IPR001478 (PFAM); G3DSA:1.20.58.1850 (GENE3D); IPR002219 (PFAM); G3DSA:3.30.60.20 (GENE3D); IPR000219 (PFAM); IPR035899 (G3DSA:1.20.900.GENE3D); IPR011993 (G3DSA:2.30.29.GENE3D); mobidb-lite (MOBIDB_LITE); mobidb-lite (MOBIDB_LITE); mobidb-lite (MOBIDB_LITE); mobidb-lite (MOBIDB_LITE); mobidb-lite (MOBIDB_LITE); IPR032919 (P…	F:GO:0005089; F:GO:0005515; C:GO:0005737; P:GO:0007186; P:GO:0007266; P:GO:0035023; P:GO:0035556	F:Rho guanyl-nucleotide exchange factor activity; F:protein binding; C:cytoplasm; P:G-protein coupled receptor signaling pathway; P:Rho protein signal transduction; P:regulation of Rho protein signal transduction; P:intracellular signal transduction	42.3559	5.40449	0.000420241
TRINITY_DN92296_c0_g1_i2	6h	autophagy-related protein 13-like	943	5	3.36273E-112	69.93	2	P:GO:0006914; C:GO:1990316	P:autophagy; C:Atg1/ULK1 kinase complex			mobidb-lite (MOBIDB_LITE); mobidb-lite (MOBIDB_LITE); mobidb-lite (MOBIDB_LITE)	no GO terms	no GO terms	38.0105	5.24832	0.00989938
TRINITY_DN98104_c1_g1_i2	6h														30.0371	4.90867	0.00845673
TRINITY_DN99658_c0_g1_i9	6h	mucosa-associated lymphoid tissue lymphoma translocation protein 1-like	4418	10	0.0	63.54	2	F:GO:0004197; P:GO:0006508	F:cysteine-type endopeptidase activity; P:proteolysis			G3DSA:3.40.50.1460 (GENE3D); PF00656 (PFAM); G3DSA:2.60.40.3360 (GENE3D); PTHR22576 (PANTHER); IPR029030 (SUPERFAMILY)	no GO terms	no GO terms	29.3194	4.87379	0.00188356
TRINITY_DN95496_c0_g1_i7	6h														16.3956	4.03524	0.0318172
TRINITY_DN101702_c0_g1_i11	6h	collagen triple helix repeat-containing protein 1-like	607	18	1.62324E-101	85.94						PTHR11903:SF18 (PANTHER); PTHR11903 (PANTHER)	no GO terms	no GO terms	14.2167	3.82951	0.0323783
TRINITY_DN100742_c0_g1_i8	6h	tetratricopeptide repeat protein 28-like	4331	20	0.0	59.0						Coil (COILS); Coil (COILS); IPR019734 (PFAM); IPR011990 (G3DSA:1.25.40.GENE3D); IPR024983 (PFAM); IPR011990 (G3DSA:1.25.40.GENE3D); PF13424 (PFAM); IPR011990 (G3DSA:1.25.40.GENE3D); mobidb-lite (MOBIDB_LITE); IPR019734 (PROSITE_PROFILES); IPR019734 (PROSITE_PROFILES); IPR013026 (PROSITE_PROFILES); IPR019734 (PROSITE_PROFILES); IPR019734 (PROSITE_PROFILES); IPR013026 (PROSITE_PROFILES); IPR019734 …	F:GO:0005515	F:protein binding	8.9878	3.16797	0.0165603
TRINITY_DN98935_c1_g1_i18	6h	organic cation transporter protein-like	3531	18	0.0	73.43						IPR005828 (PFAM); G3DSA:1.20.1250.20 (GENE3D); PTHR24064 (PANTHER); PTHR24064:SF327 (PANTHER); IPR005829 (PROSITE_PATTERNS); IPR005829 (PROSITE_PATTERNS); IPR020846 (PROSITE_PROFILES); IPR020846 (CDD); IPR036259 (SUPERFAMILY)	F:GO:0005215; C:GO:0016021; F:GO:0022857; P:GO:0055085	F:transporter activity; C:integral component of membrane; F:transmembrane transporter activity; P:transmembrane transport	7.64422	2.93437	0.00394377
TRINITY_DN102644_c5_g1_i5	6h														7.27995	2.86393	0.0397601
TRINITY_DN97112_c0_g1_i2	6h														4.15094	2.05344	0.0221037
TRINITY_DN102091_c1_g3_i4	6h	lipoxygenase homology domain-containing protein 1-like isoform X1	8897	15	0.0	72.63	4	F:GO:0004096; F:GO:0020037; P:GO:0055114; P:GO:0098869	F:catalase activity; F:heme binding; P:oxidation-reduction process; P:cellular oxidant detoxification			IPR001024 (PFAM); IPR037060 (G3DSA:2.40.180.GENE3D); G3DSA:2.60.60.20 (GENE3D); G3DSA:2.60.60.20 (GENE3D); G3DSA:2.60.60.20 (GENE3D); IPR000225 (PFAM); IPR011989 (G3DSA:1.25.10.GENE3D); mobidb-lite (MOBIDB_LITE); mobidb-lite (MOBIDB_LITE); mobidb-lite (MOBIDB_LITE); PTHR10877 (PANTHER); PTHR10877:SF137 (PANTHER); PTHR10877 (PANTHER); PTHR10877 (PANTHER); PTHR10877:SF137 (PANTHER); PTHR10877:SF137…	F:GO:0004096; F:GO:0005488; F:GO:0005515; F:GO:0020037; P:GO:0055114	F:catalase activity; F:binding; F:protein binding; F:heme binding; P:oxidation-reduction process	-2.53409	-1.34147	0.0217924
TRINITY_DN96399_c3_g1_i8	6h	multidrug resistance protein 1-like	5690	8	0.0	84.15	8	F:GO:0000166; F:GO:0005515; F:GO:0005524; C:GO:0016020; C:GO:0016021; F:GO:0016887; F:GO:0042626; P:GO:0055085	F:nucleotide binding; F:protein binding; F:ATP binding; C:membrane; C:integral component of membrane; F:ATPase activity; F:ATPase activity, coupled to transmembrane movement of substances; P:transmembrane transport			G3DSA:3.40.50.300 (GENE3D); IPR003439 (PFAM); IPR036640 (G3DSA:1.20.1560.GENE3D); IPR011527 (PFAM); mobidb-lite (MOBIDB_LITE); mobidb-lite (MOBIDB_LITE); PTHR24221 (PANTHER); PTHR24221 (PANTHER); PTHR24221:SF398 (PANTHER); IPR017871 (PROSITE_PATTERNS); IPR017871 (PROSITE_PATTERNS); IPR003439 (PROSITE_PROFILES); IPR003439 (PROSITE_PROFILES); IPR011527 (PROSITE_PROFILES); IPR011527 (PROSITE_PROFILE…	F:GO:0005524; C:GO:0016021; F:GO:0016887; F:GO:0042626; P:GO:0055085	F:ATP binding; C:integral component of membrane; F:ATPase activity; F:ATPase activity, coupled to transmembrane movement of substances; P:transmembrane transport	-3.0624	-1.61466	0.0268156
TRINITY_DN100144_c1_g1_i22	6h	serine/threonine-protein kinase TAO1-like	3950	6	0.0	86.61						Coil (COILS); Coil (COILS); Coil (COILS); Coil (COILS); Coil (COILS); IPR000719 (PFAM); G3DSA:1.10.510.10 (GENE3D); G3DSA:3.30.200.20 (GENE3D); mobidb-lite (MOBIDB_LITE); mobidb-lite (MOBIDB_LITE); PTHR24361 (PANTHER); PTHR24361:SF189 (PANTHER); PTHR24361 (PANTHER); PTHR24361:SF189 (PANTHER); IPR017441 (PROSITE_PATTERNS); IPR000719 (PROSITE_PROFILES); cd06607 (CDD); IPR011009 (SUPERFAMILY)	F:GO:0004672; F:GO:0005524; P:GO:0006468	F:protein kinase activity; F:ATP binding; P:protein phosphorylation	-3.4031	-1.76685	0.0057502
TRINITY_DN102115_c34_g1_i2	6h														-3.47701	-1.79785	0.0342639
TRINITY_DN99705_c0_g1_i4	6h	Unconventional myosin-VIIa	7183	3	0.0	93.09						Coil (COILS); IPR001609 (PRINTS); IPR036961 (G3DSA:3.40.850.GENE3D); IPR014352 (G3DSA:1.20.80.GENE3D); G3DSA:2.30.30.40 (GENE3D); IPR014352 (G3DSA:1.20.80.GENE3D); G3DSA:1.20.58.530 (GENE3D); G3DSA:1.20.120.720 (GENE3D); IPR008989 (G3DSA:2.30.30.GENE3D); G3DSA:3.10.20.90 (GENE3D); IPR000048 (PFAM); G3DSA:1.20.5.190 (GENE3D); IPR011993 (G3DSA:2.30.29.GENE3D); IPR019748 (PFAM); G3DSA:3.30.70.3240 (…	F:GO:0003774; F:GO:0003777; F:GO:0005515; F:GO:0005524; C:GO:0005856; P:GO:0007018; F:GO:0008017; C:GO:0016459; F:GO:0051015	F:motor activity; F:microtubule motor activity; F:protein binding; F:ATP binding; C:cytoskeleton; P:microtubule-based movement; F:microtubule binding; C:myosin complex; F:actin filament binding	-3.72571	-1.89752	0.0311116
TRINITY_DN97067_c1_g2_i11	6h	coadhesin-like isoform X3	1557	10	0.0	65.43	1	F:GO:0005509	F:calcium ion binding			PR01705 (PRINTS); IPR038081 (G3DSA:2.60.40.GENE3D); IPR000884 (PFAM); IPR003644 (PFAM); IPR036383 (G3DSA:2.20.100.GENE3D); mobidb-lite (MOBIDB_LITE); mobidb-lite (MOBIDB_LITE); IPR000884 (PROSITE_PROFILES); IPR000884 (PROSITE_PROFILES); IPR000884 (PROSITE_PROFILES); IPR036383 (SUPERFAMILY); IPR038081 (SUPERFAMILY); IPR038081 (SUPERFAMILY); IPR036383 (SUPERFAMILY); IPR036383 (SUPERFAMILY)	P:GO:0007154; C:GO:0016021	P:cell communication; C:integral component of membrane	-4.46473	-2.15857	0.0311116
TRINITY_DN95442_c0_g1_i5	6h	involucrin-like	878	1	5.48744E-132	96.85						no IPS match	no IPS match	no IPS match	-5.75431	-2.52464	0.00960702
TRINITY_DN99042_c6_g1_i11	6h	rho guanine nucleotide exchange factor 5-like isoform X1	3247	8	0.0	80.98	3	F:GO:0005089; F:GO:0016740; P:GO:0035023	F:Rho guanyl-nucleotide exchange factor activity; F:transferase activity; P:regulation of Rho protein signal transduction			IPR035899 (G3DSA:1.20.900.GENE3D); IPR011993 (G3DSA:2.30.29.GENE3D); IPR000219 (PFAM); G3DSA:2.30.30.40 (GENE3D); IPR001849 (PFAM); IPR001452 (PFAM); mobidb-lite (MOBIDB_LITE); mobidb-lite (MOBIDB_LITE); mobidb-lite (MOBIDB_LITE); PTHR12845:SF5 (PANTHER); PTHR12845:SF5 (PANTHER); PTHR12845 (PANTHER); PTHR12845 (PANTHER); IPR001849 (PROSITE_PROFILES); IPR000219 (PROSITE_PROFILES); IPR001452 (PROSI…	F:GO:0005089; F:GO:0005515; P:GO:0035023	F:Rho guanyl-nucleotide exchange factor activity; F:protein binding; P:regulation of Rho protein signal transduction	-6.76081	-2.7572	0.0383413
TRINITY_DN99413_c1_g1_i1	6h														-9.24002	-3.2079	0.00845673
TRINITY_DN98158_c2_g1_i3	6h	RING finger protein nhl-1	3655	2	0.0	72.07						PTHR13989:SF14 (PANTHER); PTHR13989 (PANTHER)	no GO terms	no GO terms	-12.4005	-3.63233	0.0304024
TRINITY_DN99849_c1_g1_i3	6h	propionyl-CoA carboxylase	2712	14	2.7193E-156	54.01	19	F:GO:0000166; C:GO:0002169; F:GO:0004485; F:GO:0004658; F:GO:0005515; F:GO:0005524; C:GO:0005739; C:GO:0005759; C:GO:0005829; P:GO:0006552; P:GO:0006768; P:GO:0009062; P:GO:0009083; P:GO:0015936; F:GO:0016421; F:GO:0016874; P:GO:0019626; P:GO:0051291; C:GO:1905202	F:nucleotide binding; C:3-methylcrotonyl-CoA carboxylase complex, mitochondrial; F:methylcrotonoyl-CoA carboxylase activity; F:propionyl-CoA carboxylase activity; F:protein binding; F:ATP binding; C:mitochondrion; C:mitochondrial matrix; C:cytosol; P:leucine catabolic process; P:biotin metabolic process; P:fatty acid catabolic process; P:branched-chain amino acid catabolic process; P:coenzyme A m…			IPR034733 (PFAM); G3DSA:3.90.226.10 (GENE3D); G3DSA:3.90.226.10 (GENE3D); PTHR22855 (PANTHER); IPR011763 (PROSITE_PROFILES); IPR011762 (PROSITE_PROFILES); IPR029045 (SUPERFAMILY); IPR029045 (SUPERFAMILY)	F:GO:0016874	F:ligase activity	-13.8211	-3.7888	0.0127984
TRINITY_DN98282_c0_g1_i6	6h	protein artemis	3096	8	2.5883E-95	62.22	31	F:GO:0000014; P:GO:0000723; C:GO:0000784; P:GO:0002250; P:GO:0002376; F:GO:0003674; F:GO:0003684; F:GO:0004518; F:GO:0004519; F:GO:0004527; C:GO:0005575; C:GO:0005634; C:GO:0005654; C:GO:0005794; P:GO:0006281; P:GO:0006302; P:GO:0006303; P:GO:0006310; P:GO:0006974; P:GO:0008150; F:GO:0008409; P:GO:0010212; F:GO:0016787; P:GO:0030183; P:GO:0031848; P:GO:0033151; F:GO:0035312; P:GO:0036297; P:GO:00…	F:single-stranded DNA endodeoxyribonuclease activity; P:telomere maintenance; C:nuclear chromosome, telomeric region; P:adaptive immune response; P:immune system process; F:molecular_function; F:damaged DNA binding; F:nuclease activity; F:endonuclease activity; F:exonuclease activity; C:cellular_component; C:nucleus; C:nucleoplasm; C:Golgi apparatus; P:DNA repair; P:double-strand break repair; P:…			G3DSA:3.40.50.12650 (GENE3D); IPR036866 (G3DSA:3.60.15.GENE3D); IPR011084 (PFAM); mobidb-lite (MOBIDB_LITE); mobidb-lite (MOBIDB_LITE); PTHR23240:SF21 (PANTHER); PTHR23240 (PANTHER); IPR036866 (SUPERFAMILY)	no GO terms	no GO terms	-15.2733	-3.93294	0.0247101
TRINITY_DN98436_c2_g1_i7	6h	P2X purinoceptor 4-like	1567	8	0.0	75.79	13	F:GO:0001614; F:GO:0004931; F:GO:0005216; F:GO:0005524; C:GO:0005887; P:GO:0006811; C:GO:0016020; C:GO:0016021; P:GO:0033198; P:GO:0035590; P:GO:0060079; P:GO:0098655; C:GO:0098794	F:purinergic nucleotide receptor activity; F:extracellularly ATP-gated cation channel activity; F:ion channel activity; F:ATP binding; C:integral component of plasma membrane; P:ion transport; C:membrane; C:integral component of membrane; P:response to ATP; P:purinergic nucleotide receptor signaling pathway; P:excitatory postsynaptic potential; P:cation transmembrane transport; C:postsynapse			IPR001429 (PRINTS); IPR001429 (PFAM); IPR001429 (TIGRFAM); IPR027309 (G3DSA:2.60.490.GENE3D); G3DSA:1.10.287.940 (GENE3D); IPR001429 (PANTHER)	F:GO:0001614; F:GO:0004931; C:GO:0005887; P:GO:0033198; P:GO:0098655	F:purinergic nucleotide receptor activity; F:extracellularly ATP-gated cation channel activity; C:integral component of plasma membrane; P:response to ATP; P:cation transmembrane transport	-15.9535	-3.99581	0.000752347
TRINITY_DN101167_c1_g2_i5	6h														-20.3576	-4.34749	0.000603061
TRINITY_DN98863_c0_g1_i10	6h	transcription factor Pax-A	4405	11	0.0	86.89	6	F:GO:0003677; C:GO:0005634; P:GO:0006351; P:GO:0006355; P:GO:0007275; F:GO:0043565	F:DNA binding; C:nucleus; P:transcription, DNA-templated; P:regulation of transcription, DNA-templated; P:multicellular organism development; F:sequence-specific DNA binding			Coil (COILS); Coil (COILS); IPR001523 (PRINTS); IPR036388 (G3DSA:1.10.10.GENE3D); IPR001523 (PFAM); IPR036388 (G3DSA:1.10.10.GENE3D); mobidb-lite (MOBIDB_LITE); mobidb-lite (MOBIDB_LITE); PTHR24329 (PANTHER); PTHR24329:SF10 (PANTHER); IPR001523 (PROSITE_PROFILES); IPR001523 (CDD); IPR009057 (SUPERFAMILY)	F:GO:0003677; P:GO:0006355	F:DNA binding; P:regulation of transcription, DNA-templated	-20.8844	-4.38435	0.000170744
TRINITY_DN12703_c0_g1_i1	6h	THAP domain-containing protein 2	3647	20	0.0	69.27	2	C:GO:0016020; C:GO:0016021	C:membrane; C:integral component of membrane			mobidb-lite (MOBIDB_LITE); PTHR31751 (PANTHER)	no GO terms	no GO terms	-24.0637	-4.58879	0.0448315
TRINITY_DN99200_c0_g2_i8	6h	RNA pseudouridylate synthase domain-containing protein 2	1721	6	0.0	71.31	5	P:GO:0001522; F:GO:0003723; P:GO:0009451; F:GO:0009982; F:GO:0016853	P:pseudouridine synthesis; F:RNA binding; P:RNA modification; F:pseudouridine synthase activity; F:isomerase activity			IPR006145 (PFAM); G3DSA:3.30.2350.10 (GENE3D); mobidb-lite (MOBIDB_LITE); PTHR43994 (PANTHER); PTHR43994:SF2 (PANTHER); IPR020103 (SUPERFAMILY)	P:GO:0001522; F:GO:0003723; P:GO:0009451; F:GO:0009982	P:pseudouridine synthesis; F:RNA binding; P:RNA modification; F:pseudouridine synthase activity	-25.6544	-4.68113	0.0269725
TRINITY_DN100532_c1_g1_i9	6h	GRAM domain-containing protein 1B	5539	10	0.0	85.25	2	C:GO:0016020; C:GO:0016021	C:membrane; C:integral component of membrane			IPR031968 (PFAM); mobidb-lite (MOBIDB_LITE); mobidb-lite (MOBIDB_LITE); mobidb-lite (MOBIDB_LITE); PTHR23319:SF3 (PANTHER); PTHR23319 (PANTHER); IPR031968 (PROSITE_PROFILES)	no GO terms	no GO terms	-26.221	-4.71265	0.00684228
TRINITY_DN102668_c1_g1_i6	6h														-26.6819	-4.73779	0.0280291
TRINITY_DN88380_c0_g1_i3	6h	SPRY domain-containing SOCS box protein 4	2435	1	0.0	88.63						PTHR15375:SF26 (PANTHER); PTHR15375 (PANTHER)	no GO terms	no GO terms	-29.3142	-4.87353	0.0104571
TRINITY_DN96918_c5_g1_i3	6h	Sodium-dependent neutral amino acid transporter B(0)AT3	2409	7	0.0	70.84	7	F:GO:0005328; C:GO:0005887; P:GO:0006836; F:GO:0015293; C:GO:0016020; C:GO:0016021; P:GO:0055085	F:neurotransmitter:sodium symporter activity; C:integral component of plasma membrane; P:neurotransmitter transport; F:symporter activity; C:membrane; C:integral component of membrane; P:transmembrane transport			IPR000175 (PRINTS); IPR000175 (PFAM); IPR000175 (PANTHER); IPR000175 (PROSITE_PROFILES); IPR037272 (SUPERFAMILY)	F:GO:0005328; P:GO:0006836; C:GO:0016021	F:neurotransmitter:sodium symporter activity; P:neurotransmitter transport; C:integral component of membrane	-29.8061	-4.89754	0.0125288
TRINITY_DN96288_c9_g2_i2	6h	diphthine methyltransferase-like	1559	7	6.51017E-135	67.01	2	F:GO:0003674; C:GO:0005575	F:molecular_function; C:cellular_component			IPR015943 (G3DSA:2.130.10.GENE3D); PTHR22850:SF17 (PANTHER); PTHR22850 (PANTHER); IPR019775 (PROSITE_PATTERNS); IPR019775 (PROSITE_PATTERNS); IPR017986 (PROSITE_PROFILES); IPR001680 (PROSITE_PROFILES); IPR036322 (SUPERFAMILY)	F:GO:0005515	F:protein binding	-30.9814	-4.95333	0.00605882
TRINITY_DN97935_c0_g2_i7	6h														-32.4644	-5.02079	0.0122466
TRINITY_DN95761_c1_g2_i12	6h	insulin gene enhancer protein isl-1-like isoform X1	5089	12	3.7998E-116	94.91	5	F:GO:0003677; C:GO:0005634; P:GO:0006355; F:GO:0043565; F:GO:0046872	F:DNA binding; C:nucleus; P:regulation of transcription, DNA-templated; F:sequence-specific DNA binding; F:metal ion binding			IPR001356 (PFAM); G3DSA:1.10.10.60 (GENE3D); mobidb-lite (MOBIDB_LITE); PTHR24204 (PANTHER); IPR017970 (PROSITE_PATTERNS); IPR001356 (PROSITE_PROFILES); IPR001356 (CDD); IPR009057 (SUPERFAMILY)	F:GO:0003677; P:GO:0006355; F:GO:0043565	F:DNA binding; P:regulation of transcription, DNA-templated; F:sequence-specific DNA binding	-33.0079	-5.04474	0.00130669
TRINITY_DN91701_c0_g1_i8	6h	ras-related protein Rab-2	3100	7	9.95627E-97	96.67	5	F:GO:0003924; F:GO:0004767; F:GO:0005525; C:GO:0005794; F:GO:0016787	F:GTPase activity; F:sphingomyelin phosphodiesterase activity; F:GTP binding; C:Golgi apparatus; F:hydrolase activity			G3DSA:3.40.50.300 (GENE3D); IPR001806 (PFAM); mobidb-lite (MOBIDB_LITE); PTHR24073 (PANTHER); PTHR24073:SF869 (PANTHER); PS51419 (PROSITE_PROFILES); IPR027417 (SUPERFAMILY)	F:GO:0003924; F:GO:0005525	F:GTPase activity; F:GTP binding	-33.2468	-5.05514	0.00318517
TRINITY_DN97637_c0_g1_i12	6h														-33.4705	-5.06482	0.00454029
TRINITY_DN99613_c1_g2_i6	6h	Nucleoside diphosphate-linked moiety X motif 6	1788	7	0.0	73.83	2	C:GO:0005575; F:GO:0016787	C:cellular_component; F:hydrolase activity			IPR003293 (PRINTS); G3DSA:3.40.630.30 (GENE3D); IPR000086 (PFAM); G3DSA:3.90.79.10 (GENE3D); PTHR13994:SF25 (PANTHER); PTHR13994 (PANTHER); IPR020084 (PROSITE_PATTERNS); IPR000086 (PROSITE_PROFILES); IPR015797 (SUPERFAMILY)	F:GO:0016787	F:hydrolase activity	-34.3873	-5.1038	0.0324408
TRINITY_DN99813_c1_g2_i1	6h	geranylgeranyl transferase type-2 subunit alpha	3997	14	1.42195E-78	58.4	40	F:GO:0004659; F:GO:0004660; F:GO:0004661; F:GO:0004662; F:GO:0004663; F:GO:0005515; C:GO:0005654; C:GO:0005737; C:GO:0005829; C:GO:0005875; C:GO:0005886; C:GO:0005953; C:GO:0005965; C:GO:0005968; P:GO:0006464; P:GO:0007179; P:GO:0007528; P:GO:0007601; F:GO:0008017; F:GO:0008270; F:GO:0008318; F:GO:0016740; F:GO:0017137; P:GO:0018342; P:GO:0018343; P:GO:0018344; P:GO:0022400; F:GO:0030548; F:GO:00…	F:prenyltransferase activity; F:protein farnesyltransferase activity; F:protein geranylgeranyltransferase activity; F:CAAX-protein geranylgeranyltransferase activity; F:Rab geranylgeranyltransferase activity; F:protein binding; C:nucleoplasm; C:cytoplasm; C:cytosol; C:microtubule associated complex; C:plasma membrane; C:CAAX-protein geranylgeranyltransferase complex; C:protein farnesyltransferase…			G3DSA:1.25.40.120 (GENE3D); IPR002088 (PFAM); IPR009087 (PFAM); G3DSA:2.60.40.1130 (GENE3D); IPR032955 (PTHR11129:PANTHER); PTHR11129 (PANTHER); IPR002088 (PROSITE_PROFILES); IPR002088 (PROSITE_PROFILES); IPR002088 (PROSITE_PROFILES); IPR002088 (PROSITE_PROFILES); IPR002088 (PROSITE_PROFILES); SSF48439 (SUPERFAMILY)	F:GO:0004663; C:GO:0005968; F:GO:0008270; F:GO:0008318; P:GO:0018342; P:GO:0018344	F:Rab geranylgeranyltransferase activity; C:Rab-protein geranylgeranyltransferase complex; F:zinc ion binding; F:protein prenyltransferase activity; P:protein prenylation; P:protein geranylgeranylation	-34.4581	-5.10677	0.0477754
TRINITY_DN95604_c1_g5_i2	6h														-37.6077	-5.23295	0.0246197
TRINITY_DN95448_c0_g1_i3	6h	dynein heavy chain 2, axonemal-like	3371	10	0.0	86.39	5	F:GO:0003777; F:GO:0005524; P:GO:0007018; C:GO:0030286; C:GO:0031514	F:microtubule motor activity; F:ATP binding; P:microtubule-based movement; C:dynein complex; C:motile cilium			IPR013594 (PFAM); PTHR10676:SF183 (PANTHER); IPR026983 (PANTHER)	F:GO:0003777; P:GO:0007018	F:microtubule motor activity; P:microtubule-based movement	-37.7953	-5.24014	0.035436
TRINITY_DN99658_c0_g1_i22	6h	mucosa-associated lymphoid tissue lymphoma translocation protein 1-like	4290	10	0.0	63.54	2	F:GO:0004197; P:GO:0006508	F:cysteine-type endopeptidase activity; P:proteolysis			G3DSA:3.40.50.1460 (GENE3D); PF00656 (PFAM); G3DSA:2.60.40.3360 (GENE3D); PTHR22576 (PANTHER); IPR029030 (SUPERFAMILY)	no GO terms	no GO terms	-38.2958	-5.25911	0.0100182
TRINITY_DN97137_c1_g1_i6	6h	LINE-1 reverse transcriptase-like	2911	6	0.0	82.09						PTHR35450 (PANTHER)	no GO terms	no GO terms	-38.3089	-5.25961	0.0188731
TRINITY_DN101457_c0_g1_i1	6h	transmembrane protein 192-like	8506	7	4.75064E-150	85.0						IPR029399 (PFAM); IPR029399 (PANTHER)	no GO terms	no GO terms	-41.1366	-5.36235	6.20674e-05
TRINITY_DN95241_c4_g4_i3	6h	carboxypeptidase B-like	2586	16	0.0	64.22						IPR000834 (PRINTS); IPR000834 (PFAM); IPR003146 (PFAM); G3DSA:3.40.630.10 (GENE3D); IPR036990 (G3DSA:3.30.70.GENE3D); PTHR11705 (PANTHER); IPR000834 (PROSITE_PATTERNS); SSF53187 (SUPERFAMILY); SSF54897 (SUPERFAMILY)	F:GO:0004180; F:GO:0004181; P:GO:0006508; F:GO:0008270	F:carboxypeptidase activity; F:metallocarboxypeptidase activity; P:proteolysis; F:zinc ion binding	-41.1632	-5.36328	0.00966371
TRINITY_DN101643_c0_g2_i2	6h	Transcriptional enhancer factor TEF-3	3687	2	0.0	79.4						IPR000818 (PRINTS); IPR000818 (PFAM); IPR038096 (G3DSA:1.10.10.GENE3D); mobidb-lite (MOBIDB_LITE); PTHR11834 (PANTHER); IPR000818 (PROSITE_PROFILES)	F:GO:0003700; P:GO:0006355	F:DNA-binding transcription factor activity; P:regulation of transcription, DNA-templated	-42.1683	-5.39809	0.0166575
TRINITY_DN98757_c0_g2_i3	6h	degenerin-like protein asic-1	3583	14	0.0	71.92						IPR001873 (PRINTS); G3DSA:2.60.470.10 (GENE3D); IPR001873 (PFAM); G3DSA:1.10.3590.10 (GENE3D); G3DSA:1.10.287.820 (GENE3D); G3DSA:1.10.287.770 (GENE3D); mobidb-lite (MOBIDB_LITE); PTHR11690:SF229 (PANTHER); IPR001873 (PANTHER)	F:GO:0005272; P:GO:0006814; C:GO:0016020	F:sodium channel activity; P:sodium ion transport; C:membrane	-42.5563	-5.4113	0.0193364
TRINITY_DN95458_c0_g1_i4	6h	Autophagy-related protein 16-1	3352	7	0.0	70.41						Coil (COILS); Coil (COILS); IPR020472 (PRINTS); IPR013923 (PFAM); IPR001680 (PFAM); IPR015943 (G3DSA:2.130.10.GENE3D); PTHR19878 (PANTHER); PTHR19878:SF8 (PANTHER); IPR019775 (PROSITE_PATTERNS); IPR017986 (PROSITE_PROFILES); IPR001680 (PROSITE_PROFILES); IPR001680 (PROSITE_PROFILES); IPR001680 (PROSITE_PROFILES); IPR036322 (SUPERFAMILY)	F:GO:0005515	F:protein binding	-45.2481	-5.49979	0.0042135
TRINITY_DN94121_c4_g1_i20	6h														-48.5011	-5.59995	0.0271835
TRINITY_DN93830_c0_g1_i9	6h	pleckstrin homology domain-containing family H member 1-like isoform X1	2043	1	3.25342E-11	100.0						no IPS match	no IPS match	no IPS match	-48.7101	-5.60615	0.0156356
TRINITY_DN97663_c0_g1_i8	6h	cytochrome c oxidase assembly factor 7-like	1592	5	4.89142E-91	72.56						IPR006597 (PFAM); IPR011990 (G3DSA:1.25.40.GENE3D); PTHR13891 (PANTHER); SSF81901 (SUPERFAMILY)	F:GO:0005515	F:protein binding	-49.1935	-5.6204	0.0065283
TRINITY_DN95480_c0_g1_i5	6h	Glutaryl-CoA dehydrogenase, mitochondrial	2172	9	2.13044E-146	92.08	5	F:GO:0003995; F:GO:0016491; F:GO:0016627; F:GO:0050660; P:GO:0055114	F:acyl-CoA dehydrogenase activity; F:oxidoreductase activity; F:oxidoreductase activity, acting on the CH-CH group of donors; F:flavin adenine dinucleotide binding; P:oxidation-reduction process			IPR037069 (G3DSA:1.10.540.GENE3D); IPR013786 (PFAM); G3DSA:2.40.110.10 (GENE3D); IPR006091 (PFAM); PTHR42807 (PANTHER); IPR009100 (SUPERFAMILY)	P:GO:0008152; F:GO:0016627; F:GO:0050660; P:GO:0055114	P:metabolic process; F:oxidoreductase activity, acting on the CH-CH group of donors; F:flavin adenine dinucleotide binding; P:oxidation-reduction process	-54.8914	-5.77851	0.000752347
TRINITY_DN93872_c2_g1_i9	6h	mucolipin-3-like isoform X2	1562	6	0.0	75.97						PTHR12127:SF7 (PANTHER); PTHR12127 (PANTHER)	no GO terms	no GO terms	-55.1833	-5.78616	0.00785326
TRINITY_DN101493_c0_g1_i4	6h	MAM and LDL-receptor class A domain-containing protein 1-like	1699	10	0.0	68.53	2	C:GO:0005576; C:GO:0016020	C:extracellular region; C:membrane			G3DSA:2.60.120.200 (GENE3D); IPR000998 (PFAM); G3DSA:2.60.120.200 (GENE3D); IPR000859 (PFAM); mobidb-lite (MOBIDB_LITE); PTHR23282 (PANTHER); PTHR23282 (PANTHER); PTHR23282:SF122 (PANTHER); PTHR23282:SF122 (PANTHER); IPR013032 (PROSITE_PATTERNS); IPR000998 (PROSITE_PATTERNS); IPR000998 (PROSITE_PROFILES); IPR000998 (PROSITE_PROFILES); IPR000859 (PROSITE_PROFILES); IPR000998 (PROSITE_PROFILES); IP…	C:GO:0016020	C:membrane	-55.2996	-5.7892	0.0269725
TRINITY_DN102048_c0_g1_i14	6h	polycystic kidney disease protein 1-like 2	9009	9	0.0	64.66	3	F:GO:0005509; C:GO:0016020; C:GO:0016021	F:calcium ion binding; C:membrane; C:integral component of membrane			Coil (COILS); IPR003915 (PRINTS); IPR000203 (PFAM); IPR000421 (PFAM); IPR001024 (PFAM); IPR013122 (PFAM); IPR008979 (G3DSA:2.60.120.GENE3D); G3DSA:2.60.60.20 (GENE3D); IPR002859 (PFAM); G3DSA:2.60.220.50 (GENE3D); mobidb-lite (MOBIDB_LITE); mobidb-lite (MOBIDB_LITE); PTHR10877 (PANTHER); PTHR10877:SF150 (PANTHER); IPR001024 (PROSITE_PROFILES); IPR000203 (PROSITE_PROFILES); IPR000421 (PROSITE_PROF…	F:GO:0005509; F:GO:0005515; C:GO:0016020	F:calcium ion binding; F:protein binding; C:membrane	-55.4874	-5.79409	0.00196477
TRINITY_DN98807_c0_g1_i8	6h	Linear gramicidin synthase subunit D	4886	2	0.0	85.03	5	F:GO:0003824; P:GO:0008152; F:GO:0016491; F:GO:0031177; P:GO:0055114	F:catalytic activity; P:metabolic process; F:oxidoreductase activity; F:phosphopantetheine binding; P:oxidation-reduction process			IPR009081 (PFAM); IPR029058 (G3DSA:3.40.50.GENE3D); IPR000873 (PFAM); IPR025110 (PFAM); G3DSA:3.40.50.720 (GENE3D); IPR013120 (PFAM); G3DSA:3.40.50.12780 (GENE3D); IPR010080 (TIGRFAM); G3DSA:3.30.300.30 (GENE3D); PTHR44845 (PANTHER); IPR020845 (PROSITE_PATTERNS); IPR006162 (PROSITE_PATTERNS); IPR009081 (PROSITE_PROFILES); cd05930 (CDD); IPR010080 (CDD); IPR036736 (SUPERFAMILY); IPR036291 (SUPERFA…	F:GO:0003824; P:GO:0008152	F:catalytic activity; P:metabolic process	-59.6233	-5.8978	0.000171282
TRINITY_DN99432_c1_g2_i1	6h														-59.9934	-5.90673	0.000420241
TRINITY_DN96258_c0_g2_i17	6h	copine-3-like isoform X2	7180	7	0.0	69.91						Coil (COILS); IPR001841 (PFAM); mobidb-lite (MOBIDB_LITE); mobidb-lite (MOBIDB_LITE); mobidb-lite (MOBIDB_LITE); PTHR22663 (PANTHER); IPR017907 (PROSITE_PATTERNS); IPR001841 (PROSITE_PROFILES); cd14686 (CDD)	no GO terms	no GO terms	-60.0756	-5.90871	0.000735506
TRINITY_DN102008_c2_g1_i7	6h	BUB3-interacting and GLEBS motif-containing protein ZNF207-like	5786	9	9.54407E-73	88.58	3	F:GO:0003676; F:GO:0003677; P:GO:0048813	F:nucleic acid binding; F:DNA binding; P:dendrite morphogenesis			mobidb-lite (MOBIDB_LITE); mobidb-lite (MOBIDB_LITE)	no GO terms	no GO terms	-60.8626	-5.92748	6.97514e-05
TRINITY_DN102202_c1_g1_i5	6h	Circumsporozoite protein	5593	1	2.14897E-151	60.71						IPR036397 (G3DSA:3.30.420.GENE3D); PTHR22955 (PANTHER); IPR001584 (PROSITE_PROFILES); IPR012337 (SUPERFAMILY)	F:GO:0003676; P:GO:0015074	F:nucleic acid binding; P:DNA integration	-62.3845	-5.96312	0.00162381
TRINITY_DN100848_c1_g2_i5	6h	pre-rRNA processing protein FTSJ3	4128	5	0.0	75.07	11	P:GO:0000453; P:GO:0001510; C:GO:0005634; C:GO:0005730; P:GO:0006364; F:GO:0008168; F:GO:0008649; F:GO:0016740; P:GO:0031167; P:GO:0032259; P:GO:0042254	P:enzyme-directed rRNA 2'-O-methylation; P:RNA methylation; C:nucleus; C:nucleolus; P:rRNA processing; F:methyltransferase activity; F:rRNA methyltransferase activity; F:transferase activity; P:rRNA methylation; P:methylation; P:ribosome biogenesis			Coil (COILS); Coil (COILS); IPR024576 (PFAM); G3DSA:3.40.50.150 (GENE3D); IPR012920 (PFAM); IPR002877 (PFAM); mobidb-lite (MOBIDB_LITE); mobidb-lite (MOBIDB_LITE); mobidb-lite (MOBIDB_LITE); mobidb-lite (MOBIDB_LITE); PTHR10920:SF13 (PANTHER); PTHR10920 (PANTHER); IPR028589 (HAMAP); IPR029063 (SUPERFAMILY)	C:GO:0005634; P:GO:0006364; F:GO:0008168; F:GO:0008649; P:GO:0031167; P:GO:0032259	C:nucleus; P:rRNA processing; F:methyltransferase activity; F:rRNA methyltransferase activity; P:rRNA methylation; P:methylation	-72.451	-6.17893	0.000389672
TRINITY_DN95483_c8_g1_i4	6h														-77.0228	-6.26721	8.7442e-05
TRINITY_DN95955_c3_g2_i15	6h	Hepatocyte growth factor-regulated tyrosine kinase substrate	3731	7	0.0	78.52	9	C:GO:0005622; C:GO:0005829; P:GO:0006886; F:GO:0016301; P:GO:0016310; F:GO:0019904; C:GO:0031901; C:GO:0032585; F:GO:0046872	C:intracellular; C:cytosol; P:intracellular protein transport; F:kinase activity; P:phosphorylation; F:protein domain specific binding; C:early endosome membrane; C:multivesicular body membrane; F:metal ion binding			Coil (COILS); Coil (COILS); IPR024641 (PFAM); mobidb-lite (MOBIDB_LITE)	no GO terms	no GO terms	-89.0188	-6.47604	0.000321172
TRINITY_DN95476_c3_g2_i1	6h	methyltransferase type 11	1241	10	2.39458E-11	49.9	5	P:GO:0008152; F:GO:0008168; F:GO:0016740; P:GO:0032259; F:GO:0102082	P:metabolic process; F:methyltransferase activity; F:transferase activity; P:methylation; F:demethylrebeccamycin--D-glucose O-methyltransferase activity			G3DSA:3.40.50.150 (GENE3D); PF13649 (PFAM); PTHR42912 (PANTHER); cd02440 (CDD); IPR029063 (SUPERFAMILY)	no GO terms	no GO terms	-97.8297	-6.6122	0.026777
TRINITY_DN98243_c3_g1_i6	6h	high-affinity lysophosphatidic acid receptor-like	3682	10	0.0	64.39						IPR000276 (PRINTS); G3DSA:1.20.1070.10 (GENE3D); IPR000276 (PFAM); mobidb-lite (MOBIDB_LITE); PTHR24249 (PANTHER); PTHR24249:SF372 (PANTHER); IPR017452 (PROSITE_PROFILES); cd00637 (CDD); SSF81321 (SUPERFAMILY)	F:GO:0004930; P:GO:0007186; C:GO:0016021	F:G-protein coupled receptor activity; P:G-protein coupled receptor signaling pathway; C:integral component of membrane	-100.731	-6.65436	0.0234136
TRINITY_DN98957_c0_g2_i16	6h	Karyopherin alpha 2 (RAG cohort 1, importin alpha 1)	1408	7	3.34298E-169	79.42						IPR011989 (G3DSA:1.25.10.GENE3D); IPR000225 (PFAM); IPR032413 (PFAM); PTHR23316 (PANTHER); PTHR23316:SF12 (PANTHER); IPR000225 (PROSITE_PROFILES); IPR016024 (SUPERFAMILY)	F:GO:0005488; F:GO:0005515	F:binding; F:protein binding	-100.731	-6.65436	0.0234136
TRINITY_DN93545_c5_g1_i5	6h	putative serine incorporator	2967	1	1.25779E-95	99.35						G3DSA:2.10.60.10 (GENE3D); PTHR10036 (PANTHER); SSF57302 (SUPERFAMILY)	no GO terms	no GO terms	-104.093	-6.70173	0.0205669
TRINITY_DN98154_c0_g1_i2	6h	collagen alpha-1(XXV) chain-like	4943	12	0.0	76.33	5	C:GO:0005581; C:GO:0016020; C:GO:0016021; F:GO:0030246; C:GO:0042151	C:collagen trimer; C:membrane; C:integral component of membrane; F:carbohydrate binding; C:nematocyst			IPR008160 (PFAM); G3DSA:2.60.120.740 (GENE3D); IPR000922 (PFAM); mobidb-lite (MOBIDB_LITE); mobidb-lite (MOBIDB_LITE); mobidb-lite (MOBIDB_LITE); mobidb-lite (MOBIDB_LITE); PTHR44092 (PANTHER); IPR000922 (PROSITE_PROFILES)	F:GO:0030246	F:carbohydrate binding	-104.093	-6.70173	0.0205669
TRINITY_DN96555_c0_g1_i13	6h	Forkhead box protein N4	3390	9	0.0	71.45	8	F:GO:0003677; F:GO:0003700; C:GO:0005634; P:GO:0006351; P:GO:0006355; P:GO:0030154; F:GO:0043565; P:GO:0045893	F:DNA binding; F:DNA-binding transcription factor activity; C:nucleus; P:transcription, DNA-templated; P:regulation of transcription, DNA-templated; P:cell differentiation; F:sequence-specific DNA binding; P:positive regulation of transcription, DNA-templated			Coil (COILS); IPR001766 (PRINTS); IPR001766 (PFAM); IPR036388 (G3DSA:1.10.10.GENE3D); mobidb-lite (MOBIDB_LITE); PTHR11829 (PANTHER); PTHR11829:SF233 (PANTHER); IPR030456 (PROSITE_PATTERNS); IPR001766 (PROSITE_PROFILES); IPR001766 (CDD); IPR036390 (SUPERFAMILY)	F:GO:0003700; P:GO:0006355; F:GO:0043565	F:DNA-binding transcription factor activity; P:regulation of transcription, DNA-templated; F:sequence-specific DNA binding	-104.093	-6.70173	0.0205669
TRINITY_DN91001_c0_g1_i6	6h	V-type proton ATPase 16 kDa proteolipid subunit	2616	8	8.44628E-19	99.47	9	C:GO:0005773; C:GO:0005774; P:GO:0006811; F:GO:0015078; P:GO:0015991; C:GO:0016020; C:GO:0016021; C:GO:0033177; C:GO:0033179	C:vacuole; C:vacuolar membrane; P:ion transport; F:proton transmembrane transporter activity; P:ATP hydrolysis coupled proton transport; C:membrane; C:integral component of membrane; C:proton-transporting two-sector ATPase complex, proton-transporting domain; C:proton-transporting V-type ATPase, V0 domain			no IPS match	no IPS match	no IPS match	-104.093	-6.70173	0.0205669
TRINITY_DN94119_c3_g1_i3	6h	CDC42 small effector protein 2 isoform X1	927	4	9.53393E-53	87.86	8	F:GO:0005198; C:GO:0005737; C:GO:0005856; C:GO:0005886; P:GO:0007165; P:GO:0008360; P:GO:0009966; C:GO:0016020	F:structural molecule activity; C:cytoplasm; C:cytoskeleton; C:plasma membrane; P:signal transduction; P:regulation of cell shape; P:regulation of signal transduction; C:membrane			IPR000095 (PFAM); IPR036936 (G3DSA:3.90.810.GENE3D); mobidb-lite (MOBIDB_LITE); PTHR13502 (PANTHER); IPR000095 (PROSITE_PROFILES); IPR000095 (CDD)	no GO terms	no GO terms	-104.556	-6.70813	0.0210599
TRINITY_DN95412_c1_g2_i4	6h	SID1 transmembrane family member 1 isoform X2	2827	6	0.0	72.15	5	F:GO:0003723; C:GO:0016020; C:GO:0016021; P:GO:0033227; F:GO:0051033	F:RNA binding; C:membrane; C:integral component of membrane; P:dsRNA transport; F:RNA transmembrane transporter activity			IPR025958 (PFAM); IPR025958 (PANTHER); PTHR12185:SF15 (PANTHER)	C:GO:0016021; P:GO:0033227; F:GO:0051033	C:integral component of membrane; P:dsRNA transport; F:RNA transmembrane transporter activity	-106.531	-6.73512	0.0186583
TRINITY_DN92277_c0_g1_i16	6h	semaphorin-5A-like	1131	1	5.38177E-35	89.66						no IPS match	no IPS match	no IPS match	-107.456	-6.74761	0.0184604
TRINITY_DN93982_c0_g1_i2	6h	zinc metalloproteinase nas-15-like isoform X2	2512	9	0.0	65.82						IPR001506 (PRINTS); IPR024079 (G3DSA:3.40.390.GENE3D); IPR001506 (PFAM); mobidb-lite (MOBIDB_LITE); IPR034035 (CDD); IPR034035 (CDD); SSF55486 (SUPERFAMILY); SSF55486 (SUPERFAMILY)	F:GO:0004222; P:GO:0006508; F:GO:0008237	F:metalloendopeptidase activity; P:proteolysis; F:metallopeptidase activity	-107.921	-6.75383	0.0191028
TRINITY_DN100133_c0_g1_i3	6h	sushi domain-containing protein 2-like	1534	12	1.30934E-92	66.8						no IPS match	no IPS match	no IPS match	-107.96	-6.75435	8.22212e-05
TRINITY_DN99959_c1_g2_i9	6h	LGN protein	1104	9	2.78482E-53	56.08	54	P:GO:0000132; F:GO:0000166; C:GO:0000922; F:GO:0001965; F:GO:0005092; F:GO:0005515; C:GO:0005654; C:GO:0005737; C:GO:0005813; C:GO:0005815; C:GO:0005819; C:GO:0005829; C:GO:0005856; C:GO:0005886; C:GO:0005911; C:GO:0005912; C:GO:0005913; C:GO:0005938; P:GO:0007049; P:GO:0007052; P:GO:0007155; P:GO:0007165; P:GO:0007186; P:GO:0007267; P:GO:0007346; F:GO:0008022; C:GO:0016020; C:GO:0016328; C:GO:00…	P:establishment of mitotic spindle orientation; F:nucleotide binding; C:spindle pole; F:G-protein alpha-subunit binding; F:GDP-dissociation inhibitor activity; F:protein binding; C:nucleoplasm; C:cytoplasm; C:centrosome; C:microtubule organizing center; C:spindle; C:cytosol; C:cytoskeleton; C:plasma membrane; C:cell-cell junction; C:adherens junction; C:cell-cell adherens junction; C:cell cortex;…			IPR011990 (G3DSA:1.25.40.GENE3D); PF13424 (PFAM); IPR011990 (G3DSA:1.25.40.GENE3D); mobidb-lite (MOBIDB_LITE); IPR019734 (PROSITE_PROFILES); IPR019734 (PROSITE_PROFILES); IPR019734 (PROSITE_PROFILES); IPR019734 (PROSITE_PROFILES); IPR019734 (PROSITE_PROFILES); IPR013026 (PROSITE_PROFILES); IPR019734 (PROSITE_PROFILES); IPR011990 (SUPERFAMILY); IPR011990 (SUPERFAMILY)	F:GO:0005515	F:protein binding	-109.429	-6.77386	0.0168163
TRINITY_DN97652_c1_g2_i3	6h	Golgin subfamily A member 2	4110	11	0.0	67.59	40	C:GO:0000137; C:GO:0000139; C:GO:0000922; F:GO:0005515; C:GO:0005737; C:GO:0005794; C:GO:0005801; C:GO:0005856; C:GO:0005874; P:GO:0006486; P:GO:0006888; P:GO:0007020; P:GO:0007049; P:GO:0007098; F:GO:0008017; P:GO:0008150; P:GO:0008356; P:GO:0010507; C:GO:0016020; F:GO:0019901; F:GO:0019905; C:GO:0030134; P:GO:0032091; C:GO:0032580; C:GO:0032991; C:GO:0043025; F:GO:0044877; F:GO:0045296; P:GO:00…	C:Golgi cis cisterna; C:Golgi membrane; C:spindle pole; F:protein binding; C:cytoplasm; C:Golgi apparatus; C:cis-Golgi network; C:cytoskeleton; C:microtubule; P:protein glycosylation; P:ER to Golgi vesicle-mediated transport; P:microtubule nucleation; P:cell cycle; P:centrosome cycle; F:microtubule binding; P:biological_process; P:asymmetric cell division; P:negative regulation of autophagy; C:me…			Coil (COILS); Coil (COILS); Coil (COILS); Coil (COILS); Coil (COILS); Coil (COILS); Coil (COILS); Coil (COILS); Coil (COILS); Coil (COILS); Coil (COILS); Coil (COILS); IPR024858 (PFAM); mobidb-lite (MOBIDB_LITE); mobidb-lite (MOBIDB_LITE); mobidb-lite (MOBIDB_LITE); PTHR10881 (PANTHER); PTHR10881:SF46 (PANTHER); PTHR10881:SF46 (PANTHER); PTHR10881 (PANTHER); PD936484 (PRODOM); SSF57997 (SUPERFAMI…	C:GO:0005794	C:Golgi apparatus	-109.893	-6.77995	0.0162128
TRINITY_DN96781_c1_g2_i9	6h	potassium voltage-gated channel subfamily H member 6-like isoform X3	3539	9	0.0	82.07						Coil (COILS); IPR003938 (PRINTS); IPR003967 (PRINTS); IPR014710 (G3DSA:2.60.120.GENE3D); G3DSA:1.10.287.70 (GENE3D); IPR000595 (PFAM); G3DSA:1.10.1200.260 (GENE3D); IPR005821 (PFAM); mobidb-lite (MOBIDB_LITE); mobidb-lite (MOBIDB_LITE); PTHR10217:SF548 (PANTHER); PTHR10217 (PANTHER); IPR000595 (PROSITE_PROFILES); IPR000595 (CDD); SSF81324 (SUPERFAMILY); IPR018490 (SUPERFAMILY)	F:GO:0005216; F:GO:0005249; P:GO:0006811; P:GO:0006813; C:GO:0016020; P:GO:0055085	F:ion channel activity; F:voltage-gated potassium channel activity; P:ion transport; P:potassium ion transport; C:membrane; P:transmembrane transport	-110.356	-6.78603	0.0161393
TRINITY_DN95059_c2_g3_i4	6h	UMP-CMP kinase-like	1369	5	7.16485E-95	85.62	16	F:GO:0000166; F:GO:0004127; F:GO:0004550; F:GO:0005524; C:GO:0005634; C:GO:0005737; P:GO:0006139; P:GO:0006165; P:GO:0006207; P:GO:0006221; F:GO:0009041; P:GO:0009142; F:GO:0016301; P:GO:0016310; F:GO:0016740; F:GO:0019205	F:nucleotide binding; F:cytidylate kinase activity; F:nucleoside diphosphate kinase activity; F:ATP binding; C:nucleus; C:cytoplasm; P:nucleobase-containing compound metabolic process; P:nucleoside diphosphate phosphorylation; P:'de novo' pyrimidine nucleobase biosynthetic process; P:pyrimidine nucleotide biosynthetic process; F:uridylate kinase activity; P:nucleoside triphosphate biosynthetic pr…			IPR000850 (PRINTS); PF00406 (PFAM); G3DSA:3.40.50.300 (GENE3D); IPR000850 (PANTHER); PTHR23359:SF118 (PANTHER); IPR033690 (PROSITE_PATTERNS); IPR000850 (HAMAP); IPR000850 (CDD); IPR027417 (SUPERFAMILY)	F:GO:0005524; P:GO:0006139; F:GO:0019205	F:ATP binding; P:nucleobase-containing compound metabolic process; F:nucleobase-containing compound kinase activity	-111.287	-6.79815	0.0174518
TRINITY_DN95499_c0_g2_i7	6h	dixin-like isoform X2	4486	5	0.0	83.68						Coil (COILS); Coil (COILS); Coil (COILS); IPR001715 (PFAM); IPR036872 (G3DSA:1.10.418.GENE3D); IPR038207 (G3DSA:3.10.20.GENE3D); IPR001158 (PFAM); mobidb-lite (MOBIDB_LITE); IPR015506 (PANTHER); PTHR10878:SF22 (PANTHER); IPR001158 (PROSITE_PROFILES); IPR001715 (PROSITE_PROFILES); IPR036872 (SUPERFAMILY); IPR029071 (SUPERFAMILY)	F:GO:0005515; P:GO:0016055	F:protein binding; P:Wnt signaling pathway	-112.327	-6.81157	0.0153198
TRINITY_DN101483_c1_g1_i20	6h	Coronin-7	1899	3	0.0	79.59						IPR015943 (G3DSA:2.130.10.GENE3D); IPR015048 (PFAM); IPR001680 (PFAM); PF16300 (PFAM); mobidb-lite (MOBIDB_LITE); IPR015505 (PANTHER); IPR027331 (PTHR10856:PANTHER); IPR001680 (PROSITE_PROFILES); IPR017986 (PROSITE_PROFILES); IPR036322 (SUPERFAMILY)	F:GO:0005515; C:GO:0005794	F:protein binding; C:Golgi apparatus	-112.792	-6.81752	0.0145288
TRINITY_DN100230_c1_g1_i9	6h	WD repeat-containing protein 59-like	3941	6	0.0	74.47	7	F:GO:0003674; C:GO:0005764; C:GO:0005765; C:GO:0016020; P:GO:0032008; P:GO:0034198; C:GO:0061700	F:molecular_function; C:lysosome; C:lysosomal membrane; C:membrane; P:positive regulation of TOR signaling; P:cellular response to amino acid starvation; C:GATOR2 complex			IPR020472 (PRINTS); IPR001680 (PFAM); IPR016135 (G3DSA:3.10.110.GENE3D); IPR015943 (G3DSA:2.130.10.GENE3D); mobidb-lite (MOBIDB_LITE); IPR037591 (PTHR22850:PANTHER); PTHR22850 (PANTHER); IPR019775 (PROSITE_PATTERNS); IPR019775 (PROSITE_PATTERNS); IPR019775 (PROSITE_PATTERNS); IPR006575 (PROSITE_PROFILES); IPR001680 (PROSITE_PROFILES); IPR017986 (PROSITE_PROFILES); IPR001680 (PROSITE_PROFILES); IP…	F:GO:0005515; P:GO:0032008; C:GO:0061700	F:protein binding; P:positive regulation of TOR signaling; C:GATOR2 complex	-113.256	-6.82344	0.0142488
TRINITY_DN95710_c3_g1_i2	6h	Kinesin-like protein KIF18A	1327	1	4.1586E-5	68.0						no IPS match	no IPS match	no IPS match	-114.187	-6.83525	0.0150025
TRINITY_DN96702_c0_g1_i1	6h	alpha-1D adrenergic receptor-like	2519	11	0.0	63.27						IPR000276 (PRINTS); G3DSA:1.20.1070.10 (GENE3D); IPR000276 (PFAM); PTHR24249 (PANTHER); PTHR24249:SF372 (PANTHER); IPR000276 (PROSITE_PATTERNS); IPR017452 (PROSITE_PROFILES); cd00637 (CDD); SSF81321 (SUPERFAMILY)	F:GO:0004930; P:GO:0007186; C:GO:0016021	F:G-protein coupled receptor activity; P:G-protein coupled receptor signaling pathway; C:integral component of membrane	-114.655	-6.84115	0.0160607
TRINITY_DN100686_c0_g1_i8	6h	apoptotic chromatin condensation inducer in the nucleus-like isoform X2	5329	8	0.0	81.27	1	F:GO:0003676	F:nucleic acid binding			IPR036361 (G3DSA:1.10.720.GENE3D); IPR003034 (PFAM); mobidb-lite (MOBIDB_LITE); mobidb-lite (MOBIDB_LITE); mobidb-lite (MOBIDB_LITE); PTHR12381 (PANTHER); PTHR12381:SF49 (PANTHER); IPR003034 (PROSITE_PROFILES); IPR036361 (SUPERFAMILY)	no GO terms	no GO terms	-114.655	-6.84115	0.0160607
TRINITY_DN96733_c2_g1_i9	6h	CWF19-like protein 2	3327	8	0.0	82.96						Coil (COILS); Coil (COILS); Coil (COILS); Coil (COILS); Coil (COILS); Coil (COILS); IPR006768 (PFAM); mobidb-lite (MOBIDB_LITE); mobidb-lite (MOBIDB_LITE); mobidb-lite (MOBIDB_LITE); PTHR12072:SF5 (PANTHER); PTHR12072 (PANTHER)	no GO terms	no GO terms	-116.62	-6.86567	0.0127735
TRINITY_DN99172_c2_g1_i6	6h	Cytochrome b-c1 complex subunit 7	1714	7	8.16371E-73	73.58	8	P:GO:0001525; C:GO:0005739; C:GO:0005743; C:GO:0005750; P:GO:0006122; C:GO:0016020; P:GO:0055114; C:GO:0070469	P:angiogenesis; C:mitochondrion; C:mitochondrial inner membrane; C:mitochondrial respiratory chain complex III; P:mitochondrial electron transport, ubiquinol to cytochrome c; C:membrane; P:oxidation-reduction process; C:respiratory chain			IPR003197 (PIRSF); IPR036544 (G3DSA:1.10.1090.GENE3D); IPR003197 (PFAM); IPR003197 (PANTHER); IPR003197 (PRODOM); IPR036544 (SUPERFAMILY)	C:GO:0005750; P:GO:0006122	C:mitochondrial respiratory chain complex III; P:mitochondrial electron transport, ubiquinol to cytochrome c	-117.554	-6.87717	0.0137601
TRINITY_DN98447_c1_g1_i2	6h														-118.121	-6.88412	0.0129808
TRINITY_DN95783_c0_g1_i12	6h	Inactive tyrosine-protein kinase 7	4473	7	0.0	63.42	30	P:GO:0001736; P:GO:0001843; P:GO:0003281; P:GO:0003401; F:GO:0004714; F:GO:0005524; C:GO:0005886; C:GO:0005887; C:GO:0005911; P:GO:0006468; P:GO:0007155; P:GO:0007507; P:GO:0010976; C:GO:0016020; C:GO:0016021; P:GO:0016055; F:GO:0016301; P:GO:0016477; C:GO:0030054; P:GO:0031532; P:GO:0042060; P:GO:0045198; P:GO:0060026; P:GO:0060070; P:GO:0060484; P:GO:0060976; P:GO:0071300; P:GO:0090103; P:GO:00…	P:establishment of planar polarity; P:neural tube closure; P:ventricular septum development; P:axis elongation; F:transmembrane receptor protein tyrosine kinase activity; F:ATP binding; C:plasma membrane; C:integral component of plasma membrane; C:cell-cell junction; P:protein phosphorylation; P:cell adhesion; P:heart development; P:positive regulation of neuron projection development; C:membrane…			IPR001245 (PRINTS); PIRSF000615 (PIRSF); IPR013783 (G3DSA:2.60.40.GENE3D); IPR013783 (G3DSA:2.60.40.GENE3D); IPR013783 (G3DSA:2.60.40.GENE3D); G3DSA:1.10.510.10 (GENE3D); IPR001245 (PFAM); IPR013783 (G3DSA:2.60.40.GENE3D); G3DSA:3.30.200.20 (GENE3D); PF13927 (PFAM); IPR013098 (PFAM); IPR033592 (PTHR26391:PANTHER); PTHR26391 (PANTHER); IPR008266 (PROSITE_PATTERNS); IPR017441 (PROSITE_PATTERNS); IP…	P:GO:0001736; F:GO:0004672; F:GO:0005524; C:GO:0005887; P:GO:0006468; P:GO:0016055; P:GO:0060026; F:GO:1904929	P:establishment of planar polarity; F:protein kinase activity; F:ATP binding; C:integral component of plasma membrane; P:protein phosphorylation; P:Wnt signaling pathway; P:convergent extension; F:coreceptor activity involved in Wnt signaling pathway, planar cell polarity pathway	-118.588	-6.88981	0.0120854
TRINITY_DN94635_c0_g1_i2	6h	zinc metalloproteinase nas-13-like	2845	16	0.0	79.57						IPR001506 (PRINTS); IPR001506 (PFAM); IPR024079 (G3DSA:3.40.390.GENE3D); PTHR10127 (PANTHER); PTHR10127:SF781 (PANTHER); IPR034035 (CDD); SSF55486 (SUPERFAMILY)	F:GO:0004222; P:GO:0006508; F:GO:0008237	F:metalloendopeptidase activity; P:proteolysis; F:metallopeptidase activity	-120.452	-6.91232	0.0119762
TRINITY_DN98895_c1_g1_i11	6h	Alcohol dehydrogenase [NADP(+)] A	2968	5	0.0	85.02	4	C:GO:0005575; F:GO:0008106; F:GO:0016491; P:GO:0055114	C:cellular_component; F:alcohol dehydrogenase (NADP+) activity; F:oxidoreductase activity; P:oxidation-reduction process			IPR020471 (PRINTS); IPR020471 (PIRSF); IPR036812 (G3DSA:3.20.20.GENE3D); IPR023210 (PFAM); PTHR11732:SF167 (PANTHER); IPR020471 (PANTHER); IPR018170 (PROSITE_PATTERNS); IPR018170 (PROSITE_PATTERNS); IPR023210 (CDD); IPR036812 (SUPERFAMILY)	F:GO:0016491; P:GO:0055114	F:oxidoreductase activity; P:oxidation-reduction process	-120.921	-6.91793	0.0127531
TRINITY_DN101257_c5_g2_i6	6h														-121.017	-6.91907	0.0120854
TRINITY_DN96847_c0_g3_i7	6h	Retinoschisin	2363	3	0.0	87.46						Coil (COILS); Coil (COILS)	no GO terms	no GO terms	-121.393	-6.92354	0.0137906
TRINITY_DN96844_c7_g1_i4	6h	hydrolethalus syndrome protein 1-like	710	6	3.90135E-11	85.13						no IPS match	no IPS match	no IPS match	-121.393	-6.92354	0.0137906
TRINITY_DN101748_c2_g1_i1	6h	tetraspanin-13 isoform X2	1177	5	2.55917E-144	74.47						IPR000301 (PRINTS); IPR018499 (PFAM); PTHR19282 (PANTHER); PTHR19282:SF175 (PANTHER)	C:GO:0016021	C:integral component of membrane	-121.951	-6.93016	0.0104142
TRINITY_DN100269_c1_g1_i10	6h	Fanconi anemia group A protein homolog	4511	2	0.0	98.05						Coil (COILS); IPR031729 (PFAM); PTHR12047 (PANTHER)	no GO terms	no GO terms	-124.29	-6.95757	0.0118635
TRINITY_DN97390_c3_g2_i3	6h	folliculin-interacting protein 1 isoform X2	3836	5	0.0	72.87						IPR026156 (PRINTS); IPR028084 (PFAM); IPR028085 (PFAM); mobidb-lite (MOBIDB_LITE); mobidb-lite (MOBIDB_LITE); mobidb-lite (MOBIDB_LITE); IPR026156 (PANTHER); IPR037545 (PROSITE_PROFILES)	no GO terms	no GO terms	-124.72	-6.96255	4.44251e-06
TRINITY_DN97368_c1_g1_i10	6h	galanin receptor type 1-like	3313	11	0.0	63.61						IPR000276 (PRINTS); IPR000276 (PFAM); G3DSA:1.20.1070.10 (GENE3D); mobidb-lite (MOBIDB_LITE); mobidb-lite (MOBIDB_LITE); PTHR43919 (PANTHER); PTHR43919:SF3 (PANTHER); IPR000276 (PROSITE_PATTERNS); IPR017452 (PROSITE_PROFILES); cd00637 (CDD); SSF81321 (SUPERFAMILY)	F:GO:0004930; P:GO:0007186; C:GO:0016021	F:G-protein coupled receptor activity; P:G-protein coupled receptor signaling pathway; C:integral component of membrane	-124.764	-6.96306	0.0129808
TRINITY_DN93962_c1_g2_i10	6h	cathepsin L1-like	2083	10	5.97918E-160	78.78						IPR013201 (PFAM); IPR000668 (PFAM); G3DSA:3.90.70.10 (GENE3D); IPR013128 (PANTHER); PTHR12411:SF57 (PANTHER); IPR000169 (PROSITE_PATTERNS); cd02248 (CDD); SSF54001 (SUPERFAMILY)	P:GO:0006508; F:GO:0008234	P:proteolysis; F:cysteine-type peptidase activity	-124.849	-6.96404	0.00951839
TRINITY_DN91444_c0_g1_i2	6h	sterol-4-alpha-carboxylate 3-dehydrogenase, decarboxylating-like	2726	3	2.56697E-88	75.79	2	F:GO:0003824; F:GO:0050662	F:catalytic activity; F:coenzyme binding			G3DSA:3.40.50.720 (GENE3D); IPR001509 (PFAM); PTHR43245:SF11 (PANTHER); PTHR43245 (PANTHER); IPR036291 (SUPERFAMILY)	F:GO:0003824; F:GO:0050662	F:catalytic activity; F:coenzyme binding	-124.849	-6.96404	0.00951839
TRINITY_DN89460_c0_g1_i8	6h	ubiquitin conjugating enzyme E2 25kD	2779	6	1.05038E-97	85.99	3	F:GO:0000166; F:GO:0005524; F:GO:0016740	F:nucleotide binding; F:ATP binding; F:transferase activity			G3DSA:1.10.8.10 (GENE3D); IPR016135 (G3DSA:3.10.110.GENE3D); IPR000608 (PFAM); IPR015940 (PFAM); PTHR44020:SF2 (PANTHER); PTHR44020 (PANTHER); IPR023313 (PROSITE_PATTERNS); IPR015940 (PROSITE_PROFILES); IPR000608 (PROSITE_PROFILES); IPR000608 (CDD); cd14391 (CDD); IPR009060 (SUPERFAMILY); IPR016135 (SUPERFAMILY)	F:GO:0005515	F:protein binding	-125.315	-6.96942	0.00920401
TRINITY_DN102306_c1_g2_i2	6h	Fibroblast growth factor receptor 1-A	4833	13	0.0	74.37	7	F:GO:0004672; F:GO:0004713; F:GO:0005524; P:GO:0006468; C:GO:0016020; C:GO:0016021; P:GO:0018108	F:protein kinase activity; F:protein tyrosine kinase activity; F:ATP binding; P:protein phosphorylation; C:membrane; C:integral component of membrane; P:peptidyl-tyrosine phosphorylation			G3DSA:1.10.510.10 (GENE3D); IPR001245 (PFAM); G3DSA:3.30.200.20 (GENE3D); mobidb-lite (MOBIDB_LITE); PTHR24416 (PANTHER); PTHR24416:SF359 (PANTHER); IPR008266 (PROSITE_PATTERNS); IPR003961 (PROSITE_PROFILES); IPR003961 (PROSITE_PROFILES); IPR003961 (PROSITE_PROFILES); IPR003961 (PROSITE_PROFILES); IPR000719 (PROSITE_PROFILES); IPR003961 (PROSITE_PROFILES); cd00192 (CDD); IPR003961 (CDD); IPR01100…	F:GO:0004672; F:GO:0005515; F:GO:0005524; P:GO:0006468	F:protein kinase activity; F:protein binding; F:ATP binding; P:protein phosphorylation	-125.782	-6.97478	0.00908682
TRINITY_DN92062_c0_g2_i3	6h	pyruvate kinase, putative	1554	19	0.0	68.13	8	F:GO:0000287; F:GO:0003824; F:GO:0004743; P:GO:0006096; F:GO:0016301; P:GO:0016310; F:GO:0016740; F:GO:0030955	F:magnesium ion binding; F:catalytic activity; F:pyruvate kinase activity; P:glycolytic process; F:kinase activity; P:phosphorylation; F:transferase activity; F:potassium ion binding			IPR001697 (PRINTS); G3DSA:3.20.20.60 (GENE3D); IPR001697 (TIGRFAM); IPR015806 (G3DSA:2.40.33.GENE3D); IPR015793 (PFAM); IPR001697 (PANTHER); PTHR11817:SF3 (PANTHER); IPR001697 (PANTHER); IPR018209 (PROSITE_PATTERNS); IPR015813 (SUPERFAMILY); IPR011037 (SUPERFAMILY)	F:GO:0000287; F:GO:0003824; F:GO:0004743; P:GO:0006096; F:GO:0030955	F:magnesium ion binding; F:catalytic activity; F:pyruvate kinase activity; P:glycolytic process; F:potassium ion binding	-127.276	-6.99182	0.00951624
TRINITY_DN97900_c3_g2_i4	6h	Large subunit GTPase 1	3937	7	0.0	71.4	1	F:GO:0005525	F:GTP binding			IPR006073 (PFAM); G3DSA:3.40.50.300 (GENE3D); mobidb-lite (MOBIDB_LITE); mobidb-lite (MOBIDB_LITE); PTHR11089 (PANTHER); PTHR11089:SF7 (PANTHER); IPR030378 (PROSITE_PROFILES); cd01857 (CDD); IPR027417 (SUPERFAMILY)	F:GO:0005525	F:GTP binding	-127.66	-6.99617	0.0109776
TRINITY_DN102323_c0_g1_i11	6h	4-coumarate--CoA ligase 1	2254	13	0.0	72.94	7	F:GO:0003824; F:GO:0004803; P:GO:0006313; P:GO:0008152; C:GO:0016020; C:GO:0016021; F:GO:0016874	F:catalytic activity; F:transposase activity; P:transposition, DNA-mediated; P:metabolic process; C:membrane; C:integral component of membrane; F:ligase activity			IPR000873 (PFAM); G3DSA:3.40.50.12780 (GENE3D); PTHR24096:SF305 (PANTHER); PTHR24096 (PANTHER); IPR020845 (PROSITE_PATTERNS); SSF56801 (SUPERFAMILY)	F:GO:0003824; P:GO:0008152	F:catalytic activity; P:metabolic process	-128.213	-7.0024	0.00841131
TRINITY_DN96480_c5_g5_i2	6h	putative serine/threonine-protein kinase/receptor R826	2148	5	1.66101E-157	83.93	5	F:GO:0004672; F:GO:0005524; P:GO:0006468; F:GO:0016301; P:GO:0016310	F:protein kinase activity; F:ATP binding; P:protein phosphorylation; F:kinase activity; P:phosphorylation			IPR000719 (PFAM); G3DSA:1.10.510.10 (GENE3D); PIRSF000654 (PIRSF); PTHR23257 (PANTHER); IPR000719 (PROSITE_PROFILES); IPR011009 (SUPERFAMILY)	F:GO:0004672; F:GO:0005524; P:GO:0006468	F:protein kinase activity; F:ATP binding; P:protein phosphorylation	-129.7	-7.01903	0.00986527
TRINITY_DN93619_c2_g2_i3	6h	atrial natriuretic peptide-converting enzyme-like	5362	3	0.0	64.49						G3DSA:2.40.128.620 (GENE3D); IPR036790 (G3DSA:1.10.2000.GENE3D); IPR020067 (PFAM); IPR002172 (PFAM); IPR036790 (G3DSA:1.10.2000.GENE3D); mobidb-lite (MOBIDB_LITE); mobidb-lite (MOBIDB_LITE); IPR023415 (PROSITE_PATTERNS); IPR002172 (PROSITE_PROFILES); IPR020067 (PROSITE_PROFILES); IPR020067 (PROSITE_PROFILES); IPR020067 (PROSITE_PROFILES); IPR002172 (CDD); cd07066 (CDD); IPR036790 (SUPERFAMILY); I…	F:GO:0005515	F:protein binding	-131.11	-7.03463	0.00768496
TRINITY_DN100386_c1_g2_i4	6h														-132.513	-7.04999	0.00746883
TRINITY_DN102347_c3_g4_i2	6h	Tetratricopeptide repeat protein 28	1032	3	1.84154E-31	69.9						no IPS match	no IPS match	no IPS match	-133.454	-7.0602	0.00823251
TRINITY_DN97018_c2_g1_i6	6h	alpha-L-fucosidase-like isoform X3	1657	7	0.0	79.37						IPR016286 (PRINTS); G3DSA:3.20.20.80 (GENE3D); IPR000933 (PFAM); IPR016286 (PIRSF); PTHR10030:SF40 (PANTHER); IPR000933 (PANTHER); IPR017853 (SUPERFAMILY)	F:GO:0004560; P:GO:0005975; P:GO:0006004	F:alpha-L-fucosidase activity; P:carbohydrate metabolic process; P:fucose metabolic process	-133.536	-7.06109	0.00766645
TRINITY_DN100994_c3_g1_i3	6h	receptor-type tyrosine-protein phosphatase S-like	5016	9	0.0	83.01	42	F:GO:0004721; F:GO:0004725; F:GO:0005515; C:GO:0005886; P:GO:0006470; P:GO:0007155; F:GO:0008201; P:GO:0010977; C:GO:0014069; C:GO:0016020; C:GO:0016021; P:GO:0016311; F:GO:0016787; F:GO:0016791; P:GO:0021510; P:GO:0021549; P:GO:0021766; P:GO:0021987; P:GO:0022038; C:GO:0030054; C:GO:0030285; C:GO:0030424; P:GO:0030517; C:GO:0030672; C:GO:0031410; P:GO:0032687; P:GO:0032688; P:GO:0034164; P:GO:00…	F:phosphoprotein phosphatase activity; F:protein tyrosine phosphatase activity; F:protein binding; C:plasma membrane; P:protein dephosphorylation; P:cell adhesion; F:heparin binding; P:negative regulation of neuron projection development; C:postsynaptic density; C:membrane; C:integral component of membrane; P:dephosphorylation; F:hydrolase activity; F:phosphatase activity; P:spinal cord developme…			PR00014 (PRINTS); G3DSA:2.10.70.10 (GENE3D); IPR013783 (G3DSA:2.60.40.GENE3D); IPR013783 (G3DSA:2.60.40.GENE3D); IPR000242 (PFAM); IPR013783 (G3DSA:2.60.40.GENE3D); IPR029021 (G3DSA:3.90.190.GENE3D); IPR013783 (G3DSA:2.60.40.GENE3D); IPR013783 (G3DSA:2.60.40.GENE3D); IPR008979 (G3DSA:2.60.120.GENE3D); IPR013783 (G3DSA:2.60.40.GENE3D); IPR003961 (PFAM); IPR000436 (PFAM); IPR000421 (PFAM); PTHR4472…	F:GO:0004725; F:GO:0005515; P:GO:0006470	F:protein tyrosine phosphatase activity; F:protein binding; P:protein dephosphorylation	-133.927	-7.06531	0.00890326
TRINITY_DN98993_c0_g3_i2	6h														-134.006	-7.06615	0.00713488
TRINITY_DN98171_c3_g1_i2	6h	mitochondrial glutamate carrier 2-like	2334	6	0.0	79.93	3	C:GO:0016020; C:GO:0016021; P:GO:0055085	C:membrane; C:integral component of membrane; P:transmembrane transport			IPR002067 (PRINTS); IPR018108 (PFAM); IPR023395 (G3DSA:1.50.40.GENE3D); mobidb-lite (MOBIDB_LITE); PTHR24089:SF197 (PANTHER); PTHR24089 (PANTHER); IPR018108 (PROSITE_PROFILES); IPR018108 (PROSITE_PROFILES); IPR018108 (PROSITE_PROFILES); IPR023395 (SUPERFAMILY)	P:GO:0055085	P:transmembrane transport	-134.881	-7.07555	0.0109543
TRINITY_DN102355_c4_g1_i5	6h	Protein IMPACT	1586	3	2.61928E-11	65.1						Coil (COILS)	no GO terms	no GO terms	-135.485	-7.08199	0.0089353
TRINITY_DN101746_c0_g2_i3	6h	vacuolar protein sorting-associated protein 13C-like	4977	4	0.0	85.33						IPR009543 (PFAM); IPR031645 (PFAM); mobidb-lite (MOBIDB_LITE); mobidb-lite (MOBIDB_LITE); mobidb-lite (MOBIDB_LITE); mobidb-lite (MOBIDB_LITE); mobidb-lite (MOBIDB_LITE); PTHR16166:SF22 (PANTHER); IPR026847 (PANTHER); PTHR16166:SF22 (PANTHER); IPR026847 (PANTHER)	no GO terms	no GO terms	-135.485	-7.08199	0.0089353
TRINITY_DN95424_c6_g1_i7	6h	Transcription factor E2F3	1453	3	0.0	70.35	7	F:GO:0003677; F:GO:0003700; C:GO:0005634; C:GO:0005667; P:GO:0006351; P:GO:0006355; F:GO:0046983	F:DNA binding; F:DNA-binding transcription factor activity; C:nucleus; C:transcription factor complex; P:transcription, DNA-templated; P:regulation of transcription, DNA-templated; F:protein dimerization activity			Coil (COILS); IPR032198 (PFAM); mobidb-lite (MOBIDB_LITE); PTHR12081:SF18 (PANTHER); IPR015633 (PANTHER); IPR037241 (SUPERFAMILY)	F:GO:0046983	F:protein dimerization activity	-136.824	-7.09617	0.00766645
TRINITY_DN99944_c2_g3_i2	6h														-136.824	-7.09617	0.00766645
TRINITY_DN97359_c5_g1_i1	6h														-136.824	-7.09617	0.00766645
TRINITY_DN96248_c4_g1_i2	6h	G/T mismatch-specific thymine DNA glycosylase-like	1399	6	1.98959E-119	84.82	2	P:GO:0006281; F:GO:0019104	P:DNA repair; F:DNA N-glycosylase activity			IPR036895 (G3DSA:3.40.470.GENE3D); IPR005122 (PFAM); mobidb-lite (MOBIDB_LITE); IPR015637 (PANTHER); IPR015637 (CDD); IPR036895 (SUPERFAMILY)	P:GO:0006281; F:GO:0019104	P:DNA repair; F:DNA N-glycosylase activity	-137.298	-7.10117	0.00841131
TRINITY_DN99603_c0_g1_i8	6h	Tyrosine-protein phosphatase non-receptor type 9	2787	12	0.0	64.08	7	F:GO:0004721; F:GO:0004725; P:GO:0006470; P:GO:0016311; F:GO:0016787; F:GO:0016791; P:GO:0035335	F:phosphoprotein phosphatase activity; F:protein tyrosine phosphatase activity; P:protein dephosphorylation; P:dephosphorylation; F:hydrolase activity; F:phosphatase activity; P:peptidyl-tyrosine dephosphorylation			PR00180 (PRINTS); IPR036865 (G3DSA:3.40.525.GENE3D); IPR001251 (PFAM); G3DSA:1.10.8.20 (GENE3D); mobidb-lite (MOBIDB_LITE); mobidb-lite (MOBIDB_LITE); PTHR19134 (PANTHER); PTHR19134:SF285 (PANTHER); IPR001251 (PROSITE_PROFILES); IPR001251 (CDD); IPR036865 (SUPERFAMILY); IPR036273 (SUPERFAMILY)	no GO terms	no GO terms	-137.371	-7.10193	0.00621657
TRINITY_DN96979_c5_g1_i1	6h	nucleolar protein	2627	6	2.84144E-101	67.15						Coil (COILS); G3DSA:1.10.10.1520 (GENE3D); G3DSA:1.10.10.1500 (GENE3D); mobidb-lite (MOBIDB_LITE); mobidb-lite (MOBIDB_LITE)	no GO terms	no GO terms	-137.776	-7.10618	0.00927532
TRINITY_DN95744_c3_g1_i9	6h	t-SNARE domain-containing protein 1 isoform B	1765	6	1.06908E-121	78.54	7	F:GO:0005484; C:GO:0005622; P:GO:0006886; C:GO:0016020; C:GO:0016021; P:GO:0016192; P:GO:0061025	F:SNAP receptor activity; C:intracellular; P:intracellular protein transport; C:membrane; C:integral component of membrane; P:vesicle-mediated transport; P:membrane fusion			IPR000727 (PFAM); IPR006011 (PFAM); G3DSA:1.20.58.70 (GENE3D); G3DSA:1.20.5.110 (GENE3D); mobidb-lite (MOBIDB_LITE); PTHR19957:SF209 (PANTHER); PTHR19957 (PANTHER); IPR006012 (PROSITE_PATTERNS); IPR000727 (PROSITE_PROFILES); cd15847 (CDD); IPR010989 (SUPERFAMILY)	F:GO:0005484; P:GO:0006886; C:GO:0016020; P:GO:0016192	F:SNAP receptor activity; P:intracellular protein transport; C:membrane; P:vesicle-mediated transport	-137.776	-7.10618	0.00927532
TRINITY_DN94566_c0_g1_i8	6h	V-type proton ATPase subunit d 1	2302	8	2.19364E-178	93.37	4	P:GO:0006811; F:GO:0015078; P:GO:0015991; C:GO:0033179	P:ion transport; F:proton transmembrane transporter activity; P:ATP hydrolysis coupled proton transport; C:proton-transporting V-type ATPase, V0 domain			IPR002843 (PFAM); IPR016727 (PANTHER); PTHR11028:SF3 (PANTHER); IPR036079 (SUPERFAMILY)	F:GO:0015078; P:GO:0015991; C:GO:0033179	F:proton transmembrane transporter activity; P:ATP hydrolysis coupled proton transport; C:proton-transporting V-type ATPase, V0 domain	-137.84	-7.10685	0.00602114
TRINITY_DN96913_c3_g1_i3	6h														-138.255	-7.11119	0.0104142
TRINITY_DN98882_c3_g1_i5	6h	intraflagellar transport protein 74 homolog	1757	1	6.47693E-44	76.0						Coil (COILS); IPR029602 (PANTHER)	C:GO:0030992; P:GO:0042073; F:GO:0048487; P:GO:0060271	C:intraciliary transport particle B; P:intraciliary transport; F:beta-tubulin binding; P:cilium assembly	-138.308	-7.11175	0.00596776
TRINITY_DN97439_c0_g1_i14	6h	SMP-30/gluconolaconase/LRE domain protein	2044	5	1.48398E-179	68.77	3	F:GO:0005509; F:GO:0030234; P:GO:0050790	F:calcium ion binding; F:enzyme regulator activity; P:regulation of catalytic activity			IPR005511 (PRINTS); IPR008367 (PRINTS); IPR011042 (G3DSA:2.120.10.GENE3D); IPR013658 (PFAM); PTHR10907 (PANTHER); PTHR10907:SF47 (PANTHER); SSF63829 (SUPERFAMILY)	F:GO:0005509; F:GO:0030234	F:calcium ion binding; F:enzyme regulator activity	-138.308	-7.11175	0.00596776
TRINITY_DN100651_c5_g1_i2	6h														-138.852	-7.1174	0.00752274
TRINITY_DN98724_c0_g1_i17	6h	WD repeat-containing protein 3	3681	5	0.0	69.54						Coil (COILS); IPR020472 (PRINTS); IPR015943 (G3DSA:2.130.10.GENE3D); IPR015943 (G3DSA:2.130.10.GENE3D); IPR015943 (G3DSA:2.130.10.GENE3D); IPR001680 (PFAM); IPR015943 (G3DSA:2.130.10.GENE3D); PTHR19853:SF0 (PANTHER); PTHR19853 (PANTHER); IPR019775 (PROSITE_PATTERNS); IPR019775 (PROSITE_PATTERNS); IPR001680 (PROSITE_PROFILES); IPR001680 (PROSITE_PROFILES); IPR017986 (PROSITE_PROFILES); IPR001680 (…	F:GO:0005515	F:protein binding	-139.248	-7.12152	0.00626416
TRINITY_DN97927_c3_g1_i3	6h	NACHT, LRR and PYD domains-containing protein 4C-like	1866	4	1.67437E-12	50.42						IPR038359 (G3DSA:1.20.1440.GENE3D)	no GO terms	no GO terms	-139.797	-7.12719	0.00613625
TRINITY_DN97515_c0_g2_i8	6h	Cathepsin Z	1994	8	0.0	87.11	2	P:GO:0006508; F:GO:0008234	P:proteolysis; F:cysteine-type peptidase activity			IPR000668 (PRINTS); G3DSA:3.90.70.10 (GENE3D); IPR000668 (PFAM); IPR033157 (PTHR12411:PANTHER); IPR013128 (PANTHER); IPR025661 (PROSITE_PATTERNS); cd02698 (CDD); SSF54001 (SUPERFAMILY)	P:GO:0006508; F:GO:0008234	P:proteolysis; F:cysteine-type peptidase activity	-140.267	-7.13203	0.00578082
TRINITY_DN95220_c0_g2_i2	6h	zinc finger SWIM domain-containing protein 6-like	3953	10	0.0	82.05						PTHR22619:SF0 (PANTHER); PTHR22619 (PANTHER)	no GO terms	no GO terms	-141.205	-7.14165	0.00543397
TRINITY_DN89982_c0_g1_i1	6h														-141.744	-7.14714	0.00713488
TRINITY_DN94917_c4_g5_i3	6h	neural cell adhesion molecule 1-like isoform X1	2025	14	5.7099E-102	63.14						IPR013783 (G3DSA:2.60.40.GENE3D); PF13927 (PFAM); IPR013783 (G3DSA:2.60.40.GENE3D); IPR007110 (PROSITE_PROFILES); IPR007110 (PROSITE_PROFILES); cd00096 (CDD); IPR036179 (SUPERFAMILY); IPR036179 (SUPERFAMILY)	no GO terms	no GO terms	-141.744	-7.14714	0.00713488
TRINITY_DN96239_c4_g1_i5	6h	piggyBac transposable element-derived protein 4-like	2868	7	5.43119E-153	71.32						IPR029526 (PFAM); PTHR28576 (PANTHER); PTHR28576:SF13 (PANTHER)	no GO terms	no GO terms	-142.145	-7.15122	0.00561437
TRINITY_DN96334_c3_g2_i8	6h	programmed cell death 6-interacting protein-like	1549	6	3.69341E-67	86.24						G3DSA:1.20.140.50 (GENE3D); IPR025304 (PFAM); mobidb-lite (MOBIDB_LITE); mobidb-lite (MOBIDB_LITE); PTHR23030 (PANTHER); PTHR23030:SF22 (PANTHER)	F:GO:0005515	F:protein binding	-142.691	-7.15675	0.00578082
TRINITY_DN97514_c1_g1_i2	6h														-143.162	-7.16151	0.00540265
TRINITY_DN101541_c1_g1_i5	6h	anoctamin-7-like	4341	7	0.0	86.72						Coil (COILS); G3DSA:2.30.42.10 (GENE3D); G3DSA:2.30.42.10 (GENE3D); IPR001478 (PFAM); IPR032394 (PFAM); IPR007632 (PFAM); mobidb-lite (MOBIDB_LITE); IPR031296 (PTHR12308:PANTHER); IPR007632 (PANTHER); IPR001478 (PROSITE_PROFILES); IPR001478 (PROSITE_PROFILES); IPR001478 (PROSITE_PROFILES); cd00992 (CDD); cd00992 (CDD); cd00992 (CDD); IPR036034 (SUPERFAMILY); IPR036034 (SUPERFAMILY); IPR036034 (SU…	F:GO:0005515; F:GO:0046983; P:GO:0061588	F:protein binding; F:protein dimerization activity; P:calcium activated phospholipid scrambling	-144.158	-7.17151	0.00775133
TRINITY_DN94494_c0_g1_i2	6h	Mucin-like protein	1230	9	0.0	75.23						IPR001190 (PRINTS); IPR036772 (G3DSA:3.10.250.GENE3D); IPR003961 (PFAM); IPR013783 (G3DSA:2.60.40.GENE3D); IPR001190 (PFAM); IPR013783 (G3DSA:2.60.40.GENE3D); PTHR19331:SF400 (PANTHER); PTHR19331 (PANTHER); IPR001190 (PROSITE_PROFILES); IPR003961 (PROSITE_PROFILES); IPR003961 (PROSITE_PROFILES); IPR003961 (CDD); IPR003961 (CDD); IPR036116 (SUPERFAMILY); IPR035914 (SUPERFAMILY); IPR036772 (SUPERFA…	F:GO:0005044; F:GO:0005515; C:GO:0016020	F:scavenger receptor activity; F:protein binding; C:membrane	-144.158	-7.17151	0.00775133
TRINITY_DN97880_c0_g1_i10	6h	ATP-binding cassette sub-family F member 3	2773	11	1.34925E-141	86.7	7	F:GO:0000166; F:GO:0005515; F:GO:0005524; C:GO:0016020; F:GO:0016887; F:GO:0045296; P:GO:0051607	F:nucleotide binding; F:protein binding; F:ATP binding; C:membrane; F:ATPase activity; F:cadherin binding; P:defense response to virus			Coil (COILS); G3DSA:3.40.50.300 (GENE3D); IPR003439 (PFAM); mobidb-lite (MOBIDB_LITE); mobidb-lite (MOBIDB_LITE); PTHR19211 (PANTHER); PTHR19211:SF45 (PANTHER); IPR027417 (SUPERFAMILY)	F:GO:0005524; F:GO:0016887	F:ATP binding; F:ATPase activity	-144.523	-7.17516	0.00845203
TRINITY_DN95291_c0_g1_i6	6h	ubiquinone biosynthesis O-methyltransferase, mitochondrial precursor	1171	2	1.65531E-66	56.99						G3DSA:3.40.50.150 (GENE3D); IPR010233 (TIGRFAM); PF13489 (PFAM); PTHR43464:SF14 (PANTHER); PTHR43464 (PANTHER); IPR029063 (SUPERFAMILY)	P:GO:0006744; F:GO:0008425	P:ubiquinone biosynthetic process; F:2-polyprenyl-6-methoxy-1,4-benzoquinone methyltransferase activity	-144.572	-7.17564	0.00487018
TRINITY_DN96956_c0_g3_i1	6h	Malignant fibrous histiocytoma-amplified sequence 1	6375	2	0.0	99.7						Coil (COILS); PF08477 (PFAM); IPR032171 (PFAM); G3DSA:3.40.50.300 (GENE3D); G3DSA:1.10.533.10 (GENE3D); IPR001611 (PFAM); IPR000488 (PFAM); IPR032675 (G3DSA:3.80.10.GENE3D); G3DSA:1.10.10.2190 (GENE3D); mobidb-lite (MOBIDB_LITE); mobidb-lite (MOBIDB_LITE); IPR001611 (PROSITE_PROFILES); IPR001611 (PROSITE_PROFILES); IPR001611 (PROSITE_PROFILES); IPR001611 (PROSITE_PROFILES); IPR001611 (PROSITE_PRO…	F:GO:0005515; P:GO:0007165	F:protein binding; P:signal transduction	-145.005	-7.17996	0.00951839
TRINITY_DN98822_c1_g2_i1	6h	galanin receptor type 1-like	2947	13	0.0	64.72						IPR000276 (PRINTS); G3DSA:1.20.1070.10 (GENE3D); IPR000276 (PFAM); PTHR43916 (PANTHER); PTHR43916:SF6 (PANTHER); IPR000276 (PROSITE_PATTERNS); IPR017452 (PROSITE_PROFILES); cd00637 (CDD); SSF81321 (SUPERFAMILY)	F:GO:0004930; P:GO:0007186; C:GO:0016021	F:G-protein coupled receptor activity; P:G-protein coupled receptor signaling pathway; C:integral component of membrane	-145.513	-7.18501	0.00513438
TRINITY_DN96623_c2_g1_i11	6h	CUB and zona pellucida-like domain-containing protein 1	2766	14	7.56294E-60	73.54						IPR000859 (PFAM); IPR035914 (G3DSA:2.60.120.GENE3D); PTHR22991:SF56 (PANTHER); PTHR22991 (PANTHER); IPR000859 (PROSITE_PROFILES); IPR000859 (CDD); IPR035914 (SUPERFAMILY)	no GO terms	no GO terms	-146.46	-7.19437	0.00578082
TRINITY_DN37891_c0_g1_i1	6h														-147.049	-7.20015	0.00734457
TRINITY_DN98671_c2_g2_i7	6h	syntenin-1 isoform X2	2453	6	0.0	72.48	4	C:GO:0005622; P:GO:0007268; P:GO:0030036; P:GO:0035556	C:intracellular; P:chemical synaptic transmission; P:actin cytoskeleton organization; P:intracellular signal transduction			G3DSA:2.30.42.10 (GENE3D); IPR001478 (PFAM); IPR030528 (PTHR12345:PANTHER); PTHR12345 (PANTHER); IPR001478 (PROSITE_PROFILES); cd00992 (CDD); IPR036034 (SUPERFAMILY)	F:GO:0005515; P:GO:0007268; P:GO:0030036; P:GO:0035556	F:protein binding; P:chemical synaptic transmission; P:actin cytoskeleton organization; P:intracellular signal transduction	-147.468	-7.20426	0.00425195
TRINITY_DN101179_c1_g1_i2	6h	putative ariadne-like RING finger protein R811	1858	3	7.85077E-134	74.55	2	F:GO:0016301; P:GO:0016310	F:kinase activity; P:phosphorylation			IPR002035 (PFAM); IPR036465 (G3DSA:3.40.50.GENE3D); PTHR14187:SF59 (PANTHER); PTHR14187 (PANTHER); IPR002035 (PROSITE_PROFILES); cd00198 (CDD); IPR036465 (SUPERFAMILY)	no GO terms	no GO terms	-147.468	-7.20426	0.00425195
TRINITY_DN96621_c2_g1_i1	6h	allatostatin-A receptor-like	2066	11	0.0	70.09						IPR000276 (PRINTS); G3DSA:1.20.1070.10 (GENE3D); IPR000276 (PFAM); PTHR24230 (PANTHER); PTHR24230:SF120 (PANTHER); IPR000276 (PROSITE_PATTERNS); IPR017452 (PROSITE_PROFILES); cd00637 (CDD); SSF81321 (SUPERFAMILY)	F:GO:0004930; P:GO:0007186; C:GO:0016021	F:G-protein coupled receptor activity; P:G-protein coupled receptor signaling pathway; C:integral component of membrane	-148.952	-7.21871	0.00447056
TRINITY_DN102207_c3_g1_i7	6h	mediator of RNA polymerase II transcription subunit 13-like isoform X2	4577	14	0.0	58.99	6	F:GO:0003712; C:GO:0005634; P:GO:0006351; P:GO:0006355; P:GO:0006357; C:GO:0016592	F:transcription coregulator activity; C:nucleus; P:transcription, DNA-templated; P:regulation of transcription, DNA-templated; P:regulation of transcription by RNA polymerase II; C:mediator complex			IPR009401 (PFAM); mobidb-lite (MOBIDB_LITE); mobidb-lite (MOBIDB_LITE); PTHR10791:SF64 (PANTHER); PTHR10791 (PANTHER); PTHR10791:SF64 (PANTHER); PTHR10791 (PANTHER)	F:GO:0003712; P:GO:0006357; C:GO:0016592	F:transcription coregulator activity; P:regulation of transcription by RNA polymerase II; C:mediator complex	-149.424	-7.22327	0.00415991
TRINITY_DN101568_c0_g1_i6	6h	talin-1-like isoform X1	7657	7	0.0	76.42						Coil (COILS); Coil (COILS); Coil (COILS); Coil (COILS); G3DSA:1.20.1420.10 (GENE3D); IPR015009 (PFAM); G3DSA:1.20.1420.10 (GENE3D); G3DSA:1.20.1410.10 (GENE3D); G3DSA:3.10.20.90 (GENE3D); IPR032425 (PFAM); G3DSA:1.20.1420.10 (GENE3D); G3DSA:1.20.1420.10 (GENE3D); IPR019748 (PFAM); IPR014352 (G3DSA:1.20.80.GENE3D); IPR018979 (PFAM); G3DSA:1.20.120.230 (GENE3D); G3DSA:1.20.120.230 (GENE3D); G3DSA:1…	C:GO:0001726; F:GO:0003779; F:GO:0005200; C:GO:0005856; C:GO:0005925; P:GO:0007016; P:GO:0007155; F:GO:0051015	C:ruffle; F:actin binding; F:structural constituent of cytoskeleton; C:cytoskeleton; C:focal adhesion; P:cytoskeletal anchoring at plasma membrane; P:cell adhesion; F:actin filament binding	-149.895	-7.2278	0.00394377
TRINITY_DN101962_c1_g2_i8	6h	Short transient receptor potential channel 2	5055	6	0.0	62.97	7	F:GO:0005216; F:GO:0005262; P:GO:0006811; C:GO:0016020; C:GO:0016021; P:GO:0055085; P:GO:0070588	F:ion channel activity; F:calcium channel activity; P:ion transport; C:membrane; C:integral component of membrane; P:transmembrane transport; P:calcium ion transmembrane transport			Coil (COILS); IPR002153 (PRINTS); IPR036465 (G3DSA:3.40.50.GENE3D); IPR002035 (PFAM); IPR005821 (PFAM); G3DSA:2.60.120.920 (GENE3D); PTHR10117:SF54 (PANTHER); IPR002153 (PANTHER); IPR002035 (PROSITE_PROFILES); cd00198 (CDD); IPR036465 (SUPERFAMILY)	F:GO:0005216; F:GO:0005262; P:GO:0006811; C:GO:0016020; P:GO:0055085; P:GO:0070588	F:ion channel activity; F:calcium channel activity; P:ion transport; C:membrane; P:transmembrane transport; P:calcium ion transmembrane transport	-150.365	-7.23232	0.00385486
TRINITY_DN98210_c0_g1_i3	6h	poly [ADP-ribose] polymerase 4-like isoform X1	5285	9	0.0	83.16	4	F:GO:0003950; P:GO:0006471; F:GO:0016740; F:GO:0016757	F:NAD+ ADP-ribosyltransferase activity; P:protein ADP-ribosylation; F:transferase activity; F:transferase activity, transferring glycosyl groups			G3DSA:3.90.228.10 (GENE3D); IPR012317 (PFAM); IPR036465 (G3DSA:3.40.50.GENE3D); IPR001357 (PFAM); IPR013694 (PFAM); IPR036420 (G3DSA:3.40.50.GENE3D); IPR002035 (PFAM); PTHR10338 (PANTHER); PTHR10338:SF112 (PANTHER); IPR002035 (PROSITE_PROFILES); IPR013694 (PROSITE_PROFILES); IPR001357 (PROSITE_PROFILES); IPR012317 (PROSITE_PROFILES); SSF56399 (SUPERFAMILY); IPR036616 (SUPERFAMILY); IPR036420 (SUP…	F:GO:0003950; P:GO:0006471	F:NAD+ ADP-ribosyltransferase activity; P:protein ADP-ribosylation	-150.788	-7.23638	0.00654647
TRINITY_DN97091_c4_g1_i3	6h	probable ATP-dependent RNA helicase DDX56	2119	4	3.72284E-155	90.17						G3DSA:3.40.50.300 (GENE3D); IPR011545 (PFAM); PTHR24031:SF96 (PANTHER); PTHR24031 (PANTHER); IPR014001 (PROSITE_PROFILES); IPR014014 (PROSITE_PROFILES); IPR027417 (SUPERFAMILY)	F:GO:0003676; F:GO:0005524	F:nucleic acid binding; F:ATP binding	-151.777	-7.24581	0.00396767
TRINITY_DN95246_c6_g2_i4	6h														-151.847	-7.24647	0.00413125
TRINITY_DN101872_c3_g1_i18	6h	stimulated by retinoic acid gene 6 protein-like	1853	10	3.52317E-124	69.69						PF14752 (PFAM); PTHR21444:SF15 (PANTHER); PTHR21444 (PANTHER)	no GO terms	no GO terms	-152.25	-7.2503	0.00419609
TRINITY_DN101044_c6_g1_i5	6h	ubiquitin-like-conjugating enzyme ATG10 isoform X1	1185	5	9.22969E-105	79.24						G3DSA:3.30.1460.50 (GENE3D); IPR007135 (PFAM); PTHR14957 (PANTHER)	no GO terms	no GO terms	-152.725	-7.25479	0.00448614
TRINITY_DN102755_c2_g1_i12	6h	kinesin light chain 1-like	746	7	9.66222E-14	92.02						no IPS match	no IPS match	no IPS match	-154.645	-7.27282	0.00703921
TRINITY_DN93439_c0_g2_i1	6h														-155.214	-7.27811	0.00345307
TRINITY_DN98657_c0_g1_i6	6h	Zinc finger protein 771	4209	2	0.0	69.26						PTHR31511 (PANTHER); PTHR31511:SF3 (PANTHER); SSF56672 (SUPERFAMILY)	no GO terms	no GO terms	-156.157	-7.28685	0.00301822
TRINITY_DN91806_c0_g1_i3	6h														-157.098	-7.29552	0.0028987
TRINITY_DN98436_c2_g1_i9	6h	P2X purinoceptor 4-like	1124	9	9.62606E-142	74.46	10	F:GO:0001614; F:GO:0004931; C:GO:0005887; C:GO:0016020; C:GO:0016021; P:GO:0033198; P:GO:0035590; P:GO:0060079; P:GO:0098655; C:GO:0098794	F:purinergic nucleotide receptor activity; F:extracellularly ATP-gated cation channel activity; C:integral component of plasma membrane; C:membrane; C:integral component of membrane; P:response to ATP; P:purinergic nucleotide receptor signaling pathway; P:excitatory postsynaptic potential; P:cation transmembrane transport; C:postsynapse			IPR001429 (PFAM); G3DSA:1.10.287.940 (GENE3D); IPR027309 (G3DSA:2.60.490.GENE3D); IPR001429 (PANTHER); PTHR10125:SF19 (PANTHER)	F:GO:0001614; F:GO:0004931; C:GO:0005887; P:GO:0033198; P:GO:0098655	F:purinergic nucleotide receptor activity; F:extracellularly ATP-gated cation channel activity; C:integral component of plasma membrane; P:response to ATP; P:cation transmembrane transport	-158.515	-7.30848	0.00324372
TRINITY_DN100163_c3_g3_i1	6h														-160.051	-7.32239	0.00375567
TRINITY_DN99579_c2_g1_i5	6h	Na+-driven multidrug efflux pump	2269	5	6.63825E-120	64.65	2	C:GO:0016020; C:GO:0016021	C:membrane; C:integral component of membrane			no IPS match	no IPS match	no IPS match	-160.528	-7.32668	0.00324372
TRINITY_DN99464_c1_g2_i2	6h	Proteasome assembly chaperone 2	3101	7	5.35464E-125	65.8	1	C:GO:0000502	C:proteasome complex			IPR038389 (G3DSA:3.40.50.GENE3D); PTHR12970 (PANTHER)	no GO terms	no GO terms	-161.41	-7.33459	0.00276869
TRINITY_DN98653_c1_g1_i3	6h	AChain A, Solution Structure Of The Eukaryotic Pore-Forming Cytolysin Equinatoxin Ii	1130	20	7.08014E-145	78.99	18	C:GO:0005576; P:GO:0006811; P:GO:0006812; P:GO:0009405; F:GO:0015267; C:GO:0016020; C:GO:0016021; P:GO:0019835; C:GO:0042151; F:GO:0042802; P:GO:0044179; C:GO:0044218; C:GO:0044279; C:GO:0046930; P:GO:0046931; P:GO:0052331; P:GO:0055085; F:GO:0090729	C:extracellular region; P:ion transport; P:cation transport; P:pathogenesis; F:channel activity; C:membrane; C:integral component of membrane; P:cytolysis; C:nematocyst; F:identical protein binding; P:hemolysis in other organism; C:other organism cell membrane; C:other organism membrane; C:pore complex; P:pore complex assembly; P:hemolysis in other organism involved in symbiotic interaction; P:tr…			IPR015926 (G3DSA:2.60.270.GENE3D); IPR009104 (PFAM); PTHR40388 (PANTHER); IPR015926 (SUPERFAMILY)	P:GO:0006812; F:GO:0015267; C:GO:0046930; P:GO:0046931; P:GO:0052331	P:cation transport; F:channel activity; C:pore complex; P:pore complex assembly; P:hemolysis in other organism involved in symbiotic interaction	-162.89	-7.34776	0.00223863
TRINITY_DN101913_c1_g1_i9	6h	guanylate-binding protein 4-like	534	15	6.34253E-109	87.02	4	F:GO:0000166; F:GO:0003924; F:GO:0005525; C:GO:0016020	F:nucleotide binding; F:GTPase activity; F:GTP binding; C:membrane			IPR015894 (PFAM); G3DSA:3.40.50.300 (GENE3D); PTHR10751 (PANTHER); IPR030386 (PROSITE_PROFILES); IPR027417 (SUPERFAMILY)	F:GO:0003924; F:GO:0005525	F:GTPase activity; F:GTP binding	-164.772	-7.36433	0.00596776
TRINITY_DN99493_c2_g1_i7	6h	MORN repeat-containing protein 5-like	917	3	2.07945E-96	78.08						G3DSA:2.20.110.10 (GENE3D); IPR003409 (PFAM); PTHR23084:SF128 (PANTHER); PTHR23084 (PANTHER); SSF82185 (SUPERFAMILY)	no GO terms	no GO terms	-164.843	-7.36495	0.00221911
TRINITY_DN98063_c3_g1_i3	6h	serine/threonine-protein phosphatase 6 regulatory ankyrin repeat subunit B-like	3962	5	0.0	85.16						IPR002110 (PRINTS); PF13637 (PFAM); IPR036770 (G3DSA:1.25.40.GENE3D); IPR036770 (G3DSA:1.25.40.GENE3D); IPR036770 (G3DSA:1.25.40.GENE3D); IPR020683 (PFAM); IPR036770 (G3DSA:1.25.40.GENE3D); IPR036770 (G3DSA:1.25.40.GENE3D); IPR002110 (PFAM); PTHR24133 (PANTHER); PTHR24133:SF25 (PANTHER); PTHR24133 (PANTHER); PTHR24133:SF25 (PANTHER); PTHR24133:SF25 (PANTHER); PTHR24133 (PANTHER); PTHR24133 (PANTH…	F:GO:0005515	F:protein binding	-165.261	-7.3686	0.00690931
TRINITY_DN93373_c0_g1_i1	6h														-166.729	-7.38136	0.00200139
TRINITY_DN92375_c1_g2_i6	6h														-167.275	-7.38608	0.00518411
TRINITY_DN99045_c1_g1_i1	6h	Phosphatidate phosphatase LPIN2	3847	5	0.0	62.37	5	P:GO:0006357; F:GO:0008195; P:GO:0009062; P:GO:0016311; P:GO:0019432	P:regulation of transcription by RNA polymerase II; F:phosphatidate phosphatase activity; P:fatty acid catabolic process; P:dephosphorylation; P:triglyceride biosynthetic process			Coil (COILS); IPR007651 (PFAM); IPR013209 (PFAM); IPR031703 (PFAM); mobidb-lite (MOBIDB_LITE); mobidb-lite (MOBIDB_LITE); mobidb-lite (MOBIDB_LITE); IPR028794 (PTHR12181:PANTHER); PTHR12181 (PANTHER)	P:GO:0006357; F:GO:0008195; P:GO:0009062; P:GO:0019432	P:regulation of transcription by RNA polymerase II; F:phosphatidate phosphatase activity; P:fatty acid catabolic process; P:triglyceride biosynthetic process	-167.738	-7.39006	0.00203285
TRINITY_DN94087_c0_g3_i2	6h	actin cytoskeleton-regulatory complex protein PAN1-like	5840	9	0.0	60.89	2	C:GO:0005737; F:GO:0030246	C:cytoplasm; F:carbohydrate binding			Coil (COILS); mobidb-lite (MOBIDB_LITE); mobidb-lite (MOBIDB_LITE); mobidb-lite (MOBIDB_LITE)	no GO terms	no GO terms	-168.113	-7.39329	2.87422e-14
TRINITY_DN94791_c0_g1_i3	6h	Protein SMG5	2556	7	0.0	63.53	1	P:GO:0043009	P:chordate embryonic development			Coil (COILS); IPR011990 (G3DSA:1.25.40.GENE3D); IPR018834 (PFAM); IPR019458 (PFAM); mobidb-lite (MOBIDB_LITE); mobidb-lite (MOBIDB_LITE); PTHR15696 (PANTHER); PTHR15696:SF7 (PANTHER); IPR011990 (SUPERFAMILY)	F:GO:0005515	F:protein binding	-168.638	-7.39779	0.00654647
TRINITY_DN99669_c0_g1_i20	6h	heterogeneous nuclear ribonucleoprotein A/B-like isoform X3	5132	13	1.25744E-43	71.32	2	F:GO:0003676; F:GO:0003723	F:nucleic acid binding; F:RNA binding			IPR000504 (PFAM); IPR012677 (G3DSA:3.30.70.GENE3D); PTHR44212 (PANTHER); PTHR44212:SF3 (PANTHER); IPR000504 (PROSITE_PROFILES); IPR035979 (SUPERFAMILY)	F:GO:0003676	F:nucleic acid binding	-170.163	-7.41077	0.00493751
TRINITY_DN99871_c3_g1_i7	6h	adrenergic, alpha-1B-, receptor	3345	19	9.21716E-39	50.31	126	F:GO:0001588; P:GO:0001659; P:GO:0001661; P:GO:0001662; P:GO:0001932; P:GO:0001963; P:GO:0001975; P:GO:0001985; P:GO:0001994; P:GO:0001996; P:GO:0001997; P:GO:0003084; F:GO:0004871; F:GO:0004930; F:GO:0004935; F:GO:0004937; F:GO:0004952; F:GO:0005515; C:GO:0005622; C:GO:0005634; C:GO:0005737; C:GO:0005783; C:GO:0005789; C:GO:0005886; C:GO:0005887; C:GO:0005901; P:GO:0006606; P:GO:0006915; P:GO:00…	F:dopamine neurotransmitter receptor activity, coupled via Gs; P:temperature homeostasis; P:conditioned taste aversion; P:behavioral fear response; P:regulation of protein phosphorylation; P:synaptic transmission, dopaminergic; P:response to amphetamine; P:negative regulation of heart rate involved in baroreceptor response to increased systemic arterial blood pressure; P:norepinephrine-epinephrin…			IPR000276 (PRINTS); IPR000276 (PFAM); G3DSA:1.20.1070.10 (GENE3D); PTHR43893 (PANTHER); PTHR43893:SF6 (PANTHER); IPR000276 (PROSITE_PATTERNS); IPR017452 (PROSITE_PROFILES); cd14967 (CDD); SSF81321 (SUPERFAMILY)	F:GO:0004930; P:GO:0007186; C:GO:0016021	F:G-protein coupled receptor activity; P:G-protein coupled receptor signaling pathway; C:integral component of membrane	-170.551	-7.41406	0.00406049
TRINITY_DN100189_c3_g4_i2	6h														-171.044	-7.41822	0.00196861
TRINITY_DN98770_c0_g1_i5	6h	Xaa-Pro dipeptidase	2774	7	0.0	86.02	8	F:GO:0004177; C:GO:0005575; P:GO:0006508; F:GO:0016787; F:GO:0030145; P:GO:0031018; F:GO:0046872; P:GO:1990798	F:aminopeptidase activity; C:cellular_component; P:proteolysis; F:hydrolase activity; F:manganese ion binding; P:endocrine pancreas development; F:metal ion binding; P:pancreas regeneration			IPR029149 (G3DSA:3.40.350.GENE3D); G3DSA:3.90.230.10 (GENE3D); IPR000994 (PFAM); PTHR43226:SF1 (PANTHER); PTHR43226 (PANTHER); cd01087 (CDD); IPR036005 (SUPERFAMILY)	no GO terms	no GO terms	-171.997	-7.42624	0.00230124
TRINITY_DN101832_c3_g1_i5	6h	piRNA biogenesis protein EXD1-like	1475	14	0.0	71.31						IPR036397 (G3DSA:3.30.420.GENE3D); IPR002562 (PFAM); PTHR12124:SF42 (PANTHER); PTHR12124 (PANTHER); IPR012337 (SUPERFAMILY)	F:GO:0003676; P:GO:0006139; F:GO:0008408	F:nucleic acid binding; P:nucleobase-containing compound metabolic process; F:3'-5' exonuclease activity	-172.016	-7.4264	0.00624706
TRINITY_DN101167_c1_g2_i3	6h														-172.096	-7.42707	0.00247213
TRINITY_DN95755_c0_g1_i6	6h	chromodomain-helicase-DNA-binding protein 5-like isoform X2	1790	4	0.0	80.65	5	F:GO:0003677; F:GO:0004386; F:GO:0005524; C:GO:0005634; F:GO:0046872	F:DNA binding; F:helicase activity; F:ATP binding; C:nucleus; F:metal ion binding			IPR023780 (PFAM); IPR000330 (PFAM); G3DSA:3.40.50.300 (GENE3D); G3DSA:2.40.50.40 (GENE3D); IPR038718 (G3DSA:3.40.50.GENE3D); G3DSA:2.40.50.40 (GENE3D); mobidb-lite (MOBIDB_LITE); mobidb-lite (MOBIDB_LITE); PTHR10799 (PANTHER); IPR028722 (PTHR10799:PANTHER); IPR002464 (PROSITE_PATTERNS); IPR000953 (PROSITE_PROFILES); IPR000953 (PROSITE_PROFILES); IPR014001 (PROSITE_PROFILES); IPR000953 (CDD); IPR0…	F:GO:0005524; P:GO:0006325; P:GO:0007051; P:GO:0007098; C:GO:0016581	F:ATP binding; P:chromatin organization; P:spindle organization; P:centrosome cycle; C:NuRD complex	-172.52	-7.43062	0.00154109
TRINITY_DN99340_c1_g4_i3	6h	nose resistant to fluoxetine protein 6-like	3779	12	0.0	68.0						IPR002656 (PFAM); PTHR11161 (PANTHER)	F:GO:0016747	F:transferase activity, transferring acyl groups other than amino-acyl groups	-173.05	-7.43505	0.00470655
TRINITY_DN102182_c0_g1_i17	6h	gamma-aminobutyric acid type B receptor subunit 2-like	4529	13	0.0	73.5	7	F:GO:0004871; F:GO:0004930; F:GO:0004965; P:GO:0007165; P:GO:0007186; C:GO:0016020; C:GO:0016021	F:obsolete signal transducer activity; F:G-protein coupled receptor activity; F:G-protein coupled GABA receptor activity; P:signal transduction; P:G-protein coupled receptor signaling pathway; C:membrane; C:integral component of membrane			PR01176 (PRINTS); PR01177 (PRINTS); G3DSA:3.40.50.2300 (GENE3D); IPR017978 (PFAM); IPR001828 (PFAM); G3DSA:3.40.50.2300 (GENE3D); mobidb-lite (MOBIDB_LITE); PTHR10519:SF20 (PANTHER); IPR002455 (PANTHER); IPR017979 (PROSITE_PATTERNS); IPR017978 (PROSITE_PROFILES); cd15047 (CDD); IPR028082 (SUPERFAMILY)	F:GO:0004930; F:GO:0004965; P:GO:0007186; C:GO:0016021	F:G-protein coupled receptor activity; F:G-protein coupled GABA receptor activity; P:G-protein coupled receptor signaling pathway; C:integral component of membrane	-173.538	-7.4391	0.00394377
TRINITY_DN94108_c1_g3_i3	6h	Thrombospondin type-1 domain-containing protein 1	2932	2	7.79789E-31	40.87	2	C:GO:0016020; C:GO:0016021	C:membrane; C:integral component of membrane			IPR000884 (PFAM); IPR000859 (PFAM); IPR036383 (G3DSA:2.20.100.GENE3D); IPR035914 (G3DSA:2.60.120.GENE3D); mobidb-lite (MOBIDB_LITE); PTHR16311 (PANTHER); IPR000884 (PROSITE_PROFILES); IPR000859 (PROSITE_PROFILES); IPR000859 (CDD); IPR035914 (SUPERFAMILY); IPR036383 (SUPERFAMILY)	no GO terms	no GO terms	-174.472	-7.44685	0.00146773
TRINITY_DN94792_c3_g1_i11	6h	Sugar phosphate exchanger 2	3010	10	0.0	74.9	4	C:GO:0016020; C:GO:0016021; F:GO:0022857; P:GO:0055085	C:membrane; C:integral component of membrane; F:transmembrane transporter activity; P:transmembrane transport			G3DSA:1.20.1250.20 (GENE3D); IPR011701 (PFAM); G3DSA:1.20.1250.20 (GENE3D); PTHR43184 (PANTHER); PTHR43184:SF9 (PANTHER); IPR020846 (PROSITE_PROFILES); IPR020846 (CDD); IPR036259 (SUPERFAMILY)	C:GO:0016021; P:GO:0055085	C:integral component of membrane; P:transmembrane transport	-174.903	-7.45041	0.00518411
TRINITY_DN99495_c7_g1_i11	6h	WD repeat-containing protein 38-like	1505	5	0.0	75.18						IPR020472 (PRINTS); IPR015943 (G3DSA:2.130.10.GENE3D); IPR001680 (PFAM); IPR019775 (PROSITE_PATTERNS); IPR019775 (PROSITE_PATTERNS); IPR019775 (PROSITE_PATTERNS); IPR001680 (PROSITE_PROFILES); IPR001680 (PROSITE_PROFILES); IPR017986 (PROSITE_PROFILES); IPR001680 (PROSITE_PROFILES); IPR001680 (PROSITE_PROFILES); IPR001680 (PROSITE_PROFILES); IPR001680 (PROSITE_PROFILES); cd00200 (CDD); IPR036322 (…	F:GO:0005515	F:protein binding	-175.938	-7.45892	0.00448614
TRINITY_DN102320_c1_g2_i18	6h	nose resistant to fluoxetine protein 6-like	3775	16	0.0	74.29						IPR002656 (PFAM); PTHR11161 (PANTHER)	F:GO:0016747	F:transferase activity, transferring acyl groups other than amino-acyl groups	-178.772	-7.48198	0.00577572
TRINITY_DN92884_c0_g1_i1	6h	chymotrypsinogen B-like	1273	8	6.09537E-171	78.73						IPR001314 (PRINTS); G3DSA:2.40.10.10 (GENE3D); IPR001254 (PFAM); IPR003582 (PFAM); PTHR24250 (PANTHER); PTHR24250:SF27 (PANTHER); IPR033116 (PROSITE_PATTERNS); IPR018114 (PROSITE_PATTERNS); IPR001254 (PROSITE_PROFILES); IPR003582 (PROSITE_PROFILES); IPR003582 (PROSITE_PROFILES); IPR001254 (CDD); IPR009003 (SUPERFAMILY)	F:GO:0004252; P:GO:0006508	F:serine-type endopeptidase activity; P:proteolysis	-178.772	-7.48198	0.00577572
TRINITY_DN96083_c1_g3_i1	6h	Craniofacial development protein 2	2873	2	6.23449E-103	77.12	4	F:GO:0003964; F:GO:0004519; P:GO:0006278; P:GO:0090305	F:RNA-directed DNA polymerase activity; F:endonuclease activity; P:RNA-dependent DNA biosynthetic process; P:nucleic acid phosphodiester bond hydrolysis			mobidb-lite (MOBIDB_LITE)	no GO terms	no GO terms	-180.735	-7.49773	0.00110344
TRINITY_DN98597_c0_g1_i14	6h	Tetratricopeptide repeat protein 28	2698	17	0.0	58.71						IPR011990 (G3DSA:1.25.40.GENE3D); IPR024983 (PFAM); IPR026000 (PFAM); IPR011990 (G3DSA:1.25.40.GENE3D); IPR011990 (G3DSA:1.25.40.GENE3D); mobidb-lite (MOBIDB_LITE); PTHR10098 (PANTHER); IPR011990 (SUPERFAMILY); IPR011990 (SUPERFAMILY)	F:GO:0005515	F:protein binding	-180.735	-7.49773	0.00110344
TRINITY_DN96649_c3_g3_i16	6h	rhotekin-like isoform X1	3328	7	0.0	75.55						IPR011993 (G3DSA:2.30.29.GENE3D); IPR012966 (PFAM); IPR001849 (PFAM); mobidb-lite (MOBIDB_LITE); PTHR21538:SF24 (PANTHER); PTHR21538 (PANTHER); IPR001849 (PROSITE_PROFILES); SSF50729 (SUPERFAMILY)	no GO terms	no GO terms	-181.155	-7.50108	0.00152214
TRINITY_DN101148_c1_g1_i2	6h														-181.679	-7.50525	0.00102555
TRINITY_DN98341_c0_g1_i2	6h														-183.566	-7.52015	0.00275991
TRINITY_DN94903_c6_g1_i5	6h	venom prothrombin activator pseutarin-C non-catalytic subunit-like isoform X1	4267	11	0.0	64.22						IPR013783 (G3DSA:2.60.40.GENE3D); IPR013783 (G3DSA:2.60.40.GENE3D); IPR013783 (G3DSA:2.60.40.GENE3D); IPR000421 (PFAM); IPR008979 (G3DSA:2.60.120.GENE3D); PF13927 (PFAM); PTHR44009 (PANTHER); PTHR44009 (PANTHER); PTHR44009:SF4 (PANTHER); IPR000421 (PROSITE_PATTERNS); IPR007110 (PROSITE_PROFILES); IPR007110 (PROSITE_PROFILES); IPR007110 (PROSITE_PROFILES); IPR000421 (PROSITE_PROFILES); cd00096 (CD…	no GO terms	no GO terms	-183.63	-7.52066	0.000975644
TRINITY_DN99518_c3_g1_i2	6h	sodium channel and clathrin linker 1-like	4533	4	0.0	80.43						Coil (COILS); Coil (COILS); Coil (COILS); Coil (COILS); Coil (COILS); Coil (COILS); Coil (COILS); PTHR35970 (PANTHER)	no GO terms	no GO terms	-183.66	-7.52089	0.00193543
TRINITY_DN102452_c3_g5_i1	6h														-185.519	-7.53542	0.000866582
TRINITY_DN100739_c1_g2_i7	6h	isocitrate dehydrogenase [NAD] subunit gamma, mitochondrial-like	2369	6	2.04229E-142	82.15	7	F:GO:0000287; F:GO:0004449; C:GO:0005739; P:GO:0006099; F:GO:0016616; F:GO:0051287; P:GO:0055114	F:magnesium ion binding; F:isocitrate dehydrogenase (NAD+) activity; C:mitochondrion; P:tricarboxylic acid cycle; F:oxidoreductase activity, acting on the CH-OH group of donors, NAD or NADP as acceptor; F:NAD binding; P:oxidation-reduction process			IPR024084 (PFAM); G3DSA:3.40.718.10 (GENE3D); PTHR11835:SF42 (PANTHER); PTHR11835 (PANTHER); SSF53659 (SUPERFAMILY)	F:GO:0016616; P:GO:0055114	F:oxidoreductase activity, acting on the CH-OH group of donors, NAD or NADP as acceptor; P:oxidation-reduction process	-185.58	-7.5359	0.00257668
TRINITY_DN102332_c0_g1_i5	6h	Retrovirus-related Pol polyprotein	1293	1	1.07596E-78	72.37	13	F:GO:0000166; F:GO:0003676; F:GO:0004672; F:GO:0004713; F:GO:0005524; P:GO:0006468; P:GO:0015074; C:GO:0016020; C:GO:0016021; F:GO:0016301; P:GO:0016310; F:GO:0016740; P:GO:0018108	F:nucleotide binding; F:nucleic acid binding; F:protein kinase activity; F:protein tyrosine kinase activity; F:ATP binding; P:protein phosphorylation; P:DNA integration; C:membrane; C:integral component of membrane; F:kinase activity; P:phosphorylation; F:transferase activity; P:peptidyl-tyrosine phosphorylation			IPR027806 (PFAM); PTHR22930 (PANTHER); PTHR22930:SF119 (PANTHER)	no GO terms	no GO terms	-187.47	-7.55051	0.000752347
TRINITY_DN95447_c0_g1_i9	6h	protein PBDC1-like	5887	4	4.95898E-73	88.96						mobidb-lite (MOBIDB_LITE); mobidb-lite (MOBIDB_LITE)	no GO terms	no GO terms	-190.886	-7.57657	0.000987108
TRINITY_DN93917_c0_g1_i2	6h	transient receptor potential cation channel subfamily V member 3-like	2743	8	0.0	76.36	6	F:GO:0005216; P:GO:0006811; C:GO:0016020; C:GO:0016021; P:GO:0034220; P:GO:0055085	F:ion channel activity; P:ion transport; C:membrane; C:integral component of membrane; P:ion transmembrane transport; P:transmembrane transport			Coil (COILS); Coil (COILS); IPR005821 (PFAM); mobidb-lite (MOBIDB_LITE); IPR024862 (PANTHER); IPR020683 (PROSITE_PROFILES)	F:GO:0005216; P:GO:0006811; C:GO:0016020; C:GO:0016021; P:GO:0055085	F:ion channel activity; P:ion transport; C:membrane; C:integral component of membrane; P:transmembrane transport	-191.84	-7.58376	0.000750376
TRINITY_DN93960_c1_g2_i18	6h	structural maintenance of chromosomes protein 5 isoform X2	4100	5	0.0	68.27						Coil (COILS); Coil (COILS); Coil (COILS); Coil (COILS); G3DSA:3.40.50.300 (GENE3D); PF13476 (PFAM); mobidb-lite (MOBIDB_LITE); IPR027131 (PTHR19306:PANTHER); PTHR19306 (PANTHER); cd03277 (CDD); IPR027417 (SUPERFAMILY)	P:GO:0000724; P:GO:0006281; P:GO:0007062; C:GO:0030915	P:double-strand break repair via homologous recombination; P:DNA repair; P:sister chromatid cohesion; C:Smc5-Smc6 complex	-192.716	-7.59033	0.00162746
TRINITY_DN96803_c4_g2_i4	6h	E3 ubiquitin-protein ligase TRIM71-like	2016	18	0.0	91.32						G3DSA:1.20.58.1850 (GENE3D); IPR016137 (PFAM); IPR016137 (PROSITE_PROFILES); IPR036305 (SUPERFAMILY)	no GO terms	no GO terms	-193.204	-7.59398	0.000735506
TRINITY_DN96142_c0_g1_i9	6h														-194.639	-7.60465	0.000993175
TRINITY_DN98453_c0_g3_i4	6h	Calcium-dependent secretion activator 1	3703	7	0.0	81.45	4	P:GO:0016079; C:GO:0045202; C:GO:0098793; P:GO:1990504	P:synaptic vesicle exocytosis; C:synapse; C:presynapse; P:dense core granule exocytosis			Coil (COILS); Coil (COILS); Coil (COILS); IPR001849 (PFAM); G3DSA:1.10.357.50 (GENE3D); IPR010439 (PFAM); IPR011993 (G3DSA:2.30.29.GENE3D); mobidb-lite (MOBIDB_LITE); IPR033227 (PANTHER); PTHR12166:SF8 (PANTHER); IPR014770 (PROSITE_PROFILES); IPR001849 (PROSITE_PROFILES); cd01234 (CDD); SSF50729 (SUPERFAMILY); SSF49562 (SUPERFAMILY)	P:GO:0016079; P:GO:1990504	P:synaptic vesicle exocytosis; P:dense core granule exocytosis	-194.672	-7.6049	0.00302466
TRINITY_DN94551_c3_g1_i16	6h	Sorting nexin-29	3633	9	0.0	70.0	1	F:GO:0035091	F:phosphatidylinositol binding			Coil (COILS); G3DSA:1.20.58.900 (GENE3D); IPR004012 (PFAM); mobidb-lite (MOBIDB_LITE); mobidb-lite (MOBIDB_LITE); mobidb-lite (MOBIDB_LITE); PTHR45483 (PANTHER); PTHR45483 (PANTHER); PTHR45483:SF2 (PANTHER); IPR004012 (PROSITE_PROFILES); IPR037213 (SUPERFAMILY)	no GO terms	no GO terms	-195.121	-7.60822	0.00111944
TRINITY_DN102544_c3_g1_i1	6h	opioid-binding protein/cell adhesion molecule-like isoform X1	941	12	0.0	78.08						IPR013783 (G3DSA:2.60.40.GENE3D); IPR013783 (G3DSA:2.60.40.GENE3D); PF13927 (PFAM); PTHR42757 (PANTHER); IPR007110 (PROSITE_PROFILES); IPR007110 (PROSITE_PROFILES); cd00096 (CDD); IPR036179 (SUPERFAMILY); IPR036179 (SUPERFAMILY)	no GO terms	no GO terms	-195.149	-7.60843	0.00054219
TRINITY_DN96991_c1_g1_i16	6h	Scavenger receptor cysteine-rich type 1 protein M130	2145	1	6.9027E-51	100.0						mobidb-lite (MOBIDB_LITE); mobidb-lite (MOBIDB_LITE)	no GO terms	no GO terms	-196.671	-7.61964	0.000821475
TRINITY_DN94064_c3_g2_i3	6h	Small ubiquitin-related modifier 1	1130	4	3.06841E-46	92.93	2	C:GO:0005634; P:GO:0016925	C:nucleus; P:protein sumoylation			IPR022617 (PFAM); G3DSA:3.10.20.90 (GENE3D); PTHR10562:SF52 (PANTHER); PTHR10562 (PANTHER); IPR000626 (PROSITE_PROFILES); IPR033950 (CDD); IPR029071 (SUPERFAMILY)	F:GO:0005515; P:GO:0016925	F:protein binding; P:protein sumoylation	-199.464	-7.63998	0.00139758
TRINITY_DN101646_c0_g1_i10	6h	putative leucine-rich repeat-containing protein DDB_G0281931	3304	14	0.0	69.48						PTHR11319 (PANTHER)	no GO terms	no GO terms	-199.563	-7.6407	0.000752347
TRINITY_DN100212_c0_g1_i9	6h	Coiled-coil domain-containing protein 87	3881	5	0.0	87.1						IPR037383 (PANTHER)	no GO terms	no GO terms	-199.943	-7.64345	0.000585271
TRINITY_DN93255_c0_g2_i6	6h	protein SMG9-like	2194	4	0.0	76.54						G3DSA:3.40.50.300 (GENE3D); mobidb-lite (MOBIDB_LITE); mobidb-lite (MOBIDB_LITE); PTHR14270 (PANTHER); IPR027417 (SUPERFAMILY)	no GO terms	no GO terms	-200.421	-7.64689	0.000652265
TRINITY_DN96836_c0_g3_i4	6h														-200.933	-7.65057	0.00223634
TRINITY_DN100810_c0_g1_i8	6h	Signal transducer and activator of transcription 5B	3898	8	1.71752E-123	61.22						G3DSA:1.20.1050.20 (GENE3D); IPR012345 (G3DSA:2.60.40.GENE3D); IPR013801 (PFAM); G3DSA:1.10.238.10 (GENE3D); IPR001217 (PANTHER); IPR008967 (SUPERFAMILY); IPR015988 (SUPERFAMILY)	F:GO:0003677; F:GO:0003700; F:GO:0004871; C:GO:0005634; P:GO:0006355; P:GO:0007165	F:DNA binding; F:DNA-binding transcription factor activity; F:obsolete signal transducer activity; C:nucleus; P:regulation of transcription, DNA-templated; P:signal transduction	-201.488	-7.65455	0.00101627
TRINITY_DN101642_c0_g2_i4	6h	M-phase phosphoprotein 8-like isoform X2	5675	2	1.30998E-72	65.89						Coil (COILS); Coil (COILS); Coil (COILS); Coil (COILS); G3DSA:2.40.50.40 (GENE3D); IPR036770 (G3DSA:1.25.40.GENE3D); IPR020683 (PFAM); IPR002110 (PFAM); IPR023780 (PFAM); mobidb-lite (MOBIDB_LITE); mobidb-lite (MOBIDB_LITE); mobidb-lite (MOBIDB_LITE); mobidb-lite (MOBIDB_LITE); mobidb-lite (MOBIDB_LITE); mobidb-lite (MOBIDB_LITE); mobidb-lite (MOBIDB_LITE); mobidb-lite (MOBIDB_LITE); mobidb-lite …	F:GO:0005515	F:protein binding	-202.836	-7.66417	0.000472799
TRINITY_DN99119_c1_g3_i2	6h	Max-binding protein MNT	2107	6	0.0	73.67	1	F:GO:0046983	F:protein dimerization activity			IPR011598 (PFAM); IPR036638 (G3DSA:4.10.280.GENE3D); mobidb-lite (MOBIDB_LITE); mobidb-lite (MOBIDB_LITE); mobidb-lite (MOBIDB_LITE); PTHR11969:SF33 (PANTHER); PTHR11969 (PANTHER); IPR011598 (PROSITE_PROFILES); IPR011598 (CDD); IPR036638 (SUPERFAMILY)	F:GO:0046983	F:protein dimerization activity	-202.912	-7.66471	0.00178136
TRINITY_DN95494_c0_g4_i1	6h	Transposon Tf2-6 polyprotein	3896	1	1.36338E-157	56.26						mobidb-lite (MOBIDB_LITE); IPR013087 (PROSITE_PATTERNS); IPR013087 (PROSITE_PROFILES)	F:GO:0003676	F:nucleic acid binding	-203.313	-7.66756	0.000524507
TRINITY_DN94694_c1_g1_i7	6h	proton-coupled folate transporter-like	2642	13	0.0	68.87						G3DSA:1.20.1250.20 (GENE3D); IPR011701 (PFAM); PTHR23507:SF1 (PANTHER); PTHR23507 (PANTHER); IPR020846 (CDD); IPR036259 (SUPERFAMILY)	C:GO:0016021; P:GO:0055085	C:integral component of membrane; P:transmembrane transport	-203.891	-7.67165	0.000431703
TRINITY_DN99149_c0_g1_i1	6h	diacylglycerol kinase delta-like	1371	5	0.0	86.02						IPR020454 (PRINTS); G3DSA:3.30.60.20 (GENE3D); G3DSA:3.30.60.20 (GENE3D); IPR001849 (PFAM); IPR011993 (G3DSA:2.30.29.GENE3D); IPR002219 (PFAM); PTHR11255:SF33 (PANTHER); IPR037607 (PANTHER); IPR002219 (PROSITE_PATTERNS); IPR002219 (PROSITE_PATTERNS); IPR002219 (PROSITE_PROFILES); IPR001849 (PROSITE_PROFILES); IPR002219 (PROSITE_PROFILES); IPR002219 (CDD); IPR002219 (CDD); SSF57889 (SUPERFAMILY); …	F:GO:0004143; P:GO:0007165; P:GO:0035556	F:diacylglycerol kinase activity; P:signal transduction; P:intracellular signal transduction	-204.31	-7.67462	0.00211463
TRINITY_DN94986_c4_g1_i1	6h	Retrovirus-related Pol polyprotein from type-2 retrotransposable element R2DM	3008	4	2.59934E-141	69.43						IPR000477 (PFAM); PTHR19446 (PANTHER); IPR000477 (PROSITE_PROFILES)	no GO terms	no GO terms	-205.786	-7.685	0.000304588
TRINITY_DN98838_c0_g1_i1	6h	Eukaryotic translation initiation factor 4E type 3	1849	6	2.9265E-106	76.06	5	F:GO:0003723; F:GO:0003743; C:GO:0005737; P:GO:0006412; P:GO:0006413	F:RNA binding; F:translation initiation factor activity; C:cytoplasm; P:translation; P:translational initiation			IPR023398 (G3DSA:3.30.760.GENE3D); IPR001040 (PFAM); PTHR11960:SF6 (PANTHER); IPR001040 (PANTHER); IPR023398 (SUPERFAMILY)	F:GO:0003723; F:GO:0003743; C:GO:0005737; P:GO:0006413	F:RNA binding; F:translation initiation factor activity; C:cytoplasm; P:translational initiation	-205.8	-7.6851	0.00167499
TRINITY_DN97449_c0_g1_i6	6h	Autophagy-related protein 101	2945	7	2.526E-143	86.24	1	P:GO:0006914	P:autophagy			IPR012445 (PFAM); IPR012445 (PANTHER)	P:GO:0006914	P:autophagy	-206.258	-7.68831	0.000292974
TRINITY_DN94751_c0_g1_i7	6h	potassium voltage-gated channel subfamily B member 2-like	6139	3	0.0	91.56						Coil (COILS); IPR028325 (PRINTS); IPR003974 (PRINTS); IPR003968 (PRINTS); G3DSA:3.30.710.10 (GENE3D); IPR003131 (PFAM); IPR027359 (G3DSA:1.20.120.GENE3D); IPR005821 (PFAM); G3DSA:1.10.287.70 (GENE3D); mobidb-lite (MOBIDB_LITE); mobidb-lite (MOBIDB_LITE); mobidb-lite (MOBIDB_LITE); PTHR11537:SF126 (PANTHER); IPR028325 (PANTHER); IPR011333 (SUPERFAMILY); SSF81324 (SUPERFAMILY)	F:GO:0005216; F:GO:0005249; P:GO:0006811; P:GO:0006813; C:GO:0008076; C:GO:0016020; P:GO:0051260; P:GO:0055085	F:ion channel activity; F:voltage-gated potassium channel activity; P:ion transport; P:potassium ion transport; C:voltage-gated potassium channel complex; C:membrane; P:protein homooligomerization; P:transmembrane transport	-206.703	-7.69142	0.00141684
TRINITY_DN94406_c3_g1_i1	6h	Egg peptide speract receptor	1767	10	0.0	55.0	3	F:GO:0005044; P:GO:0006898; C:GO:0016020	F:scavenger receptor activity; P:receptor-mediated endocytosis; C:membrane			IPR001190 (PRINTS); IPR001190 (PFAM); IPR036772 (G3DSA:3.10.250.GENE3D); PTHR19331:SF261 (PANTHER); PTHR19331 (PANTHER); PTHR19331 (PANTHER); PTHR19331:SF261 (PANTHER); IPR001190 (PROSITE_PROFILES); IPR001190 (PROSITE_PROFILES); IPR036772 (SUPERFAMILY); IPR036772 (SUPERFAMILY)	F:GO:0005044; C:GO:0016020	F:scavenger receptor activity; C:membrane	-207.202	-7.6949	0.000287462
TRINITY_DN98367_c3_g1_i7	6h	dedicator of cytokinesis protein 1-like	7183	13	0.0	68.31	3	F:GO:0005085; C:GO:0005622; P:GO:0007264	F:guanyl-nucleotide exchange factor activity; C:intracellular; P:small GTPase mediated signal transduction			G3DSA:2.30.30.40 (GENE3D); G3DSA:1.20.1270.350 (GENE3D); IPR027007 (PFAM); IPR032376 (PFAM); IPR010703 (PFAM); IPR035892 (G3DSA:2.60.40.GENE3D); G3DSA:1.25.40.410 (GENE3D); IPR026791 (PANTHER); IPR026800 (PTHR23317:PANTHER); IPR027007 (PROSITE_PROFILES); IPR027357 (PROSITE_PROFILES); IPR001452 (PROSITE_PROFILES); cd11872 (CDD); IPR016024 (SUPERFAMILY); IPR036028 (SUPERFAMILY)	F:GO:0005085; F:GO:0005488; F:GO:0005515; P:GO:0007264	F:guanyl-nucleotide exchange factor activity; F:binding; F:protein binding; P:small GTPase mediated signal transduction	-209.154	-7.70842	0.000254145
TRINITY_DN100167_c2_g1_i2	6h	Centrosome and spindle pole-associated protein 1	3964	8	0.0	76.07	4	C:GO:0000922; C:GO:0005813; C:GO:0005874; P:GO:0032467	C:spindle pole; C:centrosome; C:microtubule; P:positive regulation of cytokinesis			Coil (COILS); Coil (COILS); Coil (COILS); Coil (COILS); Coil (COILS); PF15236 (PFAM); mobidb-lite (MOBIDB_LITE); mobidb-lite (MOBIDB_LITE); mobidb-lite (MOBIDB_LITE); mobidb-lite (MOBIDB_LITE); mobidb-lite (MOBIDB_LITE); mobidb-lite (MOBIDB_LITE); IPR026708 (PANTHER)	C:GO:0000922; C:GO:0005813; C:GO:0005874; P:GO:0032467	C:spindle pole; C:centrosome; C:microtubule; P:positive regulation of cytokinesis	-210.098	-7.71492	0.000243338
TRINITY_DN97722_c0_g1_i13	6h	Vacuolar protein sorting-associated protein 52-like protein	2803	2	0.0	79.23						Coil (COILS); IPR007258 (PFAM); mobidb-lite (MOBIDB_LITE); PTHR14190:SF7 (PANTHER); IPR007258 (PANTHER)	no GO terms	no GO terms	-212.056	-7.7283	0.00268338
TRINITY_DN98832_c1_g1_i1	6h	KAT8 regulatory NSL complex subunit 3	3990	7	0.0	80.92	12	C:GO:0000123; C:GO:0005634; C:GO:0005654; C:GO:0005730; P:GO:0006325; C:GO:0043231; P:GO:0043981; P:GO:0043982; P:GO:0043984; F:GO:0043995; F:GO:0043996; F:GO:0046972	C:histone acetyltransferase complex; C:nucleus; C:nucleoplasm; C:nucleolus; P:chromatin organization; C:intracellular membrane-bounded organelle; P:histone H4-K5 acetylation; P:histone H4-K8 acetylation; P:histone H4-K16 acetylation; F:histone acetyltransferase activity (H4-K5 specific); F:histone acetyltransferase activity (H4-K8 specific); F:histone acetyltransferase activity (H4-K16 specific)			mobidb-lite (MOBIDB_LITE); mobidb-lite (MOBIDB_LITE); mobidb-lite (MOBIDB_LITE); mobidb-lite (MOBIDB_LITE)	no GO terms	no GO terms	-214.955	-7.74789	0.00111944
TRINITY_DN97249_c0_g1_i3	6h														-217.876	-7.76736	0.000332556
TRINITY_DN101273_c3_g1_i2	6h														-217.876	-7.76736	0.000332556
TRINITY_DN99479_c0_g1_i1	6h	Retrovirus-related Pol polyprotein from transposon 412	4033	1	0.0	70.09						mobidb-lite (MOBIDB_LITE); mobidb-lite (MOBIDB_LITE); PTHR33845 (PANTHER)	no GO terms	no GO terms	-218.825	-7.77363	0.000686729
TRINITY_DN98303_c4_g1_i5	6h	RING finger protein 17	6212	8	0.0	68.1	3	C:GO:0005622; F:GO:0008270; F:GO:0046872	C:intracellular; F:zinc ion binding; F:metal ion binding			Coil (COILS); G3DSA:2.30.30.140 (GENE3D); IPR013083 (G3DSA:3.30.40.GENE3D); IPR035437 (G3DSA:2.40.50.GENE3D); G3DSA:3.30.40.90 (GENE3D); G3DSA:3.30.40.200 (GENE3D); IPR002999 (PFAM); mobidb-lite (MOBIDB_LITE); mobidb-lite (MOBIDB_LITE); IPR017907 (PROSITE_PATTERNS); IPR000315 (PROSITE_PROFILES); IPR002999 (PROSITE_PROFILES); IPR001841 (PROSITE_PROFILES); IPR002999 (PROSITE_PROFILES); cd04508 (CDD…	C:GO:0005622; F:GO:0008270	C:intracellular; F:zinc ion binding	-219.74	-7.77966	0.00162381
TRINITY_DN96076_c2_g1_i8	6h														-220.284	-7.78322	0.000375446
TRINITY_DN99161_c3_g3_i1	6h	putative RNA-directed DNA polymerase from transposon BS	2550	11	1.77535E-43	58.08						IPR000477 (PFAM); PTHR44594 (PANTHER)	no GO terms	no GO terms	-220.284	-7.78322	0.000375446
TRINITY_DN93444_c1_g4_i3	6h	ankyrin repeat domain-containing protein 40-like	1633	6	0.0	69.94						IPR020683 (PFAM); IPR036770 (G3DSA:1.25.40.GENE3D); mobidb-lite (MOBIDB_LITE); PTHR24134:SF0 (PANTHER); PTHR24134 (PANTHER); IPR020683 (PROSITE_PROFILES); IPR002110 (PROSITE_PROFILES); IPR020683 (CDD); IPR036770 (SUPERFAMILY)	F:GO:0005515	F:protein binding	-221.68	-7.79233	0.000132294
TRINITY_DN95710_c5_g1_i1	6h	AChain A, The Structure Of The Axh Domain Of Ataxin-1.	3388	8	0.0	72.83	1	F:GO:0003723	F:RNA binding			IPR003652 (PFAM); mobidb-lite (MOBIDB_LITE); mobidb-lite (MOBIDB_LITE); mobidb-lite (MOBIDB_LITE); PTHR13392 (PANTHER); IPR003652 (PROSITE_PROFILES); IPR036096 (SUPERFAMILY)	F:GO:0003723; F:GO:0005515	F:RNA binding; F:protein binding	-224.103	-7.80802	0.000124265
TRINITY_DN99474_c0_g1_i12	6h	4-hydroxyphenylpyruvate dioxygenase	1753	10	0.0	85.64	6	F:GO:0003868; P:GO:0009072; F:GO:0016701; F:GO:0046872; F:GO:0051213; P:GO:0055114	F:4-hydroxyphenylpyruvate dioxygenase activity; P:aromatic amino acid family metabolic process; F:oxidoreductase activity, acting on single donors with incorporation of molecular oxygen; F:metal ion binding; F:dioxygenase activity; P:oxidation-reduction process			IPR029068 (G3DSA:3.10.180.GENE3D); IPR005956 (TIGRFAM); IPR004360 (PFAM); IPR005956 (PIRSF); IPR029068 (G3DSA:3.10.180.GENE3D); IPR005956 (PANTHER); PTHR11959:SF1 (PANTHER); IPR037523 (PROSITE_PROFILES); IPR037523 (PROSITE_PROFILES); cd07250 (CDD); cd08342 (CDD); IPR029068 (SUPERFAMILY)	F:GO:0003868; P:GO:0009072; F:GO:0016701; P:GO:0055114	F:4-hydroxyphenylpyruvate dioxygenase activity; P:aromatic amino acid family metabolic process; F:oxidoreductase activity, acting on single donors with incorporation of molecular oxygen; P:oxidation-reduction process	-225.047	-7.81408	0.00011517
TRINITY_DN94694_c1_g1_i10	6h	proton-coupled folate transporter-like	2533	12	0.0	68.67						IPR001958 (PRINTS); IPR011701 (PFAM); G3DSA:1.20.1250.20 (GENE3D); PTHR23507 (PANTHER); PTHR23507:SF1 (PANTHER); IPR020846 (CDD); IPR036259 (SUPERFAMILY)	F:GO:0005215; C:GO:0016021; P:GO:0055085	F:transporter activity; C:integral component of membrane; P:transmembrane transport	-225.047	-7.81408	0.00011517
TRINITY_DN100037_c3_g3_i1	6h														-225.098	-7.81441	0.000177551
TRINITY_DN101402_c4_g4_i5	6h	L-type calcium channel alpha-1 subunit	5501	2	0.0	75.35	12	F:GO:0005216; F:GO:0005244; F:GO:0005245; F:GO:0005262; C:GO:0005891; P:GO:0006811; P:GO:0006816; C:GO:0016020; C:GO:0016021; P:GO:0034765; P:GO:0055085; P:GO:0070588	F:ion channel activity; F:voltage-gated ion channel activity; F:voltage-gated calcium channel activity; F:calcium channel activity; C:voltage-gated calcium channel complex; P:ion transport; P:calcium ion transport; C:membrane; C:integral component of membrane; P:regulation of ion transmembrane transport; P:transmembrane transport; P:calcium ion transmembrane transport			Coil (COILS); Coil (COILS); Coil (COILS); Coil (COILS); Coil (COILS); PF13904 (PFAM); IPR031649 (PFAM); IPR005821 (PFAM); G3DSA:1.10.238.10 (GENE3D); G3DSA:1.10.287.70 (GENE3D); IPR014873 (PFAM); IPR027359 (G3DSA:1.20.120.GENE3D); IPR027359 (G3DSA:1.20.120.GENE3D); mobidb-lite (MOBIDB_LITE); mobidb-lite (MOBIDB_LITE); mobidb-lite (MOBIDB_LITE); mobidb-lite (MOBIDB_LITE); mobidb-lite (MOBIDB_LITE)…	F:GO:0005216; P:GO:0006811; C:GO:0016020; P:GO:0055085	F:ion channel activity; P:ion transport; C:membrane; P:transmembrane transport	-225.098	-7.81441	0.000177551
TRINITY_DN97345_c5_g1_i1	6h	NAD-dependent protein deacetylase sirtuin-2-like	3070	7	1.18591E-116	86.23	6	F:GO:0008270; P:GO:0016575; F:GO:0016787; F:GO:0017136; F:GO:0046872; F:GO:0070403	F:zinc ion binding; P:histone deacetylation; F:hydrolase activity; F:NAD-dependent histone deacetylase activity; F:metal ion binding; F:NAD+ binding			Coil (COILS); IPR003000 (PFAM); G3DSA:3.40.50.1220 (GENE3D); mobidb-lite (MOBIDB_LITE); PTHR11085:SF3 (PANTHER); PTHR11085 (PANTHER); IPR026590 (PROSITE_PROFILES); IPR029035 (SUPERFAMILY)	F:GO:0070403	F:NAD+ binding	-226.05	-7.8205	0.000138188
TRINITY_DN95367_c3_g2_i6	6h	NSFL1 cofactor p47	2754	7	0.0	66.57						IPR012989 (PFAM); G3DSA:1.10.8.10 (GENE3D); PF14555 (PFAM); IPR036241 (G3DSA:3.30.420.GENE3D); G3DSA:3.10.20.90 (GENE3D); IPR001012 (PFAM); mobidb-lite (MOBIDB_LITE); mobidb-lite (MOBIDB_LITE); PTHR23333:SF24 (PANTHER); PTHR23333 (PANTHER); IPR001012 (PROSITE_PROFILES); IPR012989 (PROSITE_PROFILES); cd14348 (CDD); IPR036241 (SUPERFAMILY); IPR009060 (SUPERFAMILY); IPR029071 (SUPERFAMILY)	F:GO:0005515	F:protein binding	-227.942	-7.83252	0.000108863
TRINITY_DN101340_c1_g1_i8	6h	U7 snRNA-associated Sm-like protein LSm11	6957	4	0.0	77.4						Coil (COILS); Coil (COILS); mobidb-lite (MOBIDB_LITE); mobidb-lite (MOBIDB_LITE); mobidb-lite (MOBIDB_LITE); mobidb-lite (MOBIDB_LITE); mobidb-lite (MOBIDB_LITE)	no GO terms	no GO terms	-228.892	-7.83852	0.00116248
TRINITY_DN99746_c0_g2_i9	6h	peroxisomal biogenesis factor 3-like	3945	2	1.16102E-16	89.53						Coil (COILS); mobidb-lite (MOBIDB_LITE); mobidb-lite (MOBIDB_LITE)	no GO terms	no GO terms	-229.358	-7.84146	0.000680513
TRINITY_DN100875_c1_g1_i8	6h	alanine aminotransferase 2-like isoform X2	4883	11	0.0	85.13	6	F:GO:0003824; F:GO:0004021; F:GO:0008483; P:GO:0009058; F:GO:0016740; F:GO:0030170	F:catalytic activity; F:L-alanine:2-oxoglutarate aminotransferase activity; F:transaminase activity; P:biosynthetic process; F:transferase activity; F:pyridoxal phosphate binding			IPR015422 (G3DSA:3.90.1150.GENE3D); IPR015421 (G3DSA:3.40.640.GENE3D); IPR015422 (G3DSA:3.90.1150.GENE3D); IPR004839 (PFAM); PTHR11751 (PANTHER); PTHR11751:SF308 (PANTHER); cd00609 (CDD); IPR015424 (SUPERFAMILY)	F:GO:0003824; P:GO:0009058; F:GO:0030170	F:catalytic activity; P:biosynthetic process; F:pyridoxal phosphate binding	-231.515	-7.85496	1.30677e-12
TRINITY_DN100421_c2_g1_i3	6h	Eukaryotic translation initiation factor 3 subunit D	2710	2	5.99364E-44	47.86	2	F:GO:0004527; P:GO:0090305	F:exonuclease activity; P:nucleic acid phosphodiester bond hydrolysis			Coil (COILS); IPR019080 (PFAM); IPR011604 (G3DSA:3.90.320.GENE3D); mobidb-lite (MOBIDB_LITE); IPR007527 (PROSITE_PROFILES); IPR011335 (SUPERFAMILY)	F:GO:0008270	F:zinc ion binding	-231.836	-7.85696	0.000124265
TRINITY_DN97193_c0_g1_i4	6h	cyclin-dependent kinase-like 1	3806	7	6.96509E-141	84.84	7	F:GO:0000166; F:GO:0004672; F:GO:0004674; F:GO:0005524; P:GO:0006468; F:GO:0016301; P:GO:0016310	F:nucleotide binding; F:protein kinase activity; F:protein serine/threonine kinase activity; F:ATP binding; P:protein phosphorylation; F:kinase activity; P:phosphorylation			PF12330 (PFAM); G3DSA:3.30.200.20 (GENE3D); IPR000719 (PFAM); G3DSA:1.10.510.10 (GENE3D); PTHR24056 (PANTHER); PTHR24056:SF222 (PANTHER); IPR008271 (PROSITE_PATTERNS); IPR000719 (PROSITE_PROFILES); IPR011009 (SUPERFAMILY)	F:GO:0004672; F:GO:0005524; P:GO:0006468	F:protein kinase activity; F:ATP binding; P:protein phosphorylation	-233.771	-7.86896	0.000159186
TRINITY_DN99520_c7_g1_i3	6h														-234.728	-7.87485	0.000119782
TRINITY_DN97994_c0_g1_i12	6h	Ellis-van Creveld syndrome protein-like	3731	2	0.0	86.24						Coil (COILS); Coil (COILS); Coil (COILS); Coil (COILS); Coil (COILS); IPR026501 (PANTHER); IPR026582 (PTHR16795:PANTHER)	P:GO:0007224	P:smoothened signaling pathway	-236.097	-7.88324	9.49751e-05
TRINITY_DN99533_c0_g2_i1	6h	protein FAM102B-like	2045	3	1.44953E-122	88.27						IPR019448 (PFAM); PTHR21456 (PANTHER)	no GO terms	no GO terms	-236.097	-7.88324	9.49751e-05
TRINITY_DN97931_c1_g1_i2	6h	Death-inducer obliterator 1	3503	9	0.0	82.88	4	P:GO:0006351; F:GO:0016817; F:GO:0046872; P:GO:0097190	P:transcription, DNA-templated; F:hydrolase activity, acting on acid anhydrides; F:metal ion binding; P:apoptotic signaling pathway			Coil (COILS); Coil (COILS); mobidb-lite (MOBIDB_LITE); mobidb-lite (MOBIDB_LITE); mobidb-lite (MOBIDB_LITE)	no GO terms	no GO terms	-237.048	-7.88904	0.000108863
TRINITY_DN99010_c1_g1_i10	6h	5-methyltetrahydropteroyltriglutamate--homocysteine methyltransferase	2945	5	2.24717E-148	74.76	9	F:GO:0003871; F:GO:0008168; F:GO:0008270; P:GO:0009086; F:GO:0016740; F:GO:0016829; P:GO:0032259; F:GO:0046872; F:GO:0050555	F:5-methyltetrahydropteroyltriglutamate-homocysteine S-methyltransferase activity; F:methyltransferase activity; F:zinc ion binding; P:methionine biosynthetic process; F:transferase activity; F:lyase activity; P:methylation; F:metal ion binding; F:2-hydroxypropyl-CoM lyase activity			IPR002629 (PFAM); IPR038071 (G3DSA:3.20.20.GENE3D); PTHR30519 (PANTHER); PTHR30519:SF0 (PANTHER); cd03311 (CDD); IPR038071 (SUPERFAMILY)	F:GO:0003871; F:GO:0008270; P:GO:0009086	F:5-methyltetrahydropteroyltriglutamate-homocysteine S-methyltransferase activity; F:zinc ion binding; P:methionine biosynthetic process	-237.615	-7.89248	0.000308825
TRINITY_DN101118_c5_g2_i8	6h	Transposon Tf2-6 polyprotein	4821	1	7.5969E-67	52.65						Coil (COILS); Coil (COILS); mobidb-lite (MOBIDB_LITE); mobidb-lite (MOBIDB_LITE); PTHR21540 (PANTHER); PTHR21540:SF1 (PANTHER); PTHR21540:SF1 (PANTHER); PTHR21540 (PANTHER); IPR007527 (PROSITE_PROFILES)	F:GO:0008270	F:zinc ion binding	-238.992	-7.90082	8.45731e-05
TRINITY_DN94418_c1_g2_i3	6h	Protein O-linked-mannose beta-1,4-N-acetylglucosaminyltransferase 2	3630	3	0.0	87.55						IPR007657 (PFAM); IPR007657 (PANTHER); PTHR20961:SF38 (PANTHER); IPR036116 (SUPERFAMILY)	F:GO:0005515; F:GO:0016757	F:protein binding; F:transferase activity, transferring glycosyl groups	-239.1	-7.90147	0.00201651
TRINITY_DN98318_c2_g3_i10	6h	Fibroblast growth factor receptor 1	3256	2	5.50705E-7	100.0						no IPS match	no IPS match	no IPS match	-239.995	-7.90686	7.62411e-05
TRINITY_DN93720_c7_g1_i2	6h	Basement membrane-specific heparan sulfate proteoglycan core protein	1837	2	4.69496E-4	88.87						PS51257 (PROSITE_PROFILES)	no GO terms	no GO terms	-241.377	-7.91515	0.000124194
TRINITY_DN93562_c0_g1_i4	6h														-241.466	-7.91567	8.95056e-05
TRINITY_DN101118_c5_g2_i4	6h	Transposon Tf2-6 polyprotein	4708	1	1.20987E-62	52.28						Coil (COILS); Coil (COILS); mobidb-lite (MOBIDB_LITE); PTHR21540:SF1 (PANTHER); PTHR21540 (PANTHER); IPR007527 (PROSITE_PROFILES)	F:GO:0008270	F:zinc ion binding	-241.889	-7.9182	0.000427698
TRINITY_DN98535_c4_g2_i2	6h	kinesin-like protein KIF28P	4262	7	0.0	84.38	6	F:GO:0000166; F:GO:0003774; F:GO:0003777; F:GO:0005524; P:GO:0007018; F:GO:0008017	F:nucleotide binding; F:motor activity; F:microtubule motor activity; F:ATP binding; P:microtubule-based movement; F:microtubule binding			Coil (COILS); IPR001752 (PRINTS); IPR001752 (PFAM); IPR036961 (G3DSA:3.40.850.GENE3D); IPR027640 (PANTHER); PTHR24115:SF344 (PANTHER); IPR001752 (PROSITE_PROFILES); IPR027417 (SUPERFAMILY)	F:GO:0003777; F:GO:0005524; P:GO:0007018; F:GO:0008017	F:microtubule motor activity; F:ATP binding; P:microtubule-based movement; F:microtubule binding	-244.306	-7.93255	0.000680513
TRINITY_DN102212_c0_g1_i4	6h	Protocadherin Fat 4	1014	12	5.62259E-149	65.4	6	F:GO:0005509; C:GO:0005886; P:GO:0007155; P:GO:0007156; C:GO:0016020; C:GO:0016021	F:calcium ion binding; C:plasma membrane; P:cell adhesion; P:homophilic cell adhesion via plasma membrane adhesion molecules; C:membrane; C:integral component of membrane			IPR002126 (PRINTS); G3DSA:2.60.40.60 (GENE3D); IPR002126 (PFAM); PTHR43956 (PANTHER); IPR033030 (PTHR43956:PANTHER); PTHR43956 (PANTHER); IPR033030 (PTHR43956:PANTHER); IPR020894 (PROSITE_PATTERNS); PS50268 (PROSITE_PROFILES); cd11304 (CDD); IPR015919 (SUPERFAMILY)	F:GO:0005509; C:GO:0005886; P:GO:0007155; P:GO:0007156; P:GO:0007605; P:GO:0007626; C:GO:0016020; C:GO:0032420; P:GO:0060122	F:calcium ion binding; C:plasma membrane; P:cell adhesion; P:homophilic cell adhesion via plasma membrane adhesion molecules; P:sensory perception of sound; P:locomotory behavior; C:membrane; C:stereocilium; P:inner ear receptor cell stereocilium organization	-244.306	-7.93255	0.000680513
TRINITY_DN94690_c0_g1_i5	6h	Ubiquitin carboxyl-terminal hydrolase 25	3370	5	0.0	74.43						Coil (COILS); IPR001394 (PFAM); mobidb-lite (MOBIDB_LITE); PTHR44130 (PANTHER); IPR018200 (PROSITE_PATTERNS); IPR028889 (PROSITE_PROFILES); SSF54001 (SUPERFAMILY)	P:GO:0006511; P:GO:0016579; F:GO:0036459	P:ubiquitin-dependent protein catabolic process; P:protein deubiquitination; F:thiol-dependent ubiquitinyl hydrolase activity	-246.366	-7.94466	0.0023074
TRINITY_DN93757_c1_g1_i3	6h	cellulase-like protein, putative	5659	12	0.0	74.75	12	P:GO:0000272; F:GO:0004553; C:GO:0005576; P:GO:0005975; P:GO:0008152; F:GO:0008422; F:GO:0016787; F:GO:0016798; P:GO:0030245; C:GO:0042151; P:GO:0046479; F:GO:0047876	P:polysaccharide catabolic process; F:hydrolase activity, hydrolyzing O-glycosyl compounds; C:extracellular region; P:carbohydrate metabolic process; P:metabolic process; F:beta-glucosidase activity; F:hydrolase activity; F:hydrolase activity, acting on glycosyl bonds; P:cellulose catabolic process; C:nematocyst; P:glycosphingolipid catabolic process; F:endoglycosylceramidase activity			G3DSA:3.20.20.80 (GENE3D); IPR001547 (PFAM); IPR013780 (G3DSA:2.60.40.GENE3D); PTHR31308:SF2 (PANTHER); PTHR31308 (PANTHER); IPR017853 (SUPERFAMILY)	F:GO:0004553; P:GO:0005975	F:hydrolase activity, hydrolyzing O-glycosyl compounds; P:carbohydrate metabolic process	-246.73	-7.94679	6.20674e-05
TRINITY_DN91581_c0_g1_i4	6h	putative histone-lysine N-methyltransferase PRDM6	2374	8	0.0	60.61	4	F:GO:0003676; F:GO:0008168; F:GO:0016740; P:GO:0032259	F:nucleic acid binding; F:methyltransferase activity; F:transferase activity; P:methylation			IPR001214 (PFAM); G3DSA:3.30.160.60 (GENE3D); G3DSA:2.170.270.10 (GENE3D); PF00096 (PFAM); G3DSA:3.30.160.60 (GENE3D); mobidb-lite (MOBIDB_LITE); PTHR44700 (PANTHER); IPR013087 (PROSITE_PATTERNS); IPR013087 (PROSITE_PATTERNS); IPR013087 (PROSITE_PROFILES); IPR001214 (PROSITE_PROFILES); IPR013087 (PROSITE_PROFILES); SSF82199 (SUPERFAMILY); IPR036236 (SUPERFAMILY)	F:GO:0003676; F:GO:0005515	F:nucleic acid binding; F:protein binding	-248.124	-7.95492	0.00011517
[truncated: 499 more rows]
