# Supplementary material for: Gene expression kinetics of Exaiptasia pallida innate immune response to Vibrio parahaemolyticus infection
Source: BMC Genomics. 2020 Nov 9;21:768. doi: 10.1186/s12864-020-07140-6 (PMC7654579; doi:10.1186/s12864-020-07140-6)
Supplement: Supplementary file 13 — Additional file 13 : Supplementary File 1 [file 12864_2020_7140_MOESM13_ESM.txt]

##############################TRIMMOMATIC##############
#!/bin/bash

#Paired-end mode:

#java -jar /Trimmomatic-0.36/trimmomatic-0.36.jar PE -phred33 -trimlog /trimlog/Aipt64_trimlog.txt Aipt64_R1.fastq Aipt64_R2.fastq Aipt64_R1_paired_trimmed.fastq.gz Aipt64_R1_unpaired_trimmed.fastq.gz Aipt64_R2_paired_trimmed.fastq.gz Aipt64_R2_unpaired_trimmed.fastq.gz ILLUMINACLIP:/home/francois/scripts/Illumina_adapter_reads_PE_TAATGCGC-GTACTGAC.fa:2:30:10 LEADING:3 TRAILING:3 SLIDINGWINDOW:4:15 MAXINFO:125:0.8 MINLEN:20

###########TRANSCRIPTOME ASSEMBLY#########################

# see environmental variables
printenv

# getting info

Trinity --show_full_usage_info

# counting number of reads in fastq file
echo $(cat raw_data.fastq | wc -l) / 4 | bc

#Launching trinity
Trinity --seqType fq --SS_lib_type RF --max_memory 40G --CPU 12 --normalize_by_read_set --left 1_all_Of.fq.gz --right 2_all_Of.fq.gz --bypass_java_version_check --output ./trinity_out_dir > run.log 2>&1 &

/trinityrnaseq-2.0.6/Trinity --seqType fq --SS_lib_type RF --max_memory 100G --CPU 24 --left 1_all_Of.fq.gz --right 2_all_Of.fq.gz --bypass_java_version_check --output ./trinity_out_dir > run.log 2>&1 &

/trinityrnaseq_r20140717/Trinity --seqType fq --SS_lib_type RF --max_memory 100G --CPU 24 --left 1_all_Mc.fq.gz --right 2_all_Mc.fq.gz --bypass_java_version_check --output ./trinity_out_dir > run.log 2>&1 &

Trinity --seqType fq --SS_lib_type RF --max_memory 100G --CPU 24 --left 1_all_Mc.fq.gz --right 2_all_Mc.fq.gz --bypass_java_version_check --output ./trinity_out_dir > run.log 2>&1 &

##############################################################
19 Fevrier 2018 _ 1st CSM Sequencing Projet Aiptasia vs. Vibrio

#Classic assembly:

Trinity --seqType fq --SS_lib_type RF --max_memory 40G --CPU 12 --left Aipt64_R1_paired_trimmed.fastq.gz,Aipt65_R1_paired_trimmed.fastq.gz,Aipt66_R1_paired_trimmed.fastq.gz,Aipt67_R1_paired_trimmed.fastq.gz,Aipt68_R1_paired_trimmed.fastq.gz,Aipt69_R1_paired_trimmed.fastq.gz,Aipt70_R1_paired_trimmed.fastq.gz,Aipt71_R1_paired_trimmed.fastq.gz,Aipt72_R1_paired_trimmed.fastq.gz --right Aipt64_R2_paired_trimmed.fastq.gz,Aipt65_R2_paired_trimmed.fastq.gz,Aipt66_R2_paired_trimmed.fastq.gz,Aipt67_R2_paired_trimmed.fastq.gz,Aipt68_R2_paired_trimmed.fastq.gz,Aipt69_R2_paired_trimmed.fastq.gz,Aipt70_R2_paired_trimmed.fastq.gz,Aipt71_R2_paired_trimmed.fastq.gz,Aipt72_R2_paired_trimmed.fastq.gz --bypass_java_version_check --output ./trinity_out_dir > run.log 2>&1 &


# With Trinity version 2.6.5 installed on 21 February 2018:

$HOME/programs/Trinity-v2.6.5/Trinity --seqType fq --SS_lib_type RF --max_memory 40G --CPU 12 --samples_file Aiptasia_12h_samples_comp.txt --output ./trinity_out_dir > run.log 2>&1 &

# With MEDUSA:

/anaconda3/bin/Trinity --seqType fq --SS_lib_type RF --max_memory 100G --CPU 40 --samples_file Aiptasia_12h_samples_comp.txt --output ./trinity_out_dir > run.log 2>&1 &

/anaconda3/bin/Trinity --seqType fq --SS_lib_type RF --max_memory 100G --CPU 40 --samples_file Hela_30min_samples_comp.txt --output ./trinity_out_dir  #launched 04/05/2018 from /media/ecolo/seneca/Aiptasia_vs_Vibrio_raw_data_January2018/FASTQ/Hela

/anaconda3/bin/Trinity --seqType fq --SS_lib_type RF --max_memory 100G --CPU 40 --samples_file Hela_samples_for_de_novo.txt --output ./trinity_out_dir_across_cond

#Genome-guided assembly:

#Create BAM file for Trinity genome-guided assembly:

/trinityrnaseq-2.0.6/util/bowtie_PE_separate_then_join.pl --SS_lib_type RF --seqType fq --left Aipt_allR1_paired_trimmed.fastq --right Aipt_allR2_paired_trimmed.fastq --target Aiptasia_genome_1.1_Pringle.fna --aligner bowtie -- -p 4 --all --best --strata -m 300

#Then run Trinity:

Trinity --seqType fq --SS_lib_type RF --max_memory 40G --CPU 12 --bypass_java_version_check --genome_guided_bam ./bowtie_out/bowtie_out.coordSorted.bam --genome_guided_max_intron 10000 --output ./trinity_out_dir


# to watch the run.log
tail -f run.log
